# Supplementary material for: Hypoxic regulation of chromatin and gene transcription
Source: Commun Biol. 2026 Mar 25;9:665. doi: 10.1038/s42003-026-09875-6 (PMC13181004; doi:10.1038/s42003-026-09875-6)
Supplement: Supplementary file 2 — Supplementary Data [file 42003_2026_9875_MOESM2_ESM.xlsx]

## Sheet: Figure 1 source data
Figure 1B - Densitometric analysis of H3K4me3 and levels in normoxia or 16 hours of 0.5% O2 hypoxia
cell line	N_1	N_2	N_3	H_1	H_2	H_3
A549	0.375227	0.21124	0.659262	0.620531	0.597764	0.699597
HCT116	0.488682	0.551846	0.394823	0.970251	1	1
HepG2	0.55202	0.247833	0.310291	0.865861	0.617586	0.469873
PC3	0.399475	0.577569	0.228374	0.514865	0.705837	0.426095
RCC4+VHL	0.541003	0.285082	0.339917	0.720259	0.322317	0.517449
T47D	0.682946	0.377396	0.70636	1	0.549655	0.897792
Figure 1C - Densitometric analysis of H3K36me3 levels in normoxia or 16 hours of 0.5% O2 hypoxia
cell line	N_1	N_2	N_3	H_1	H_2	H_3
A549	0.553492	0.11642	0.808689	0.618814	0.453393	0.703488
HCT116	0.526252	0.499896	0.85367	0.800808	0.703435	1
HepG2	0.621234	0.458031	0.505695	0.740387	0.412931	0.499204
PC3	0.6422	1	0.428227	0.756621	0.791631	0.745263
RCC4+VHL	0.445684	0.228531	0.334235	0.60825	0.339446	0.290156
T47D	0.704608	0.35552	0.504986	1	0.705998	0.762436

## Sheet: Figure 2 source data
Figure 2 source data
Figure 2A - H3K4me3 Chromatin Titration
Input Chromatin (ug)	Normoxia	Hypoxia
1.25	0.00282667	0.00579333
2.5	0.00715333	0.0117067
5	0.0105333	0.0199467
Figure 2B - H3K36me3 Chromatin Titration
Input Chromatin (ug)	Normoxia	Hypoxia
1.25	0.00220667	0.00249333
2.5	0.00250667	0.00468
5	0.00498667	0.00657333
Figure 2C - H3K9me3 Chromatin Titration
Input Chromatin (ug)	Normoxia	Hypoxia
1.25	0.0192667	0.0235333
2.5	0.0229333	0.0338
5	0.0255333	0.0457333
Figure 2D - H3K27me3 Chromatin Titration
Input Chromatin (ug)	Normoxia	Hypoxia
1.25	0.0356667	0.0348
2.5	0.0468	0.0728
5	0.0738667	0.1064
Figure 2E - ChIP-Qubit quantitation in PC3 cells
PC3 H3K4me3 ChIP-Qubit				PC3 H3K36me3 ChIP-Qubit				PC3 H3K9me3 ChIP-Qubit				PC3 H3K27me3 ChIP-Qubit
replicate	N	H		replicate	N	H		replicate	N	H		replicate	N	H
1	0.0239	0.0536		1	0.0806	0.113		1	0.0684	0.133		1	0.158	0.193
2	0.0192	0.0375		2	0.0842	0.138		2	0.0874	0.139		2	0.0954	0.154
Figure 2F - ChIP-Qubit quantitation in HCT116 cells
HCT116 H3K4me3 ChIP-Qubit				HCCT116 H3K36me3 ChIP-Qubit				HCT116 H3K9me3 ChIP-Qubit				HCT116 H3K27me3 ChIP-Qubit
replicate	N	H		replicate	N	H		replicate	N	H		replicate	N	H
1	0.0305	0.0486		1	0.181	0.22		1	0.247	0.284		1	0.12	0.143
2	0.0229	0.0306		2	0.159	0.218		2	0.222	0.276		2	0.11	0.12
Figure 2H - ChIP-seq total read count, normalised to Drosophila spike-in for PC3 cells
PC3 H3K4me3 ChIP-total normalised reads				PC3 H3K36me3 ChIP-total normalised reads				PC3 H3K9me3 ChIP-total normalised reads				PC3 H3K27me3 ChIP-total normalised reads
replicate	N	H		replicate	N	H		replicate	N	H		replicate	N	H
1	0.189	0.323		1	0.586	0.727		1	0.357	0.52		1	0.787	0.826
2	0.199	0.409		2	0.664	1.1		2	0.643	0.952		2	0.863	1.1
Figure 2H - ChIP-seq total read count, normalised to Drosophila spike-in for HCT116 cells
HCT116 H3K4me3 ChIP-total normalised reads				HCT116 H3K36me3 ChIP-total normalised reads				HCT116 H3K9me3 ChIP-total normalised reads				HCT116 H3K27me3 ChIP-total normalised reads
replicate	N	H		replicate	N	H		replicate	N	H		replicate	N	H
1	0.362	0.517		1	1.17	1.39		1	2.47	2.8		1	1.77	1.74
2	0.274	0.463		2	0.878	1.42		2	2.11	2.59		2	1.48	1.65

## Sheet: Figure 3A-D source data
Figure 3A-D - Average ChIP profiles for PC3 cells
GenomicRegion	Nxrep1_K4me3_S1	Hxrep1_K4me3_S2	Nxrep2_K4me3_S3	Hxrep2_K4me3_S4	Nxrep1_K9me3_S5	Hxrep1_K9me3_S6	Nxrep2_K9me3_S7	Hxrep2_K9me3_S8	Nxrep1_K27me3_S9	Hxrep1_K27me3_S10	Nxrep2_K27me3_S11	Hxrep2_K27me3_S12	Nxrep1_K36me3_S13	Hxrep1_K36me3_S14	Nxrep2_K36me3_S15	Hxrep2_K36me3_S16	Nxrep1_totalH3_S17	Hxrep1_totalH3_S18	Nxrep2_totalH3_S19	Hxrep2_totalH3_S20	Nxrep1_input_S21	Hxrep1_input_S22	Nxrep2_input_S23	Hxrep2_input_S24	OldParent_Nx_K4_avg	OldParent_Hx_K4_avg	OldParent_Nx_K36_avg	OldParent_Hx_K36_avg	OldParent_Nx_K9_avg	OldParent_Hx_K9_avg	OldParent_Nx_K27_avg	OldParent_Hx_K27_avg	OldParent_Nx_H3_avg	OldParent_Hx_H3_avg
0	0.876947	1.39569	0.701264	1.64265	0.674066	0.892685	1.23393	1.96734	1.28811	1.49467	1.62854	1.70543	1.46663	1.91456	1.60602	2.62846	7.99359	8.3573	7.83347	9.18877	0.107279	0.108864	0.10702	0.105754	0.789106	1.51917	1.53633	2.27151	0.953999	1.43001	1.45833	1.60005	7.91353	8.77303
1	0.82175	1.32312	0.664707	1.55789	0.676862	0.895881	1.23616	1.96777	1.29003	1.4906	1.62581	1.70111	1.45777	1.90913	1.6041	2.60608	7.95879	8.36868	7.90676	9.18933	0.106977	0.108714	0.107413	0.1058	0.743229	1.44051	1.53093	2.2576	0.956513	1.43182	1.45792	1.59586	7.93278	8.77901
2	0.807584	1.30368	0.656304	1.54148	0.679785	0.897612	1.24467	1.9778	1.29722	1.49777	1.6371	1.70673	1.46188	1.91562	1.61162	2.61093	7.98078	8.36303	7.88912	9.23203	0.107433	0.108754	0.108329	0.105864	0.731944	1.42258	1.53675	2.26327	0.962226	1.43771	1.46716	1.60225	7.93495	8.79753
3	0.782537	1.2846	0.64297	1.52245	0.672833	0.887715	1.23805	1.96191	1.29723	1.48775	1.63339	1.70774	1.45228	1.9076	1.59955	2.62268	7.92753	8.38974	7.8619	9.1923	0.107241	0.108539	0.107726	0.10588	0.712753	1.40353	1.52591	2.26514	0.955442	1.42481	1.46531	1.59775	7.89472	8.79102
4	0.778864	1.28205	0.637637	1.52669	0.669593	0.891911	1.23586	1.97279	1.30071	1.50738	1.636	1.70899	1.45751	1.91316	1.59513	2.62692	8.00325	8.35308	7.86126	9.26499	0.107198	0.108744	0.106599	0.10503	0.708251	1.40437	1.52632	2.27004	0.952725	1.43235	1.46835	1.60819	7.93225	8.80904
5	0.773076	1.26913	0.633351	1.50415	0.662657	0.872398	1.22317	1.95265	1.29181	1.48869	1.62766	1.70098	1.44694	1.90138	1.59335	2.60736	7.96469	8.28901	7.85006	9.14112	0.10716	0.108353	0.107482	0.105481	0.703214	1.38664	1.52015	2.25437	0.942916	1.41252	1.45974	1.59483	7.90737	8.71506
6	0.799793	1.30007	0.653122	1.55062	0.66324	0.882749	1.23653	1.96385	1.31048	1.51116	1.6391	1.71221	1.44062	1.8979	1.59076	2.60642	7.9932	8.32569	7.94457	9.21897	0.106925	0.108749	0.107974	0.1061	0.726457	1.42535	1.51569	2.25216	0.949887	1.4233	1.47479	1.61168	7.96889	8.77233
7	0.775161	1.26145	0.638432	1.50817	0.658652	0.879804	1.2304	1.95657	1.28656	1.49583	1.63001	1.69999	1.42599	1.87608	1.57867	2.59459	8.00185	8.35018	7.83828	9.20934	0.106728	0.109184	0.107024	0.105722	0.706797	1.38481	1.50233	2.23533	0.944524	1.41819	1.45829	1.59791	7.92007	8.77976
8	0.770387	1.26825	0.634352	1.5017	0.655529	0.876405	1.22761	1.94968	1.29777	1.49619	1.63171	1.70067	1.41918	1.86736	1.57152	2.57435	7.98	8.33179	7.88524	9.16772	0.107259	0.109529	0.10776	0.106244	0.702369	1.38497	1.49535	2.22085	0.941568	1.41304	1.46474	1.59843	7.93262	8.74976
9	0.773372	1.26087	0.637221	1.49495	0.660126	0.873086	1.22406	1.95865	1.29675	1.50373	1.63303	1.70284	1.40172	1.84446	1.56295	2.55571	7.99051	8.38693	7.91566	9.1973	0.107567	0.109696	0.107518	0.106086	0.705296	1.37791	1.48233	2.20008	0.942095	1.41587	1.46489	1.60329	7.95309	8.79211
10	0.751355	1.24051	0.627454	1.46903	0.657528	0.876539	1.22689	1.95245	1.29897	1.5038	1.63852	1.70982	1.39946	1.8379	1.56957	2.55679	8.0385	8.42941	7.90589	9.27263	0.107524	0.109438	0.107657	0.106313	0.689404	1.35477	1.48451	2.19735	0.942208	1.4145	1.46875	1.60681	7.9722	8.85102
11	0.772831	1.26307	0.635812	1.50809	0.649303	0.866888	1.22232	1.95405	1.28045	1.48484	1.63185	1.70042	1.37206	1.82241	1.53918	2.54108	8.0109	8.42432	7.87142	9.27884	0.106675	0.109112	0.107312	0.106341	0.704321	1.38558	1.45562	2.18174	0.93581	1.41047	1.45615	1.59263	7.94116	8.85158
12	0.722732	1.20313	0.604315	1.44359	0.641156	0.864879	1.21175	1.94847	1.26813	1.47978	1.61976	1.68507	1.35397	1.81334	1.5283	2.52175	7.98928	8.42689	7.89864	9.27718	0.107693	0.109751	0.107999	0.106903	0.663523	1.32336	1.44114	2.16754	0.926451	1.40668	1.44394	1.58242	7.94396	8.85204
13	0.739018	1.25081	0.61788	1.48326	0.643027	0.857677	1.20523	1.9527	1.25872	1.4553	1.60788	1.6788	1.31713	1.7852	1.51582	2.50671	8.04557	8.41279	7.91966	9.21153	0.107534	0.109626	0.107875	0.106871	0.678449	1.36704	1.41647	2.14596	0.924128	1.40519	1.4333	1.56705	7.98261	8.81216
14	0.81881	1.3762	0.669321	1.60827	0.637669	0.853228	1.21958	1.94829	1.2501	1.44664	1.60399	1.67566	1.29432	1.78	1.50983	2.50974	8.03231	8.49327	8.00125	9.39541	0.10873	0.110397	0.109134	0.107835	0.744066	1.49223	1.40207	2.14487	0.928626	1.40076	1.42705	1.56115	8.01678	8.94434
15	0.908545	1.55454	0.726962	1.81349	0.622032	0.846685	1.19827	1.92697	1.21862	1.41744	1.57527	1.64372	1.22417	1.72066	1.449	2.46933	8.00016	8.47486	7.93824	9.33038	0.108263	0.109729	0.109229	0.107849	0.817753	1.68402	1.33659	2.09499	0.910151	1.38683	1.39694	1.53058	7.9692	8.90262
16	1.16635	2.05665	0.888586	2.31278	0.61528	0.846977	1.17994	1.93326	1.19987	1.39254	1.55328	1.62693	1.12934	1.64521	1.38627	2.40815	8.0295	8.49913	7.97695	9.40371	0.108729	0.111959	0.109649	0.108813	1.02747	2.18472	1.2578	2.02668	0.897609	1.39012	1.37658	1.50973	8.00322	8.95142
17	2.00686	3.53767	1.39787	3.76111	0.603136	0.844425	1.1714	1.92206	1.17542	1.36615	1.52179	1.60044	0.988296	1.49287	1.28857	2.30359	8.08039	8.61121	8.14457	9.51508	0.11078	0.113538	0.111633	0.111353	1.70236	3.64939	1.13844	1.89823	0.887269	1.38324	1.34861	1.4833	8.11248	9.06314
18	4.55251	7.49373	2.90955	7.65967	0.597426	0.859842	1.12946	1.89917	1.16072	1.33305	1.45657	1.56864	0.818612	1.28067	1.15446	2.12003	8.15017	8.57097	8.2273	9.6192	0.111987	0.117107	0.114372	0.113776	3.73103	7.5767	0.986538	1.70035	0.863444	1.3795	1.30864	1.45084	8.18873	9.09508
19	10.3417	14.8238	6.24954	15.2725	0.579251	0.84192	1.05547	1.78291	1.12298	1.28529	1.35169	1.45505	0.672923	1.02954	0.993416	1.91251	8.09593	8.29336	8.25786	9.32757	0.114905	0.122428	0.119743	0.118978	8.29563	15.0481	0.83317	1.47102	0.817359	1.31242	1.23734	1.37017	8.17689	8.81046
20	11.4396	14.4292	7.08421	15.1302	0.52193	0.670567	0.862613	1.28641	1.15462	1.25282	1.20357	1.29885	0.563039	0.775463	0.788175	1.51378	6.35961	6.18574	6.28958	6.65437	0.11902	0.131918	0.127532	0.122365	9.2619	14.7797	0.675607	1.14462	0.692272	0.978487	1.17909	1.27583	6.3246	6.42006
21	15.601	19.6147	9.72432	20.3165	0.632606	0.858921	1.0995	1.74169	1.2138	1.35564	1.3934	1.50142	0.837306	1.37751	1.11791	2.26386	8.01028	8.0493	7.95051	8.89085	0.116551	0.125365	0.122083	0.119069	12.6627	19.9656	0.97761	1.82069	0.866053	1.30031	1.3036	1.42853	7.98039	8.47008
22	11.8172	15.439	7.42532	16.0486	0.639733	0.882742	1.15253	1.83259	1.20733	1.36871	1.43729	1.5439	1.04598	1.75896	1.29189	2.65205	8.10735	8.3007	8.10228	9.15796	0.114899	0.121592	0.118982	0.117206	9.62126	15.7438	1.16893	2.2055	0.896133	1.35767	1.32231	1.4563	8.10482	8.72933
23	9.40005	12.5849	5.93409	13.1158	0.642983	0.888302	1.17825	1.87344	1.20066	1.36659	1.45763	1.55903	1.21472	2.01516	1.42943	2.87997	8.18346	8.42605	8.1202	9.28115	0.112717	0.119094	0.116673	0.114922	7.66707	12.8503	1.32208	2.44756	0.910615	1.38087	1.32914	1.46281	8.15183	8.8536
24	7.74832	10.5171	4.91378	11.0224	0.649611	0.894646	1.19088	1.91014	1.20514	1.36992	1.47275	1.57697	1.34018	2.18998	1.52262	3.04362	8.1918	8.55177	8.20045	9.34811	0.113339	0.117719	0.115196	0.113939	6.33105	10.7698	1.4314	2.6168	0.920245	1.40239	1.33894	1.47345	8.19612	8.94994
25	6.57272	9.05107	4.18461	9.50179	0.655905	0.898541	1.20402	1.91792	1.19591	1.36067	1.48843	1.58267	1.46524	2.33435	1.60323	3.16914	8.23357	8.52817	8.17708	9.39476	0.111954	0.116694	0.114472	0.11335	5.37866	9.27643	1.53424	2.75175	0.929961	1.40823	1.34217	1.47167	8.20532	8.96146
26	5.67324	7.91589	3.63662	8.33117	0.650496	0.89201	1.20045	1.91639	1.18951	1.35843	1.49183	1.57956	1.55293	2.42807	1.66409	3.24835	8.22184	8.52261	8.15668	9.36794	0.111046	0.11546	0.113536	0.112083	4.65493	8.12353	1.60851	2.83821	0.925471	1.4042	1.34067	1.469	8.18926	8.94528
27	4.95862	7.00703	3.20126	7.37954	0.656174	0.889506	1.20023	1.92387	1.18423	1.35602	1.50272	1.58316	1.64725	2.53389	1.72678	3.34387	8.24539	8.59871	8.15916	9.37838	0.111129	0.115199	0.113177	0.111668	4.07994	7.19329	1.68702	2.93888	0.928201	1.40669	1.34348	1.46959	8.20227	8.98855
28	4.40316	6.27947	2.86174	6.63022	0.658683	0.893793	1.21491	1.94496	1.18544	1.35416	1.50899	1.58806	1.71548	2.60792	1.77344	3.408	8.25618	8.60997	8.12008	9.47994	0.110686	0.115061	0.112737	0.111561	3.63245	6.45484	1.74446	3.00796	0.936797	1.41938	1.34722	1.47111	8.18813	9.04495
29	3.98082	5.70137	2.60069	6.06043	0.651748	0.882881	1.21387	1.93571	1.1907	1.35526	1.50951	1.58939	1.77064	2.66651	1.8234	3.44205	8.26971	8.56753	8.11283	9.40412	0.110507	0.114714	0.112851	0.111102	3.29075	5.8809	1.79702	3.05428	0.932807	1.4093	1.35011	1.47232	8.19127	8.98583
30	3.60147	5.20987	2.37068	5.5559	0.653738	0.883361	1.21548	1.94156	1.18202	1.35854	1.50432	1.58423	1.83807	2.72451	1.85624	3.49914	8.3159	8.6066	8.06966	9.38245	0.110278	0.114114	0.11192	0.110232	2.98607	5.38288	1.84715	3.11182	0.934609	1.41246	1.34317	1.47139	8.19278	8.99452
31	3.29585	4.79935	2.18134	5.13483	0.657265	0.886837	1.21723	1.92231	1.18069	1.35044	1.50808	1.58609	1.87122	2.77176	1.88005	3.52193	8.23409	8.57422	8.09178	9.36735	0.11042	0.113003	0.111883	0.110109	2.73859	4.96709	1.87564	3.14684	0.937246	1.40457	1.34439	1.46826	8.16293	8.97079
32	3.00877	4.42054	2.01011	4.74764	0.65931	0.884638	1.22032	1.94012	1.18174	1.33916	1.50337	1.5887	1.92381	2.82166	1.92387	3.57089	8.27976	8.60555	8.08551	9.40062	0.110716	0.113574	0.111917	0.109702	2.50944	4.58409	1.92384	3.19627	0.939815	1.41238	1.34256	1.46393	8.18263	9.00308
33	2.7682	4.10116	1.86632	4.40986	0.661217	0.884895	1.22536	1.94907	1.19013	1.35383	1.51338	1.59457	1.97544	2.8716	1.957	3.60217	8.28236	8.57409	8.14362	9.39678	0.110497	0.114206	0.111396	0.109665	2.31726	4.25551	1.96622	3.23689	0.943288	1.41698	1.35176	1.4742	8.21299	8.98544
34	2.57775	3.84205	1.74913	4.13282	0.660046	0.880734	1.23274	1.95113	1.18226	1.34189	1.51718	1.5969	2.01393	2.88944	1.97382	3.61807	8.26875	8.57229	8.07652	9.41203	0.110156	0.113572	0.111594	0.109811	2.16344	3.98743	1.99388	3.25376	0.946392	1.41593	1.34972	1.46939	8.17264	8.99216
35	2.40305	3.59994	1.63876	3.89377	0.659525	0.881537	1.23902	1.94093	1.18257	1.35139	1.51898	1.59171	2.05538	2.95037	2.01442	3.65525	8.24978	8.58826	8.09927	9.39929	0.109989	0.113184	0.111105	0.109145	2.02091	3.74685	2.0349	3.30281	0.949273	1.41124	1.35078	1.47155	8.17453	8.99378
36	2.24431	3.3902	1.54062	3.67499	0.664175	0.8926	1.23738	1.9448	1.18549	1.36144	1.52095	1.59339	2.10394	2.99678	2.03701	3.6877	8.28469	8.63096	8.13791	9.39434	0.109931	0.113243	0.111459	0.109101	1.89246	3.53259	2.07047	3.34224	0.95078	1.4187	1.35322	1.47741	8.2113	9.01265
37	2.1004	3.19599	1.45732	3.46243	0.664007	0.888611	1.23837	1.95711	1.17929	1.34184	1.51865	1.59999	2.14285	3.02176	2.05046	3.70149	8.28544	8.6423	8.14152	9.41183	0.109435	0.112947	0.111465	0.108819	1.77886	3.32921	2.09666	3.36162	0.951191	1.42286	1.34897	1.47092	8.21348	9.02706
38	1.96605	3.00284	1.37287	3.25985	0.661572	0.883701	1.23969	1.94888	1.17987	1.3393	1.52545	1.59759	2.15898	3.03332	2.07236	3.71917	8.25883	8.63376	8.11716	9.36924	0.109515	0.11322	0.110634	0.108799	1.66946	3.13135	2.11567	3.37624	0.950632	1.41629	1.35266	1.46845	8.18799	9.0015
39	1.86068	2.8611	1.30616	3.11164	0.668158	0.885835	1.23871	1.93576	1.18312	1.35055	1.52488	1.59687	2.19217	3.05471	2.08623	3.72827	8.33041	8.63496	8.12694	9.35853	0.109889	0.112678	0.111243	0.108852	1.58342	2.98637	2.1392	3.39149	0.953433	1.4108	1.354	1.47371	8.22867	8.99675
40	1.76162	2.72496	1.2514	2.97427	0.672067	0.887358	1.2456	1.933	1.18154	1.34747	1.52331	1.5927	2.22057	3.07743	2.10406	3.76395	8.36456	8.62963	8.12373	9.33792	0.110181	0.112812	0.110999	0.108903	1.50651	2.84962	2.16232	3.42069	0.958831	1.41018	1.35243	1.47009	8.24415	8.98377
41	1.68004	2.6028	1.20203	2.86229	0.679887	0.884382	1.24751	1.94103	1.17719	1.34085	1.53085	1.59709	2.2573	3.11034	2.12729	3.77103	8.35969	8.68767	8.16267	9.38372	0.109924	0.112561	0.111177	0.10823	1.44103	2.73254	2.19229	3.44069	0.9637	1.41271	1.35402	1.46897	8.26118	9.0357
42	1.60096	2.49492	1.15162	2.74878	0.671573	0.88108	1.24664	1.93683	1.17884	1.34657	1.52598	1.59433	2.273	3.10825	2.14128	3.78729	8.37157	8.6454	8.11051	9.34303	0.109743	0.112884	0.111311	0.108151	1.37629	2.62185	2.20714	3.44777	0.959104	1.40895	1.35241	1.47045	8.24104	8.99421
43	1.52861	2.39489	1.1084	2.64454	0.668222	0.878515	1.24966	1.93683	1.18495	1.34106	1.52367	1.59576	2.28857	3.14862	2.15193	3.80289	8.34436	8.64483	8.11145	9.36026	0.109765	0.112909	0.110989	0.108508	1.3185	2.51972	2.22025	3.47576	0.958939	1.40767	1.35431	1.46841	8.22791	9.00254
44	1.44586	2.28231	1.05593	2.53337	0.666605	0.876588	1.24803	1.92702	1.1745	1.33945	1.52371	1.60226	2.31878	3.15438	2.17211	3.81281	8.33545	8.63504	8.11065	9.31112	0.109296	0.112904	0.110633	0.10847	1.25089	2.40784	2.24544	3.48359	0.957319	1.4018	1.34911	1.47086	8.22305	8.97308
45	1.38841	2.20251	1.01828	2.45177	0.668997	0.87639	1.24302	1.92986	1.18452	1.34597	1.5361	1.60569	2.34392	3.17942	2.1708	3.83602	8.33039	8.6783	8.12209	9.35208	0.10982	0.112851	0.110998	0.107835	1.20334	2.32714	2.25736	3.50772	0.956011	1.40312	1.36031	1.47583	8.22624	9.01519
46	1.32772	2.12468	0.983086	2.36958	0.674853	0.881052	1.24715	1.92663	1.18768	1.34742	1.53159	1.5981	2.3862	3.21845	2.2042	3.87301	8.37101	8.67605	8.14085	9.34998	0.110005	0.112133	0.111062	0.108242	1.15541	2.24713	2.2952	3.54573	0.960999	1.40384	1.35963	1.47276	8.25593	9.01302
47	1.27513	2.05288	0.951488	2.3036	0.676524	0.88215	1.24538	1.92467	1.18771	1.34338	1.52507	1.6009	2.4066	3.23256	2.20977	3.87191	8.3944	8.68061	8.10846	9.31722	0.109967	0.112669	0.110508	0.108346	1.11331	2.17824	2.30818	3.55224	0.960953	1.40341	1.35639	1.47214	8.25143	8.99892
48	1.22734	1.99241	0.920665	2.22999	0.678432	0.888005	1.25838	1.93691	1.19161	1.3453	1.5417	1.61001	2.43693	3.24913	2.22855	3.90068	8.41345	8.71679	8.11068	9.37572	0.110098	0.112564	0.111111	0.108345	1.074	2.1112	2.33274	3.57491	0.968407	1.41246	1.36666	1.47766	8.26207	9.04626
49	1.18195	1.92891	0.895513	2.16649	0.674077	0.879027	1.2534	1.92573	1.18335	1.34099	1.53325	1.59649	2.46024	3.28265	2.25259	3.9086	8.36019	8.6679	8.09557	9.33915	0.109651	0.112279	0.111103	0.107776	1.03873	2.0477	2.35642	3.59562	0.963736	1.40238	1.3583	1.46874	8.22788	9.00353
50	1.12707	1.84693	0.85911	2.08367	0.671434	0.879146	1.25733	1.92163	1.17855	1.33741	1.52059	1.59253	2.46656	3.2887	2.24953	3.89386	8.30865	8.59242	8.10874	9.28276	0.109295	0.111536	0.110691	0.107412	0.993089	1.9653	2.35804	3.59128	0.964381	1.40039	1.34957	1.46497	8.20869	8.93759
51	1.09229	1.79529	0.836781	2.0289	0.669645	0.879657	1.24885	1.91524	1.17852	1.34326	1.53687	1.59161	2.4764	3.28552	2.26395	3.90097	8.36328	8.67526	8.09911	9.33699	0.109072	0.112148	0.111147	0.107609	0.964535	1.91209	2.37018	3.59324	0.959248	1.39745	1.3577	1.46744	8.2312	9.00612
52	1.06504	1.74699	0.819075	1.98222	0.670101	0.881092	1.2511	1.91735	1.17557	1.33383	1.53279	1.6022	2.50921	3.30956	2.27725	3.9273	8.38015	8.68361	8.16793	9.35075	0.109689	0.112061	0.111365	0.10811	0.942057	1.8646	2.39323	3.61843	0.960603	1.39922	1.35418	1.46802	8.27404	9.01718
53	1.02849	1.68959	0.791823	1.92466	0.671668	0.875852	1.25373	1.92341	1.17958	1.34095	1.54198	1.60144	2.53276	3.31579	2.28207	3.9344	8.39305	8.65426	8.1641	9.32387	0.109595	0.111835	0.110809	0.107808	0.910155	1.80713	2.40741	3.6251	0.962698	1.39963	1.36078	1.4712	8.27857	8.98906
54	0.987297	1.63832	0.772292	1.87568	0.672637	0.876289	1.25749	1.91314	1.1822	1.34618	1.53968	1.61217	2.54569	3.34578	2.3012	3.94996	8.414	8.68513	8.1311	9.33359	0.109489	0.112341	0.110529	0.107586	0.879795	1.757	2.42345	3.64787	0.965064	1.39471	1.36094	1.47917	8.27255	9.00936
55	0.963916	1.59666	0.754301	1.82244	0.673529	0.87341	1.2508	1.92825	1.18045	1.33949	1.54175	1.60603	2.57299	3.37047	2.32222	3.97269	8.4059	8.68566	8.13512	9.36188	0.110178	0.113042	0.110673	0.107248	0.859109	1.70955	2.4476	3.67158	0.962163	1.40083	1.3611	1.47276	8.27051	9.02377
56	0.931189	1.54878	0.737263	1.77734	0.671894	0.87349	1.2527	1.93428	1.18616	1.34272	1.53462	1.60267	2.58972	3.39596	2.32026	3.98371	8.39674	8.66961	8.09941	9.35606	0.109433	0.112768	0.111491	0.107506	0.834226	1.66306	2.45499	3.68983	0.962296	1.40388	1.36039	1.47269	8.24807	9.01283
57	0.910157	1.51485	0.727352	1.7406	0.673352	0.869784	1.24814	1.91753	1.18559	1.34447	1.53238	1.60138	2.61661	3.40772	2.33743	3.99394	8.40448	8.72171	8.15242	9.3515	0.109396	0.112366	0.110435	0.107145	0.818755	1.62773	2.47702	3.70083	0.960748	1.39366	1.35898	1.47292	8.27845	9.03661
58	0.901899	1.50005	0.720667	1.7341	0.677138	0.879458	1.25796	1.92517	1.1857	1.3361	1.55004	1.60315	2.63221	3.42088	2.353	4.02265	8.48174	8.68697	8.15162	9.34603	0.109458	0.113003	0.111353	0.107834	0.811283	1.61708	2.49261	3.72176	0.96755	1.40231	1.36787	1.46962	8.31668	9.0165
59	0.878041	1.46503	0.706797	1.69518	0.677309	0.873291	1.26506	1.93521	1.18959	1.3441	1.55618	1.61387	2.65202	3.44647	2.36273	4.03269	8.51749	8.7345	8.17927	9.39347	0.11031	0.113192	0.111263	0.108212	0.792419	1.5801	2.50737	3.73958	0.971183	1.40425	1.37289	1.47898	8.34838	9.06399
60	0.854693	1.42536	0.695171	1.6624	0.676554	0.876744	1.26122	1.93139	1.18595	1.34325	1.53849	1.59962	2.65588	3.4352	2.35936	4.04544	8.47747	8.68887	8.21977	9.36119	0.109531	0.113046	0.110977	0.107892	0.774932	1.54388	2.50762	3.74032	0.968885	1.40407	1.36222	1.47144	8.34862	9.02503
61	0.824925	1.38663	0.67482	1.62022	0.680807	0.876079	1.26255	1.92039	1.18173	1.33206	1.53937	1.61115	2.67576	3.46752	2.37237	4.04353	8.4664	8.71816	8.19096	9.35307	0.109821	0.112739	0.111156	0.108117	0.749872	1.50342	2.52407	3.75553	0.971678	1.39824	1.36055	1.4716	8.32868	9.03561
62	0.798559	1.35765	0.663232	1.59096	0.676921	0.875382	1.26627	1.91597	1.18266	1.32702	1.54591	1.60767	2.68712	3.47774	2.3858	4.04697	8.47241	8.72937	8.13187	9.35271	0.110666	0.112609	0.111618	0.107903	0.730895	1.47431	2.53646	3.76235	0.971597	1.39567	1.36429	1.46735	8.30214	9.04104
63	0.771605	1.31325	0.64549	1.55229	0.678681	0.87024	1.26575	1.91916	1.1911	1.33556	1.54567	1.61714	2.7213	3.48713	2.39284	4.08912	8.49821	8.7263	8.19727	9.36114	0.110591	0.112748	0.111453	0.107747	0.708547	1.43277	2.55707	3.78813	0.972213	1.3947	1.36839	1.47635	8.34774	9.04372
64	0.761646	1.29318	0.639842	1.52676	0.681032	0.872362	1.27167	1.92702	1.18399	1.34033	1.54255	1.60052	2.73901	3.51407	2.41346	4.11588	8.53148	8.78357	8.16522	9.29561	0.11094	0.11362	0.111625	0.108103	0.700744	1.40997	2.57623	3.81498	0.976349	1.39969	1.36327	1.47043	8.34835	9.03959
65	0.75208	1.28616	0.630957	1.52073	0.681056	0.878958	1.26976	1.93024	1.19247	1.34057	1.55549	1.60972	2.76396	3.53335	2.43535	4.13133	8.55304	8.79613	8.19917	9.40315	0.109989	0.113985	0.111662	0.108588	0.691518	1.40344	2.59965	3.83234	0.975409	1.4046	1.37398	1.47514	8.3761	9.09964
66	0.736572	1.2627	0.621342	1.50301	0.679741	0.874503	1.26123	1.91598	1.1766	1.33049	1.5379	1.61169	2.76618	3.52721	2.41645	4.10834	8.51402	8.76609	8.1637	9.37143	0.110264	0.11313	0.111749	0.107797	0.678957	1.38285	2.59132	3.81777	0.970483	1.39524	1.35725	1.47109	8.33886	9.06876
67	0.715427	1.23369	0.609043	1.47613	0.676974	0.874855	1.26366	1.91691	1.17319	1.33891	1.5399	1.61296	2.77576	3.53534	2.42318	4.12416	8.51088	8.77289	8.18311	9.34628	0.110513	0.113045	0.111369	0.107557	0.662235	1.35491	2.59947	3.82975	0.97032	1.39588	1.35655	1.47594	8.34699	9.05958
68	0.696427	1.20631	0.595708	1.44501	0.673824	0.872354	1.26616	1.91373	1.18064	1.33144	1.54452	1.59931	2.80368	3.55554	2.45444	4.1309	8.51676	8.74963	8.14705	9.34853	0.110481	0.112992	0.111337	0.107834	0.646067	1.32566	2.62906	3.84322	0.969993	1.39304	1.36258	1.46537	8.3319	9.04908
69	0.675932	1.17921	0.589324	1.41696	0.67869	0.878087	1.28098	1.93865	1.17892	1.33608	1.5525	1.60598	2.8218	3.59012	2.46	4.15363	8.59144	8.80528	8.24196	9.37956	0.110974	0.113243	0.112188	0.108395	0.632628	1.29808	2.6409	3.87187	0.979832	1.40837	1.36571	1.47103	8.4167	9.09242
70	0.67153	1.17715	0.586535	1.40946	0.676984	0.877317	1.26895	1.92903	1.18012	1.331	1.54446	1.60601	2.83175	3.59974	2.46445	4.15734	8.56327	8.77102	8.21217	9.37938	0.111241	0.113029	0.112181	0.108507	0.629033	1.29331	2.6481	3.87854	0.972968	1.40317	1.36229	1.4685	8.38772	9.0752
71	0.664517	1.16351	0.578972	1.39413	0.67776	0.875092	1.26845	1.91202	1.16656	1.32711	1.54363	1.60231	2.84532	3.6057	2.46583	4.15065	8.5948	8.73035	8.21796	9.37942	0.111191	0.113258	0.112069	0.107836	0.621744	1.27882	2.65557	3.87817	0.973104	1.39355	1.35509	1.46471	8.40638	9.05489
72	0.651253	1.14348	0.573669	1.37634	0.674665	0.873305	1.26045	1.91705	1.16607	1.31782	1.5244	1.60186	2.85315	3.61583	2.47358	4.1651	8.5419	8.77827	8.23607	9.35843	0.111159	0.113279	0.111946	0.107944	0.612461	1.25991	2.66337	3.89047	0.967556	1.39518	1.34523	1.45984	8.38898	9.06835
73	0.645901	1.14233	0.572041	1.36894	0.672623	0.87692	1.26681	1.92097	1.15192	1.30759	1.53279	1.59502	2.87598	3.637	2.49053	4.16607	8.59756	8.82688	8.24701	9.37341	0.110997	0.113568	0.111831	0.108056	0.608971	1.25564	2.68325	3.90154	0.969714	1.39895	1.34236	1.45131	8.42228	9.10014
74	0.632843	1.1272	0.564961	1.35497	0.672316	0.869927	1.26758	1.9077	1.15769	1.31132	1.54338	1.5897	2.87349	3.62918	2.49438	4.18542	8.55559	8.7916	8.2724	9.40736	0.111254	0.113568	0.112042	0.107981	0.598902	1.24109	2.68393	3.9073	0.969947	1.38881	1.35054	1.45051	8.41399	9.09948
75	0.62185	1.11865	0.556406	1.34676	0.667257	0.863083	1.2645	1.90707	1.15229	1.30161	1.52672	1.58017	2.87128	3.63674	2.4998	4.17307	8.55202	8.79052	8.24175	9.38371	0.110983	0.113211	0.11163	0.107765	0.589128	1.2327	2.68554	3.9049	0.965881	1.38508	1.33951	1.44089	8.39689	9.08711
76	0.624636	1.12755	0.554134	1.35047	0.662954	0.86211	1.26589	1.91084	1.14824	1.29885	1.52726	1.57892	2.87861	3.63334	2.49061	4.17963	8.54356	8.78249	8.25369	9.36008	0.111156	0.113648	0.111831	0.108118	0.589385	1.23901	2.68461	3.90649	0.964423	1.38648	1.33775	1.43888	8.39862	9.07129
77	0.628816	1.13277	0.555613	1.35962	0.654112	0.854987	1.25836	1.91031	1.13664	1.30003	1.51399	1.57865	2.85989	3.62095	2.47693	4.15158	8.49678	8.73782	8.20525	9.35723	0.111162	0.1132	0.112271	0.108336	0.592215	1.2462	2.66841	3.88626	0.956238	1.38265	1.32532	1.43934	8.35102	9.04753
78	0.629219	1.14794	0.550344	1.36656	0.647638	0.85249	1.2474	1.90792	1.12921	1.28796	1.51026	1.56749	2.81992	3.56491	2.44543	4.07388	8.44309	8.67312	8.16537	9.35115	0.110339	0.113106	0.11185	0.108351	0.589781	1.25725	2.63267	3.8194	0.947518	1.38021	1.31974	1.42772	8.30423	9.01213
79	0.640605	1.16825	0.558247	1.3985	0.620446	0.829287	1.21171	1.8939	1.09462	1.26489	1.48411	1.54311	2.70847	3.46221	2.38295	3.92131	8.23645	8.52825	8.06071	9.33625	0.109489	0.110973	0.109546	0.107306	0.599426	1.28338	2.54571	3.69176	0.916078	1.3616	1.28936	1.404	8.14858	8.93225
80	0.649648	1.18575	0.556874	1.41562	0.533682	0.742132	1.07837	1.77226	0.980227	1.1487	1.34851	1.39369	2.25054	2.97794	2.09004	3.31084	7.18805	7.68383	7.33948	8.81902	0.103026	0.103589	0.1014	0.102078	0.603261	1.30069	2.17029	3.14439	0.806028	1.2572	1.16437	1.27119	7.26377	8.25142
81	0.900856	1.48319	0.706571	1.71526	0.64463	0.857596	1.23179	1.91403	1.10305	1.26392	1.50817	1.57823	2.43724	3.12911	2.22798	3.74635	8.36414	8.65354	8.15359	9.38192	0.110523	0.112782	0.112159	0.109095	0.803713	1.59923	2.33261	3.43773	0.938209	1.38581	1.30561	1.42107	8.25887	9.01773
82	1.06177	1.72332	0.803508	1.96169	0.649094	0.854261	1.23752	1.90513	1.09971	1.26687	1.49529	1.55488	2.21334	2.85329	2.08906	3.53097	8.32424	8.5885	8.11396	9.3227	0.110771	0.112918	0.111511	0.108332	0.932641	1.8425	2.1512	3.19213	0.943307	1.37969	1.2975	1.41088	8.2191	8.9556
83	1.20224	1.88945	0.878505	2.12026	0.651698	0.863616	1.22394	1.90735	1.10586	1.25975	1.48849	1.5551	2.03008	2.64799	1.98141	3.341	8.23826	8.56698	8.06382	9.25727	0.110157	0.112583	0.112156	0.108642	1.04037	2.00485	2.00575	2.99449	0.937818	1.38548	1.29718	1.40743	8.15104	8.91213
84	1.27542	1.98101	0.930503	2.23072	0.653893	0.869567	1.23192	1.90674	1.10391	1.27373	1.49909	1.5623	1.90486	2.50718	1.8983	3.2165	8.19849	8.57048	8.01374	9.21839	0.110533	0.112812	0.11158	0.108601	1.10296	2.10587	1.90158	2.86184	0.942907	1.38815	1.3015	1.41802	8.10612	8.89444
85	1.23701	1.95139	0.897986	2.18942	0.649797	0.866479	1.23655	1.91705	1.1131	1.27909	1.50134	1.56733	1.82212	2.41165	1.84778	3.11739	8.17923	8.51817	8.02204	9.27418	0.110145	0.112969	0.111506	0.108193	1.0675	2.07041	1.83495	2.76452	0.943172	1.39176	1.30722	1.42321	8.10063	8.89617
86	1.19752	1.90182	0.882049	2.13623	0.657344	0.869627	1.23215	1.91168	1.11515	1.28538	1.50271	1.57744	1.76106	2.33119	1.7991	3.04735	8.17292	8.46399	7.93918	9.22196	0.109318	0.111705	0.11069	0.107723	1.03978	2.01903	1.78008	2.68927	0.944749	1.39065	1.30893	1.43141	8.05605	8.84298
87	1.23356	1.93931	0.903787	2.17018	0.655809	0.868232	1.23116	1.91147	1.13065	1.29839	1.50481	1.57808	1.74194	2.30564	1.78401	3.03031	8.13964	8.50822	7.96688	9.15964	0.109844	0.111849	0.109866	0.107849	1.06867	2.05474	1.76297	2.66798	0.943484	1.38985	1.31773	1.43824	8.05326	8.83393
88	1.29634	1.98947	0.944169	2.23313	0.66263	0.879715	1.23541	1.92376	1.14123	1.31008	1.52692	1.58602	1.71471	2.25782	1.78535	2.98492	8.24637	8.5275	8.03122	9.24009	0.109334	0.112531	0.110081	0.107493	1.12025	2.1113	1.75003	2.62137	0.94902	1.40174	1.33408	1.44805	8.1388	8.8838
89	1.21469	1.91911	0.90101	2.15221	0.658037	0.867731	1.22807	1.9139	1.14667	1.31289	1.51754	1.5829	1.69692	2.2473	1.74867	2.95832	8.12458	8.47961	8.01197	9.17602	0.108788	0.111513	0.110218	0.107018	1.05785	2.03566	1.72279	2.60281	0.943054	1.39082	1.3321	1.4479	8.06827	8.82782
90	1.23461	1.94012	0.912875	2.18267	0.664179	0.878719	1.23832	1.92188	1.16202	1.33302	1.54136	1.59369	1.69294	2.23346	1.7511	2.957	8.20667	8.47735	8.01189	9.18419	0.10949	0.111354	0.109936	0.107791	1.07374	2.0614	1.72202	2.59523	0.951249	1.4003	1.35169	1.46335	8.10928	8.83077
91	1.23571	1.92815	0.91012	2.18334	0.665791	0.876767	1.22847	1.91713	1.1633	1.34775	1.54511	1.60952	1.67616	2.21506	1.74633	2.93458	8.14305	8.4625	7.92775	9.21336	0.108705	0.111287	0.109483	0.107392	1.07292	2.05575	1.71125	2.57482	0.947132	1.39695	1.35421	1.47864	8.0354	8.83793
92	1.21918	1.88652	0.896941	2.13711	0.66052	0.87601	1.2222	1.92566	1.1778	1.35548	1.53665	1.60443	1.67419	2.21425	1.7283	2.92953	8.14827	8.47707	7.99238	9.22582	0.107928	0.110919	0.109559	0.107042	1.05806	2.01182	1.70124	2.57189	0.941361	1.40083	1.35722	1.47996	8.07033	8.85145
93	1.19496	1.85861	0.883067	2.107	0.665719	0.876341	1.23838	1.93301	1.17143	1.35667	1.53708	1.61764	1.67827	2.20793	1.74132	2.91954	8.14506	8.49694	8.01272	9.15666	0.108551	0.110391	0.109965	0.107061	1.03901	1.98281	1.7098	2.56374	0.952051	1.40468	1.35426	1.48716	8.07889	8.8268
94	1.1974	1.84624	0.888846	2.09452	0.662766	0.881625	1.22909	1.91336	1.18294	1.35607	1.54718	1.61357	1.66693	2.19305	1.74417	2.91008	8.13865	8.44764	7.97272	9.19013	0.108535	0.1112	0.109322	0.10721	1.04313	1.97038	1.70555	2.55156	0.945926	1.39749	1.36506	1.48482	8.05568	8.81889
95	1.18443	1.82947	0.885361	2.06692	0.664946	0.878002	1.2349	1.94272	1.18299	1.36708	1.55456	1.6185	1.6534	2.18548	1.73264	2.90844	8.10797	8.42448	7.99289	9.21845	0.108964	0.110794	0.109636	0.107103	1.0349	1.9482	1.69302	2.54696	0.949925	1.41036	1.36877	1.49279	8.05043	8.82146
96	1.13476	1.7853	0.855625	2.02984	0.667078	0.885819	1.23924	1.93757	1.19431	1.3784	1.56884	1.62875	1.65456	2.19452	1.72598	2.90476	8.13645	8.4855	8.01006	9.21572	0.108552	0.110846	0.109361	0.106778	0.995191	1.90757	1.69027	2.54964	0.953157	1.4117	1.38158	1.50358	8.07326	8.85061
97	1.11278	1.75442	0.840861	1.99621	0.670836	0.887456	1.23929	1.95418	1.20761	1.37714	1.56105	1.63358	1.65121	2.17968	1.72269	2.89868	8.1338	8.4408	7.96467	9.18833	0.109029	0.110751	0.108981	0.107534	0.97682	1.87531	1.68695	2.53918	0.955064	1.42082	1.38433	1.50536	8.04924	8.81456
98	1.11248	1.74509	0.842332	1.98182	0.670703	0.887563	1.24096	1.9413	1.20149	1.40037	1.55971	1.64166	1.66328	2.19056	1.73065	2.91762	8.17122	8.45507	8.02923	9.26126	0.109051	0.110795	0.109269	0.106302	0.977406	1.86346	1.69697	2.55409	0.955832	1.41443	1.3806	1.52101	8.10022	8.85816
99	1.11208	1.74639	0.843026	1.99538	0.686258	0.903229	1.26029	1.97871	1.20698	1.3937	1.59053	1.64454	1.66637	2.19162	1.73897	2.89669	8.12409	8.50708	8.08445	9.30556	0.108965	0.111472	0.110123	0.10763	0.977551	1.87089	1.70267	2.54416	0.973274	1.44097	1.39876	1.51912	8.10427	8.90632
100	1.10953	1.73672	0.837463	1.99249	0.675104	0.896587	1.24782	1.93691	1.22533	1.39928	1.57756	1.65047	1.67019	2.19781	1.73017	2.89172	8.12619	8.48558	7.97976	9.20435	0.108941	0.110924	0.108869	0.107288	0.973497	1.86461	1.70018	2.54477	0.961463	1.41675	1.40145	1.52488	8.05298	8.84497

## Sheet: Figure 3E-H source data
Figure 3E-H - Average ChIP profiles for HCT116 cells
GenomicRegion	Nxrep1_K4me3_S1	Hxrep1_K4me3_S2	Nxrep2_K4me3_S3	Hxrep2_K4me3_S4	Nxrep1_K9me3_S5	Hxrep1_K9me3_S6	Nxrep2_K9me3_S7	Hxrep2_K9me3_S8	Nxrep1_K27me3_S9	Hxrep1_K27me3_S10	Nxrep2_K27me3_S11	Hxrep2_K27me3_S12	Nxrep1_K36me3_S13	Hxrep1_K36me3_S14	Nxrep2_K36me3_S15	Hxrep2_K36me3_S16	Nxrep1_H3_S17	Hxrep1_H3_S18	Nxrep2_H3_S19	Hxrep2_H3_S20	Nxrep1_input_S21	Hxrep1_input_S22	Nxrep2_input_S23	Hxrep2_input_S24	K4me3_Nxmean	K4me3_Hxmean	K9me3_Nxmean	K9me3_Hxmean	K27me3_Nxmean	K27me3_Hxmean	K36me3_Nxmean	K36me3_Hxmean	totalH3_Nxmean	totalH3_Hxmean	input_Nxmean	input_Hxmean
0	1.20245	1.89541	0.910671	1.6293	5.92729	5.53711	4.22239	5.69479	3.99177	5.04801	3.58645	3.88435	3.6101	5.22407	3.309	3.75305	15.2283	18.125	13.5835	20.1803	15.2719	12.8832	12.9485	11.4204	1.05656	1.76236	5.07484	5.61595	3.78911	4.46618	3.45955	4.48856	14.4059	19.1527	14.1102	12.1518
1	1.17213	1.84314	0.892924	1.60318	5.95567	5.58631	4.27279	5.68932	3.96735	5.13316	3.60609	3.91394	3.58459	5.16176	3.30718	3.77718	15.1607	18.0853	13.609	20.0017	15.2728	12.8992	13.1206	11.4117	1.03253	1.72316	5.11423	5.63782	3.78672	4.52355	3.44588	4.46947	14.3849	19.0435	14.1967	12.1554
2	1.16499	1.77568	0.883459	1.56707	5.88897	5.57299	4.26214	5.67874	3.96375	5.12617	3.58935	3.93333	3.59584	5.14101	3.31445	3.75087	15.0615	18.1137	13.7266	19.9534	15.2669	12.8927	13.037	11.3131	1.02422	1.67138	5.07556	5.62587	3.77655	4.52975	3.45515	4.44594	14.3941	19.0336	14.1519	12.1029
3	1.13293	1.75565	0.855585	1.54069	5.96319	5.53265	4.26957	5.67666	3.99524	5.12771	3.60554	3.93959	3.56428	5.18849	3.29075	3.76535	15.1345	18.0622	13.6105	20.1347	15.3072	12.8668	12.9899	11.38	0.994256	1.64817	5.11638	5.60466	3.80039	4.53365	3.42752	4.47692	14.3725	19.0985	14.1486	12.1234
4	1.13115	1.76548	0.851963	1.54584	5.91334	5.54925	4.22945	5.69515	4.01322	5.09675	3.57966	3.9448	3.58403	5.20213	3.2913	3.76936	15.2033	18.2532	13.6685	20.0597	15.1835	12.8176	13.036	11.4899	0.991557	1.65566	5.07139	5.6222	3.79644	4.52078	3.43767	4.48574	14.4359	19.1564	14.1098	12.1538
5	1.12184	1.73734	0.849395	1.52229	5.88235	5.54508	4.27802	5.66397	3.94069	5.12012	3.56059	3.95086	3.5342	5.1	3.30143	3.72674	15.2392	18.185	13.6183	19.911	15.129	12.9416	12.9601	11.4104	0.985617	1.62982	5.08018	5.60453	3.75064	4.53549	3.41781	4.41337	14.4287	19.048	14.0445	12.176
6	1.12347	1.73729	0.849434	1.52843	5.88978	5.57895	4.2598	5.67762	3.99801	5.10434	3.57937	3.94116	3.57801	5.15643	3.32344	3.74379	15.2367	18.0882	13.7558	20.2296	15.1833	12.9478	13.0448	11.3201	0.98645	1.63286	5.07479	5.62828	3.78869	4.52275	3.45073	4.45011	14.4963	19.1589	14.1141	12.1339
7	1.14079	1.75775	0.851231	1.54495	5.91122	5.57851	4.24264	5.64069	3.96217	5.0866	3.58708	3.93141	3.56411	5.13499	3.29558	3.71929	15.231	18.2123	13.6715	20.0544	15.2489	12.7808	13.1681	11.4321	0.996013	1.65135	5.07693	5.6096	3.77463	4.50901	3.42985	4.42714	14.4512	19.1333	14.2085	12.1065
8	1.11297	1.73577	0.845092	1.52405	5.87203	5.59162	4.21638	5.65783	3.97799	5.15684	3.57011	3.92617	3.56879	5.08248	3.24913	3.72271	15.1344	18.1423	13.7035	20.2764	15.2025	12.9553	13.0998	11.4909	0.979033	1.62991	5.0442	5.62473	3.77405	4.5415	3.40896	4.40259	14.4189	19.2093	14.1511	12.2231
9	1.12607	1.74875	0.854473	1.52498	5.86496	5.54373	4.20224	5.59928	4.00371	5.05198	3.58318	3.91639	3.48639	5.08016	3.25864	3.69863	15.1613	18.1746	13.5013	20.099	15.3009	12.958	13.0696	11.46	0.99027	1.63686	5.0336	5.57151	3.79344	4.48418	3.37251	4.38939	14.3313	19.1368	14.1852	12.209
10	1.10792	1.72656	0.835027	1.50761	5.89696	5.58869	4.21293	5.72108	3.97927	5.0804	3.58547	3.93752	3.51284	5.15472	3.27915	3.71136	15.312	18.1741	13.724	20.179	15.2795	12.8762	13.0285	11.398	0.971474	1.61708	5.05494	5.65488	3.78237	4.50896	3.396	4.43304	14.518	19.1766	14.154	12.1371
11	1.11615	1.72806	0.839471	1.50528	5.87803	5.61197	4.25475	5.67734	3.95486	5.064	3.55974	3.90713	3.50191	5.04009	3.23394	3.71262	15.1316	18.1857	13.673	20.007	15.2083	12.962	13.0609	11.4215	0.977812	1.61667	5.06639	5.64466	3.7573	4.48557	3.36793	4.37636	14.4023	19.0964	14.1346	12.1918
12	1.06994	1.66174	0.807881	1.45034	5.79571	5.5092	4.21586	5.65871	3.93912	5.06279	3.56514	3.87417	3.50996	5.0331	3.20804	3.70486	15.1866	18.228	13.548	19.9424	15.2896	12.9469	13.0839	11.4134	0.93891	1.55604	5.00578	5.58396	3.75213	4.46848	3.359	4.36898	14.3673	19.0852	14.1867	12.1801
13	1.08198	1.7107	0.812547	1.49118	5.82441	5.5112	4.19881	5.64841	3.92831	5.03921	3.52244	3.89885	3.46032	4.99624	3.22389	3.68209	15.0505	18.1744	13.5677	20.1003	15.3663	13.0162	13.1279	11.4555	0.947261	1.60094	5.01161	5.57981	3.72537	4.46903	3.34211	4.33917	14.3091	19.1373	14.2471	12.2359
14	1.11545	1.7779	0.85075	1.54078	5.77615	5.55774	4.18535	5.71011	3.88599	5.02531	3.50822	3.87666	3.47273	5.04718	3.20256	3.71108	15.1619	18.3198	13.6459	20.248	15.2979	13.0885	13.1517	11.6461	0.9831	1.65934	4.98075	5.63393	3.69711	4.45098	3.33765	4.37913	14.4039	19.2839	14.2248	12.3673
15	1.13741	1.85534	0.86634	1.6117	5.74004	5.52024	4.16347	5.6674	3.85345	4.9886	3.43464	3.804	3.41496	5.0485	3.14242	3.68736	15.0695	18.482	13.4905	20.4149	15.3562	13.1354	13.0463	11.5522	1.00188	1.73352	4.95175	5.59382	3.64404	4.3963	3.27869	4.36793	14.28	19.4485	14.2013	12.3438
16	1.25028	2.126	0.939166	1.86045	5.66154	5.46675	4.04795	5.64595	3.76425	4.86162	3.37946	3.77605	3.28883	5.00132	3.08924	3.63589	15.2163	18.4588	13.5697	20.6695	15.4412	13.3127	13.1332	11.5444	1.09472	1.99322	4.85474	5.55635	3.57186	4.31884	3.18903	4.31861	14.393	19.5642	14.2872	12.4285
17	1.69572	3.1725	1.26966	2.75348	5.56277	5.46395	3.97305	5.64915	3.65775	4.75865	3.2622	3.67537	3.15196	4.91426	2.95488	3.55947	15.2801	19.09	13.4319	21.0624	15.5756	13.486	13.342	11.781	1.48269	2.96299	4.76791	5.55655	3.45998	4.21701	3.05342	4.23686	14.356	20.0762	14.4588	12.6335
18	3.31267	6.52309	2.46843	5.58285	5.30251	5.23174	3.78486	5.50684	3.39758	4.67132	3.06073	3.48317	2.98892	4.86956	2.79208	3.33798	15.5567	19.5325	13.582	22.0179	15.477	13.9904	13.3722	12.1358	2.89055	6.05297	4.54369	5.36929	3.22915	4.07724	2.8905	4.10377	14.5693	20.7752	14.4246	13.0631
19	7.06627	13.0021	5.13246	10.6939	4.69899	4.66068	3.34215	4.98841	2.99787	4.24453	2.6709	3.12318	2.7015	4.7409	2.58905	2.94001	15.7647	19.8591	13.5806	23.3128	15.4521	14.5386	13.5511	12.4103	6.09936	11.848	4.02057	4.82455	2.83438	3.68386	2.64527	3.84046	14.6727	21.586	14.5016	13.4745
20	8.42284	12.7827	5.84344	10.2256	2.94232	2.56591	2.12188	2.82594	1.89827	2.77766	1.74995	1.9245	1.93159	3.47889	1.89057	1.82992	11.1342	13.2093	9.65259	17.0111	14.247	14.53	13.0222	12.2571	7.13314	11.5041	2.5321	2.69593	1.82411	2.35108	1.91108	2.65441	10.3934	15.1102	13.6346	13.3936
21	11.0345	17.5609	7.92697	14.2275	4.67937	4.40723	3.3147	4.63991	2.97589	4.11085	2.65571	2.9918	2.89349	5.14833	2.7571	3.17379	14.6978	18.2368	12.8924	21.7823	14.8949	14.1212	13.2325	12.2261	9.48075	15.8942	3.99704	4.52357	2.8158	3.55132	2.82529	4.16106	13.7951	20.0096	14.0637	13.1736
22	8.48115	13.8637	6.09274	11.2828	5.12869	4.82412	3.62261	5.05444	3.22701	4.3325	2.89613	3.26904	3.19795	5.47209	2.97808	3.65249	14.9227	18.6225	13.2928	21.4063	15.2566	13.7665	13.2015	12.0477	7.28695	12.5733	4.37565	4.93928	3.06157	3.80077	3.08801	4.56229	14.1078	20.0144	14.2291	12.9071
23	6.79719	11.2809	4.90467	9.21625	5.24904	5.06574	3.76779	5.24944	3.33648	4.4346	2.97735	3.35155	3.38047	5.72332	3.13656	3.91045	15.0793	18.6173	13.4525	21.2685	15.244	13.5947	13.1704	11.9338	5.85093	10.2486	4.50841	5.15759	3.15692	3.89308	3.25852	4.81688	14.2659	19.9429	14.2072	12.7643
24	5.70647	9.5225	4.11154	7.79073	5.33778	5.22544	3.85797	5.35448	3.41597	4.47443	3.0881	3.41176	3.49233	5.8096	3.24874	4.09639	15.0395	18.5049	13.4233	20.9296	15.2222	13.6525	13.1148	11.8953	4.90901	8.65661	4.59787	5.28996	3.25203	3.9431	3.37053	4.95299	14.2314	19.7173	14.1685	12.7739
25	4.90626	8.25994	3.54332	6.77159	5.48189	5.27154	3.94325	5.39594	3.49451	4.48963	3.14971	3.45185	3.62222	5.99732	3.32881	4.23443	15.1318	18.5079	13.4697	20.8608	15.2294	13.5879	13.191	11.8051	4.22479	7.51576	4.71257	5.33374	3.32211	3.97074	3.47552	5.11587	14.3008	19.6843	14.2102	12.6965
26	4.30314	7.27665	3.10213	6.00096	5.59174	5.34849	3.95991	5.4647	3.49627	4.51606	3.13145	3.44755	3.68444	6.03048	3.39215	4.26366	15.0557	18.3115	13.455	20.8123	15.2207	13.42	13.1086	11.7744	3.70263	6.63881	4.77583	5.40659	3.31386	3.98181	3.53829	5.14707	14.2553	19.5619	14.1647	12.5972
27	3.82756	6.47224	2.76817	5.36126	5.62333	5.35325	4.01032	5.47704	3.56921	4.52434	3.17872	3.5048	3.77244	6.08929	3.44269	4.33907	15.0009	18.4024	13.417	20.4469	15.2721	13.3443	13.0326	11.7825	3.29787	5.91675	4.81683	5.41515	3.37396	4.01457	3.60756	5.21418	14.2089	19.4246	14.1523	12.5634
28	3.45675	5.86707	2.51816	4.85203	5.69567	5.4017	4.05784	5.54001	3.62666	4.57579	3.24634	3.53638	3.87382	6.19589	3.53722	4.41679	15.1596	18.3654	13.6353	20.6955	15.2813	13.3771	13.1125	11.7225	2.98745	5.35955	4.87675	5.47086	3.4365	4.05608	3.70552	5.30634	14.3974	19.5305	14.1969	12.5498
29	3.15232	5.36417	2.29174	4.44462	5.64352	5.41061	4.06535	5.51174	3.60272	4.53923	3.2499	3.51578	3.87504	6.17343	3.56318	4.46912	15.0938	18.2429	13.403	20.5212	15.2416	13.1831	13.1147	11.5845	2.72203	4.9044	4.85444	5.46117	3.42631	4.02751	3.71911	5.32128	14.2484	19.382	14.1781	12.3838
30	2.90652	4.9517	2.10301	4.1051	5.70929	5.41352	4.12485	5.50001	3.64117	4.52839	3.2466	3.59814	3.95266	6.30637	3.618	4.53583	15.1522	18.4059	13.5082	20.6453	15.26	13.104	13.1186	11.6807	2.50476	4.5284	4.91707	5.45676	3.44388	4.06327	3.78533	5.4211	14.3302	19.5256	14.1893	12.3924
31	2.68627	4.59033	1.95257	3.82042	5.71535	5.39398	4.11226	5.522	3.63872	4.55426	3.26077	3.5108	3.98529	6.32007	3.6505	4.56234	15.0312	18.3446	13.5359	20.5407	15.2468	13.1839	13.0043	11.6993	2.31942	4.20538	4.9138	5.45799	3.44974	4.03253	3.8179	5.44121	14.2836	19.4426	14.1255	12.4416
32	2.50389	4.28831	1.82793	3.56166	5.72803	5.40325	4.13044	5.52321	3.62288	4.60476	3.27575	3.53968	4.04274	6.40135	3.67925	4.57994	15.2504	18.3619	13.6066	20.5566	15.2328	13.2933	13.1043	11.6203	2.16591	3.92499	4.92924	5.46323	3.44932	4.07222	3.861	5.49065	14.4285	19.4592	14.1685	12.4568
33	2.35522	4.00764	1.71913	3.34754	5.72541	5.40412	4.13145	5.50086	3.63653	4.55992	3.28472	3.55631	4.05269	6.41188	3.69431	4.6082	15.1056	18.3579	13.5506	20.3427	15.13	13.1783	13.0856	11.5573	2.03718	3.67759	4.92843	5.45249	3.46062	4.05812	3.8735	5.51004	14.3281	19.3503	14.1078	12.3678
34	2.2107	3.78112	1.61642	3.1547	5.75942	5.41998	4.15563	5.4897	3.64258	4.5786	3.31644	3.51204	4.06662	6.41645	3.724	4.60634	15.0174	18.1253	13.5465	20.3091	15.1458	13.0906	13.0391	11.4744	1.91356	3.46791	4.95752	5.45484	3.47951	4.04532	3.89531	5.5114	14.2819	19.2172	14.0925	12.2825
35	2.09597	3.57456	1.52919	2.99405	5.77862	5.4303	4.16002	5.53735	3.67214	4.58958	3.29401	3.56041	4.12308	6.48024	3.76718	4.65981	15.1727	18.239	13.4795	20.4308	15.2207	13.053	13.0306	11.4808	1.81258	3.28431	4.96932	5.48382	3.48307	4.07499	3.94513	5.57002	14.3261	19.3349	14.1257	12.2669
36	1.98895	3.3843	1.45723	2.84446	5.81682	5.47568	4.18978	5.58993	3.67267	4.64886	3.28305	3.59132	4.18383	6.5557	3.80888	4.71906	15.1021	18.2603	13.4925	20.498	15.1177	13.0182	13.107	11.5691	1.72309	3.11438	5.0033	5.53281	3.47786	4.12009	3.99635	5.63738	14.2973	19.3792	14.1124	12.2937
37	1.90994	3.23388	1.39615	2.72394	5.84053	5.42725	4.18934	5.54939	3.72015	4.60396	3.30987	3.51777	4.21333	6.57953	3.82895	4.71905	15.1621	18.3232	13.5563	20.329	15.1689	12.9878	13.0769	11.6441	1.65304	2.97891	5.01494	5.48832	3.51501	4.06087	4.02114	5.64929	14.3592	19.3261	14.1229	12.316
38	1.82839	3.07304	1.33931	2.59806	5.83528	5.41225	4.19571	5.56959	3.72894	4.59045	3.33272	3.54156	4.22895	6.59884	3.90271	4.73833	15.2691	18.1156	13.7117	20.4153	15.3038	13.0163	13.0706	11.5729	1.58385	2.83555	5.01549	5.49092	3.53083	4.066	4.06583	5.66859	14.4904	19.2655	14.1872	12.2946
39	1.76171	2.95155	1.29411	2.49417	5.83189	5.48701	4.23183	5.62062	3.71881	4.62671	3.3403	3.57053	4.26442	6.66347	3.91229	4.74846	15.135	18.2211	13.7157	20.3881	15.2892	13.0094	13.108	11.6119	1.52791	2.72286	5.03186	5.55381	3.52955	4.09862	4.08835	5.70597	14.4253	19.3046	14.1986	12.3107
40	1.69718	2.83985	1.24407	2.39757	5.86794	5.41181	4.20604	5.56749	3.67185	4.6536	3.35249	3.56455	4.3032	6.64397	3.9441	4.79545	15.1698	18.1369	13.6494	20.2666	15.3285	12.9588	13.0027	11.5756	1.47062	2.61871	5.03699	5.48965	3.51217	4.10908	4.12365	5.71971	14.4096	19.2018	14.1656	12.2672
41	1.64606	2.75155	1.20461	2.32396	5.86036	5.43011	4.21526	5.57248	3.73605	4.62081	3.37399	3.56929	4.31676	6.68468	3.94274	4.76688	15.1764	18.3547	13.714	20.1576	15.2606	12.9524	13.0543	11.5985	1.42533	2.53775	5.03781	5.50129	3.55502	4.09505	4.12975	5.72578	14.4452	19.2562	14.1575	12.2754
42	1.58507	2.65716	1.17239	2.23301	5.89772	5.40388	4.22652	5.48529	3.73705	4.61469	3.36055	3.60176	4.31742	6.66465	3.93768	4.79042	15.1958	18.1978	13.6497	20.0985	15.2279	12.8196	13.1496	11.4699	1.37873	2.44509	5.06212	5.44458	3.5488	4.10822	4.12755	5.72754	14.4228	19.1482	14.1888	12.1447
43	1.5399	2.56262	1.14328	2.17915	5.90052	5.41833	4.23693	5.50484	3.71461	4.60306	3.3673	3.59503	4.34519	6.69518	3.98267	4.79176	15.121	18.2411	13.7487	20.1036	15.2143	12.8352	13.0612	11.5062	1.34159	2.37089	5.06872	5.46158	3.54096	4.09904	4.16393	5.74347	14.4348	19.1723	14.1378	12.1707
44	1.4916	2.48777	1.10836	2.11605	5.88796	5.40646	4.24995	5.49093	3.74621	4.58746	3.32904	3.58677	4.33227	6.6881	3.96966	4.81542	15.2186	18.072	13.6478	20.2278	15.2306	12.8307	12.9216	11.5435	1.29998	2.30191	5.06895	5.4487	3.53763	4.08712	4.15097	5.75176	14.4332	19.1499	14.0761	12.1871
45	1.44394	2.41223	1.08269	2.04947	5.89886	5.37537	4.25463	5.52634	3.75601	4.61331	3.36569	3.55948	4.35945	6.74204	4.00653	4.83556	15.1367	17.9457	13.5423	20.0782	15.2669	12.6947	13.1013	11.4653	1.26332	2.23085	5.07675	5.45085	3.56085	4.08639	4.18299	5.7888	14.3395	19.0119	14.1841	12.08
46	1.41581	2.3601	1.06384	1.98892	5.88539	5.44291	4.25837	5.49978	3.73114	4.64776	3.38312	3.57301	4.39395	6.77569	4.03405	4.84884	15.0676	18.0671	13.6307	20.1482	15.2265	12.8532	13.1655	11.4905	1.23982	2.17451	5.07188	5.47135	3.55713	4.11039	4.214	5.81226	14.3491	19.1076	14.196	12.1719
47	1.38644	2.30094	1.03328	1.94276	5.87308	5.44678	4.27681	5.5638	3.74006	4.6303	3.39863	3.56657	4.4441	6.79716	4.06574	4.89703	15.2894	17.9542	13.6816	20.2211	15.1861	12.9734	13.1657	11.5838	1.20986	2.12185	5.07494	5.50529	3.56934	4.09844	4.25492	5.84709	14.4855	19.0877	14.1759	12.2786
48	1.36629	2.25595	1.02532	1.91877	6.06872	5.60197	4.36926	5.67072	3.82348	4.67375	3.44233	3.64737	4.50321	6.89732	4.09445	4.91224	15.4526	18.4881	13.9635	20.5079	15.4785	13.1129	13.3307	11.5909	1.19581	2.08736	5.21899	5.63634	3.63291	4.16056	4.29883	5.90478	14.708	19.498	14.4046	12.3519
49	1.31672	2.16574	0.988088	1.8461	5.88859	5.38827	4.28221	5.47652	3.73372	4.58642	3.39762	3.56925	4.45515	6.79227	4.09668	4.83832	15.2581	18.0623	13.726	20.2647	15.1069	12.7816	13.0765	11.4151	1.1524	2.00592	5.0854	5.43239	3.56567	4.07784	4.27592	5.81529	14.4921	19.1635	14.0917	12.0983
50	1.2799	2.10316	0.960454	1.80586	5.91517	5.41214	4.27344	5.54328	3.7506	4.62797	3.39543	3.5729	4.47667	6.80074	4.09492	4.87243	15.1747	18.2056	13.6763	20.2562	15.1785	12.8964	13.1203	11.4907	1.12017	1.95451	5.09431	5.47771	3.57302	4.10044	4.2858	5.83659	14.4255	19.2309	14.1494	12.1935
51	1.27138	2.06353	0.953821	1.76857	5.92359	5.38295	4.29794	5.52731	3.79406	4.66426	3.40434	3.58446	4.54418	6.87049	4.13914	4.92527	15.3719	18.1468	13.7469	20.229	15.1141	12.8603	13.1468	11.4801	1.1126	1.91605	5.11077	5.45513	3.5992	4.12436	4.34166	5.89788	14.5594	19.1879	14.1304	12.1702
52	1.25348	2.04396	0.934686	1.74399	5.97466	5.38975	4.32591	5.51176	3.79516	4.6561	3.39229	3.58262	4.548	6.9443	4.1662	4.93792	15.2782	18.155	13.8396	20.1848	15.1691	12.8529	13.2084	11.5257	1.09408	1.89398	5.15028	5.45075	3.59373	4.11936	4.3571	5.94111	14.5589	19.1699	14.1887	12.1893
53	1.23613	2.00077	0.92	1.70797	5.9143	5.40293	4.27965	5.54165	3.79026	4.60853	3.41546	3.57097	4.54769	6.89396	4.16369	4.91084	15.3132	18.1333	13.7494	20.1439	15.2303	12.7889	13.174	11.4481	1.07806	1.85437	5.09698	5.47229	3.60286	4.08975	4.35569	5.9024	14.5313	19.1386	14.2021	12.1185
54	1.20931	1.95685	0.906498	1.68018	5.91507	5.39051	4.31216	5.52779	3.80692	4.62922	3.40061	3.60242	4.54002	6.9554	4.18804	4.92882	15.312	18.1314	13.8073	20.0255	15.2745	12.8626	13.12	11.4897	1.0579	1.81851	5.11362	5.45915	3.60376	4.11582	4.36403	5.94211	14.5597	19.0785	14.1972	12.1762
55	1.19826	1.92448	0.898695	1.64927	5.96885	5.40128	4.30964	5.55551	3.8067	4.62301	3.41937	3.59191	4.56408	6.95605	4.22529	4.93788	15.3694	18.015	14.0268	20.1987	15.2245	12.8684	13.1977	11.4807	1.04848	1.78687	5.13924	5.47839	3.61303	4.10746	4.39468	5.94696	14.6981	19.1068	14.2111	12.1746
56	1.18764	1.90478	0.88353	1.63265	5.96576	5.39669	4.31286	5.4837	3.79028	4.60314	3.42889	3.5832	4.61219	6.92473	4.21045	4.96823	15.4086	18.0053	13.9172	20.0528	15.1698	12.8118	13.1526	11.5333	1.03558	1.76872	5.13931	5.4402	3.60958	4.09317	4.41132	5.94648	14.6629	19.029	14.1612	12.1725
57	1.16732	1.88447	0.874756	1.59787	5.96115	5.39541	4.29835	5.57612	3.76107	4.54575	3.41038	3.57557	4.5919	7.01094	4.22496	4.94345	15.4062	18.0728	13.9114	20.1806	15.1088	12.7613	13.084	11.4568	1.02104	1.74117	5.12975	5.48577	3.58572	4.06066	4.40843	5.9772	14.6588	19.1267	14.0964	12.109
58	1.16993	1.88614	0.883351	1.60313	6.01218	5.40173	4.32658	5.55301	3.78723	4.6604	3.43099	3.60274	4.64234	7.04638	4.27508	4.98636	15.4767	18.1076	13.9983	20.4508	15.1334	12.8139	13.0959	11.5297	1.02664	1.74464	5.16938	5.47737	3.60911	4.13157	4.45871	6.01637	14.7375	19.2792	14.1146	12.1718
59	1.16006	1.84832	0.866507	1.58812	5.9488	5.38127	4.33615	5.5707	3.77894	4.64518	3.44847	3.59446	4.6719	7.05082	4.29645	4.97676	15.4324	17.9929	13.9925	20.2369	15.1874	12.7723	13.1183	11.461	1.01328	1.71822	5.14248	5.47598	3.61371	4.11982	4.48417	6.01379	14.7125	19.1149	14.1528	12.1167
60	1.14265	1.82151	0.858788	1.55103	5.96077	5.39088	4.32588	5.58352	3.76882	4.61557	3.44106	3.57803	4.66107	7.07494	4.27625	4.98655	15.4515	18.0083	13.8957	20.2874	15.2432	12.8218	13.2346	11.4557	1.00072	1.68627	5.14333	5.4872	3.60494	4.0968	4.46866	6.03074	14.6736	19.1478	14.2389	12.1388
61	1.13166	1.79726	0.850619	1.53363	6.0072	5.41777	4.36304	5.54452	3.79306	4.62806	3.45318	3.59165	4.68573	7.08528	4.30512	5.03493	15.3417	18.1218	13.9717	20.3404	15.2102	12.8124	13.1532	11.5284	0.991141	1.66545	5.18512	5.48115	3.62312	4.10986	4.49543	6.06011	14.6567	19.2311	14.1817	12.1704
62	1.12469	1.76468	0.838878	1.50959	5.95591	5.39268	4.35417	5.49044	3.78385	4.6341	3.43817	3.55649	4.67679	7.09735	4.31601	5.01282	15.3505	18.0798	13.9092	20.3093	15.1402	12.7807	13.1878	11.4288	0.981783	1.63714	5.15504	5.44156	3.61101	4.09529	4.4964	6.05509	14.6299	19.1946	14.164	12.1048
63	1.09927	1.73127	0.837823	1.48545	5.97278	5.40315	4.34264	5.50934	3.78749	4.61763	3.41299	3.59938	4.7159	7.15404	4.35075	5.04123	15.3625	18.252	13.9366	20.4463	15.2807	12.7928	13.2122	11.4172	0.968546	1.60836	5.15771	5.45625	3.60024	4.1085	4.53333	6.09764	14.6495	19.3491	14.2464	12.105
64	1.10828	1.72749	0.834899	1.48021	5.97468	5.41022	4.38949	5.52274	3.7722	4.66209	3.4296	3.59896	4.72474	7.19052	4.38225	5.08913	15.3553	18.2235	14.0649	20.399	15.3252	12.7731	13.3105	11.4974	0.971589	1.60385	5.18208	5.46648	3.6009	4.13053	4.5535	6.13982	14.7101	19.3112	14.3178	12.1353
65	1.10542	1.73154	0.834992	1.48449	6.01775	5.41054	4.44025	5.56327	3.82243	4.62814	3.45985	3.60912	4.79009	7.22494	4.42218	5.08194	15.5698	18.2134	14.148	20.5918	15.2967	12.8467	13.3454	11.5117	0.970207	1.60801	5.229	5.4869	3.64114	4.11863	4.60613	6.15344	14.8589	19.4026	14.3211	12.1792
66	1.0984	1.71279	0.825559	1.4754	6.06284	5.42959	4.40658	5.56734	3.78611	4.60378	3.44011	3.61089	4.78592	7.23399	4.42912	5.06783	15.5885	18.2472	14.0269	20.4496	15.2304	12.8235	13.3342	11.5264	0.96198	1.59409	5.23471	5.49847	3.61311	4.10733	4.60752	6.15091	14.8077	19.3484	14.2823	12.175
67	1.08735	1.6854	0.819463	1.46952	6.08765	5.3729	4.40179	5.53081	3.82667	4.6435	3.45916	3.58807	4.79031	7.22852	4.42589	5.09082	15.5558	18.2544	14.1567	20.4005	15.31	12.7387	13.3503	11.5079	0.953407	1.57746	5.24472	5.45186	3.64291	4.11579	4.6081	6.15967	14.8563	19.3275	14.3301	12.1233
68	1.08391	1.68	0.813165	1.45804	6.05402	5.42276	4.40889	5.54397	3.82548	4.63416	3.44836	3.59795	4.84529	7.30343	4.41915	5.07701	15.4252	18.1237	14.1108	20.4424	15.2327	12.8674	13.1882	11.4812	0.948538	1.56902	5.23145	5.48336	3.63692	4.11606	4.63222	6.19022	14.768	19.2831	14.2105	12.1743
69	1.07646	1.65257	0.806497	1.44422	6.09246	5.41733	4.45066	5.56925	3.85351	4.69631	3.45046	3.60961	4.86714	7.30451	4.44797	5.12205	15.6987	18.2275	14.1786	20.385	15.2552	12.9605	13.3201	11.4947	0.941481	1.5484	5.27156	5.49329	3.65198	4.15296	4.65756	6.21328	14.9387	19.3063	14.2877	12.2276
70	1.07178	1.63642	0.81047	1.43745	6.03647	5.43078	4.44585	5.51618	3.82164	4.64643	3.5095	3.6408	4.88126	7.30785	4.46881	5.11141	15.8348	18.3408	14.1614	20.5713	15.2022	12.9139	13.3766	11.4693	0.941126	1.53694	5.24116	5.47348	3.66557	4.14362	4.67504	6.20963	14.9981	19.4561	14.2894	12.1916
71	1.06965	1.64361	0.810214	1.43335	6.03486	5.37775	4.39992	5.55098	3.84995	4.64697	3.50934	3.589	4.89039	7.33733	4.519	5.15059	15.8171	18.2571	14.1267	20.5706	15.2714	12.9157	13.2849	11.4977	0.939934	1.53848	5.21739	5.46437	3.67965	4.11798	4.7047	6.24396	14.9719	19.4138	14.2782	12.2067
72	1.06769	1.63124	0.804917	1.43115	6.09024	5.39699	4.4276	5.51281	3.8053	4.65958	3.48961	3.59354	4.87603	7.34231	4.51686	5.12089	15.7554	18.299	14.2051	20.7052	15.1736	12.8273	13.3069	11.4918	0.936301	1.53119	5.25892	5.4549	3.64745	4.12656	4.69644	6.2316	14.9802	19.5021	14.2403	12.1595
73	1.0758	1.63431	0.810044	1.42519	6.05345	5.39193	4.47587	5.55312	3.82712	4.67026	3.49234	3.61782	4.93286	7.42864	4.54613	5.18018	15.7834	18.4192	14.3408	20.6881	15.2826	12.8274	13.4034	11.6231	0.942922	1.52975	5.26466	5.47253	3.65973	4.14404	4.73949	6.30441	15.0621	19.5537	14.343	12.2252
74	1.07102	1.64043	0.803954	1.42399	6.13205	5.45015	4.43809	5.56935	3.8209	4.67223	3.48215	3.60701	4.91599	7.40471	4.52803	5.17624	15.7115	18.2787	14.3868	20.5484	15.3148	12.8814	13.3018	11.636	0.937487	1.53221	5.28507	5.50975	3.65152	4.13962	4.72201	6.29048	15.0491	19.4135	14.3083	12.2587
75	1.06357	1.61328	0.792632	1.40657	6.0922	5.40548	4.44732	5.48067	3.81211	4.65904	3.48509	3.60527	4.89066	7.35159	4.5181	5.1906	15.6238	18.2655	14.2316	20.3761	15.3239	12.9354	13.3403	11.5541	0.928103	1.50992	5.26976	5.44308	3.6486	4.13216	4.70438	6.2711	14.9277	19.3208	14.3321	12.2447
76	1.06186	1.62699	0.802231	1.41832	6.1371	5.4061	4.44227	5.55715	3.82224	4.67389	3.49784	3.62324	4.91787	7.36564	4.55276	5.17596	15.7128	18.2053	14.369	20.6613	15.4611	12.9068	13.4061	11.6469	0.932046	1.52265	5.28969	5.48163	3.66004	4.14857	4.73532	6.2708	15.0409	19.4333	14.4336	12.2768
77	1.06698	1.62586	0.80576	1.43331	6.09442	5.37955	4.41761	5.51018	3.82902	4.65413	3.50677	3.63478	4.88865	7.32371	4.54538	5.15372	15.681	18.1503	14.3466	20.5685	15.4342	12.8621	13.3372	11.6289	0.93637	1.52958	5.25602	5.44486	3.6679	4.14446	4.71702	6.23872	15.0138	19.3594	14.3857	12.2455
78	1.05636	1.63547	0.800945	1.43122	6.01453	5.31057	4.37281	5.44937	3.8226	4.66768	3.4661	3.61299	4.81935	7.22161	4.45825	5.10701	15.4681	18.1325	14.2245	20.4596	15.3689	12.7997	13.2776	11.5185	0.92865	1.53334	5.19367	5.37997	3.64435	4.14034	4.6388	6.16431	14.8463	19.296	14.3232	12.1591
79	1.04536	1.64279	0.795994	1.44488	5.8994	5.23647	4.29821	5.37882	3.71769	4.49887	3.3995	3.51755	4.62434	6.80234	4.28635	4.97976	15.1559	17.6337	13.8118	19.7613	15.2963	12.6579	13.0701	11.3652	0.920679	1.54383	5.0988	5.30765	3.5586	4.00821	4.45535	5.89105	14.4838	18.6975	14.1832	12.0116
80	0.993957	1.58786	0.772647	1.43457	5.3602	4.93601	3.87944	4.95621	3.40761	3.9605	3.06596	3.21866	3.98901	5.53178	3.53244	4.4428	13.4248	15.7489	12.1507	17.0044	14.7945	12.0446	12.2944	10.7861	0.883302	1.51122	4.61982	4.94611	3.23679	3.58958	3.76073	4.98729	12.7877	16.3767	13.5444	11.4153
81	1.27666	1.9652	0.939467	1.68598	6.00648	5.43825	4.38994	5.59144	3.85323	4.83478	3.4726	3.68991	4.5438	7.00562	4.24309	4.8356	16.0008	18.6526	14.3183	21.047	15.6151	13.1312	13.4367	11.7756	1.10806	1.82559	5.19821	5.51484	3.66292	4.26234	4.39344	5.92061	15.1595	19.8498	14.5259	12.4534
82	1.38526	2.20659	1.03188	1.88725	6.0058	5.37132	4.37415	5.59451	3.87377	4.79729	3.51074	3.66701	4.36176	6.62876	4.08194	4.63719	15.9814	18.6487	14.1501	21.1855	15.4667	13.2215	13.3445	11.7486	1.20857	2.04692	5.18998	5.48291	3.69226	4.23215	4.22185	5.63298	15.0658	19.9171	14.4056	12.4851
83	1.43369	2.29502	1.05873	1.93665	5.98074	5.43273	4.35918	5.64273	3.85401	4.8035	3.4763	3.67939	4.23283	6.38844	3.91913	4.46237	15.7984	18.613	14.2089	21.109	15.5357	13.2491	13.3923	11.6798	1.24621	2.11583	5.16996	5.53773	3.66515	4.24144	4.07598	5.42541	15.0036	19.861	14.464	12.4644
84	1.46884	2.31315	1.07523	1.95248	5.94281	5.45614	4.3286	5.57769	3.8548	4.82056	3.50829	3.71475	4.07949	6.10777	3.81834	4.32426	15.7564	18.5225	14.1546	20.9512	15.3587	13.2705	13.3676	11.6627	1.27203	2.13282	5.13571	5.51692	3.68154	4.26765	3.94891	5.21601	14.9555	19.7369	14.3631	12.4666
85	1.40413	2.25999	1.04202	1.91955	5.99075	5.48432	4.34711	5.63849	3.88351	4.87241	3.5157	3.75626	4.01153	6.01132	3.75819	4.24527	15.6737	18.5975	14.1325	20.6861	15.563	13.1725	13.3685	11.5173	1.22308	2.08977	5.16893	5.5614	3.69961	4.31433	3.88486	5.12829	14.9031	19.6418	14.4658	12.3449
86	1.38877	2.23548	1.04104	1.89267	5.93186	5.45095	4.3279	5.62127	3.87448	4.96044	3.53267	3.77843	3.9557	5.93309	3.70186	4.16479	15.7298	18.4114	14.061	20.8279	15.3672	13.0383	13.3907	11.5555	1.21491	2.06408	5.12988	5.53611	3.70357	4.36943	3.82878	5.04894	14.8954	19.6196	14.3789	12.2969
87	1.42817	2.27899	1.06359	1.92928	5.95746	5.4353	4.35503	5.66524	3.91881	4.9388	3.49723	3.80456	3.9529	5.87123	3.66761	4.13462	15.6293	18.4872	14.08	20.8578	15.4316	13.147	13.3773	11.5706	1.24588	2.10414	5.15625	5.55027	3.70802	4.37168	3.81025	5.00293	14.8547	19.6725	14.4044	12.3588
88	1.44878	2.30631	1.07644	1.94081	5.97371	5.51035	4.38193	5.65601	3.92631	4.99608	3.52979	3.81157	3.95104	5.89337	3.65816	4.07722	15.806	18.5939	14.2414	20.9798	15.4251	13.1487	13.3445	11.594	1.26261	2.12356	5.17782	5.58318	3.72805	4.40382	3.8046	4.9853	15.0237	19.7869	14.3848	12.3714
89	1.39273	2.22505	1.03536	1.89274	5.98629	5.43918	4.33118	5.59947	3.90986	5.00671	3.52526	3.80934	3.90971	5.84828	3.63829	4.05068	15.6673	18.5155	14.1136	20.8865	15.3147	13.1012	13.3298	11.5365	1.21404	2.05889	5.15874	5.51932	3.71756	4.40803	3.774	4.94948	14.8905	19.701	14.3222	12.3189
90	1.41095	2.24548	1.04789	1.91134	5.98681	5.44229	4.30742	5.70319	3.9204	5.00473	3.54835	3.79946	3.86105	5.76581	3.63793	4.02427	15.6963	18.4068	14.1097	20.9269	15.353	13.0549	13.1415	11.6522	1.22942	2.07841	5.14712	5.57274	3.73437	4.40209	3.74949	4.89504	14.903	19.6669	14.2473	12.3536
91	1.42324	2.28223	1.05865	1.9278	5.98609	5.47056	4.31523	5.67145	3.92998	4.99814	3.55043	3.82068	3.87728	5.74592	3.58844	4.01303	15.6623	18.5775	14.0806	20.8839	15.3224	12.997	13.2196	11.5475	1.24095	2.10502	5.15066	5.57101	3.7402	4.40941	3.73286	4.87948	14.8715	19.7307	14.271	12.2722
92	1.4135	2.21525	1.04151	1.91432	5.99598	5.43084	4.33234	5.66594	3.91128	5.00538	3.53692	3.84706	3.85749	5.69491	3.58697	4.01756	15.6545	18.3946	13.978	20.6651	15.353	13.1019	13.1648	11.5918	1.2275	2.06478	5.16416	5.54839	3.7241	4.42622	3.72223	4.85623	14.8163	19.5298	14.2589	12.3468
93	1.40842	2.23157	1.04916	1.90662	5.95921	5.53307	4.34575	5.66944	3.95765	5.06097	3.57672	3.81513	3.86522	5.69865	3.57815	4.00096	15.645	18.6347	14.0103	20.8833	15.2931	13.1534	13.2243	11.4132	1.22879	2.0691	5.15248	5.60125	3.76718	4.43805	3.72169	4.8498	14.8276	19.759	14.2587	12.2833
94	1.40864	2.23389	1.04658	1.89352	5.93609	5.491	4.27497	5.63699	3.94831	5.0199	3.58025	3.84814	3.83869	5.64336	3.55309	3.98415	15.548	18.68	13.9842	20.5298	15.3498	12.9724	13.1336	11.5129	1.22761	2.06371	5.10553	5.56399	3.76428	4.43402	3.69589	4.81375	14.7661	19.6049	14.2417	12.2427
95	1.39391	2.18674	1.03173	1.85128	5.94026	5.49126	4.32246	5.63587	3.95046	4.98704	3.59351	3.85778	3.82604	5.63701	3.55003	3.98131	15.6138	18.3151	14.0498	20.7303	15.3349	13.0046	13.204	11.4875	1.21282	2.01901	5.13136	5.56357	3.77199	4.42241	3.68804	4.80916	14.8318	19.5227	14.2695	12.246
96	1.36168	2.1438	0.999377	1.81252	6.01958	5.49671	4.33366	5.67356	3.93328	5.0499	3.57413	3.8793	3.83989	5.68265	3.59653	3.9827	15.7339	18.6079	14.0092	20.7604	15.2854	13.1347	13.2353	11.6157	1.18053	1.97816	5.17662	5.58514	3.75371	4.4646	3.71821	4.83267	14.8716	19.6842	14.2604	12.3752
97	1.33394	2.0835	0.992075	1.7938	5.92986	5.5353	4.3956	5.66328	3.93889	5.08151	3.58996	3.90544	3.80635	5.64851	3.5694	4.00811	15.5175	18.5275	13.9797	20.717	15.3307	13.0858	13.192	11.5299	1.16301	1.93865	5.16273	5.59929	3.76443	4.49348	3.68788	4.82831	14.7486	19.6223	14.2614	12.3078
98	1.33036	2.09671	0.992008	1.78891	5.96171	5.54808	4.34226	5.66761	4.00813	5.11582	3.62156	3.89871	3.85687	5.70544	3.6041	3.97621	15.7165	18.6081	14.0217	20.8948	15.3255	13.0763	13.1875	11.4807	1.16118	1.94281	5.15199	5.60785	3.81485	4.50726	3.73049	4.84082	14.8691	19.7514	14.2565	12.2785
99	1.32832	2.0842	0.999545	1.77626	5.9949	5.51926	4.34102	5.68525	3.99071	5.09116	3.62163	3.91097	3.82569	5.64413	3.58209	3.97255	15.6234	18.4888	14.0112	20.6991	15.2727	12.9043	13.25	11.517	1.16393	1.93023	5.16796	5.60226	3.80617	4.50106	3.70389	4.80834	14.8173	19.594	14.2613	12.2107
100	1.32997	2.09064	0.989046	1.78741	5.97614	5.52005	4.33761	5.67684	4.00814	5.16344	3.60687	3.91822	3.80389	5.63572	3.5756	3.96831	15.4911	18.4415	14.0418	20.737	15.2899	12.9983	13.2047	11.5048	1.15951	1.93902	5.15687	5.59844	3.80751	4.54083	3.68975	4.80202	14.7665	19.5892	14.2473	12.2515

## Sheet: Figure 3I-L source data
Figure 3I-L Log2FC in histone methylation in PC3 cells
gene	H3K4me3 log2FC		gene	H3K36me3 log2FC		gene	H3K9me3 log2FC		gene	H3K27me3 log2FC
S100A2	2.82998		ADM	1.92906		DKK1	1.20003		RNF148	0.724935
RGS3	2.18799		ANGPTL4	1.83076		C5orf46	1.15169		HIST1H3G	0.676543
ZMYND8	2.11926		HSPA1B	1.6866		SLPI	1.1428		PRLH	0.604543
SRMS	2.08976		CYHR1	1.59335		MED21	1.10567		OR6C76	0.58415
C14orf182	2.0586		ID1	1.56232		CXCL6	1.08804		COMTD1	0.56845
KLK6	2.05329		C11orf68	1.52596		LACC1	1.04657		DEFB114	0.566548
ANGPTL4	2.05187		HSPA1A	1.50763		HIST1H2AL	1.04419		NDUFA7	0.56522
FSCN2	2.03109		CDK2AP2	1.50469		FSBP	1.03064		FAM212A	0.554735
CST6	1.98135		FAM84A	1.48743		FIGNL1	1.03006		RPS28	0.551398
PROM2	1.93937		IER2	1.47306		OR5T3	1.01582		HRSP12	0.538325
ITGB2	1.93175		FZD8	1.44321		PF4	1.01111		LRRC26	0.530274
SLPI	1.92424		NDRG1	1.43091		RPL7	1.0097		OR4C16	0.529674
NOX5	1.91883		SPAG4	1.3995		PTHLH	1.00708		OR52L1	0.528058
SLC9A3R2	1.91595		LOC554223	1.39666		LYPLAL1	1.00345		OR4A16	0.521052
PVRL4	1.91148		EPOR	1.38258		CXCL3	1.00139		TRMT5	0.519883
TSPAN1	1.90391		ENO2	1.36328		OR5AC2	0.999205		C14orf169	0.513792
SEMA3B	1.89352		FLJ22184	1.36162		FRAT2	0.988259		WNT10B	0.509953
ITGB4	1.88986		CLDN4	1.3568		KCTD4	0.987501		TCEB1	0.509776
IQSEC2	1.88932		TYMP	1.3481		GMFB	0.977758		RNF133	0.506812
THOC6	1.87131		POLD4	1.32171		ZNF281	0.976132		LRRC24	0.506519
TMEM105	1.8615		BHLHE40	1.3188		CDK1	0.975294		BOLA1	0.504482
BCL9L	1.85579		ITPR1	1.31616		GNPNAT1	0.972871		UQCRB	0.503614
PXN	1.85056		FAM115C	1.31326		ADRB2	0.961498		ZNF563	0.501349
CSF2	1.84145		KCNMA1	1.26875		MYEOV	0.961243		OR10K1	0.49997
UPK3B	1.82963		KAZALD1	1.26427		CXCL1	0.960749		CCR5	0.494486
ABLIM2	1.81373		C4orf3	1.26197		OR5J2	0.959556		GPR84	0.491675
AJUBA	1.81021		FAM110C	1.26069		ZBED2	0.955706		OR1C1	0.49155
IL11	1.80047		SWSAP1	1.25283		CSTF2T	0.953201		CLDND2	0.491495
UNC13D	1.78834		BNIP3	1.24792		CHML	0.948284		OR2D3	0.487722
TNFRSF6B	1.7875		MANF	1.24719		TRMT12	0.942361		CHML	0.483008
SMAD3	1.78368		KLF4	1.24648		RIPK2	0.93769		CD14	0.480398
AC137932.6	1.76532		HILPDA	1.24624		SLMO2	0.93372		POLR2K	0.480034
ST3GAL4	1.76443		IER3_3	1.24284		RBM12	0.92763		ZNF669	0.480011
LMNA	1.75882		AC137932.6	1.23567		RTKN2	0.926883		LRRC14	0.479537
TNFAIP2	1.75803		KIAA0895L	1.23102		PLEKHF2	0.922954		DYRK3	0.473354
SYNPO	1.7522		WFDC3	1.23033		SPINK9	0.921047		DDX56	0.47305
TMEM184A	1.7424		MRPL57	1.22772		ZNF706	0.920091		LCMT2	0.469868
C1QTNF6	1.73045		INSIG2	1.22714		TRIQK	0.919668		CLDN25	0.469864
NOL3	1.73005		TMEM134	1.2257		L3HYPDH	0.918436		TAGLN3	0.468795
ARAP3	1.72409		PCBP1	1.22443		PNPO	0.918366		DPH3P1	0.468792
NNAT	1.71807		EFNA3	1.22226		ACYP1	0.915298		OR1J2	0.46871
MST1R	1.71806		WDR83OS	1.21987		HIF1A	0.914717		NHLRC1	0.467706
C1orf116	1.7178		SSSCA1	1.2197		COX8A	0.911171		MTBP	0.466201
LFNG	1.71191		NOL3	1.21631		TMEM30B	0.910779		GMFB	0.465315
WNT10A	1.70175		PRICKLE4	1.21033		MSANTD4	0.909263		PURB	0.464633
COMT	1.69106		EGLN1	1.20112		C1orf116	0.905317		ZFPL1	0.463517
EHF	1.6905		SLPI	1.20103		EHF	0.903803		RPL30	0.463176
SLC28A1	1.68792		TMUB1	1.2006		SLC25A32	0.903584		PIGC	0.461297
NOXO1	1.68334		PRAC2	1.20009		IL18	0.896333		EXOSC4	0.461035
KISS1R	1.68324		C8orf58	1.19466		UTP23	0.896213		PECAM1	0.45993
PRR15L	1.67927		MID1IP1	1.18998		RPL24	0.895213		OR7G2	0.459425
SMIM2	1.67593		SCNN1G	1.18906		C8orf59	0.892974		C20orf144	0.458247
HSF4	1.67146		PHF23	1.18801		IFITM1	0.8903		OR10R2	0.457659
TENC1	1.66928		APLN	1.18742		COX7C	0.88911		CSNK1A1L	0.455517
TUBGCP2	1.66316		TMEM179B	1.18043		TRMT10C	0.887342		ZNF44	0.455447
SLC25A45	1.66149		BOLA2	1.177		KLF10	0.88668		H2AFV	0.454576
CAPS	1.66033		BOLA2B	1.177		GSTK1	0.886179		ZNF628	0.453696
CDSN_5	1.6596		RRS1	1.17162		C1orf229	0.885155		C10orf120	0.453221
ADAM8	1.65721		DUSP28	1.17085		MED30	0.881708		BCL2L10	0.451323
MAPK15	1.65378		HCFC1R1	1.16595		C11orf1	0.881421		TRMT10C	0.448698
RBBP8NL	1.65039		SLX1A	1.15936		OR4B1	0.876428		SLC2A10	0.444593
FAM46B	1.64616		SLX1B	1.15936		MIR205HG	0.876422		NT5C	0.444454
TGM2	1.64553		PPP1R1B	1.15859		KRTAP22-2	0.876118		GPR33	0.444248
VARS2_3	1.64374		SOX12	1.15734		CXCL2	0.874922		ELOF1	0.442871
C9orf169	1.6432		NUDT22	1.15632		ALCAM	0.874462		PPBP	0.442364
NCF2	1.64068		TIGD5	1.15214		ZPLD1	0.873372		KRTAP20-3	0.442335
NDRG1	1.63702		MYL6B	1.14984		OPN3	0.871986		NBN	0.441845
BLCAP	1.63698		BIK	1.14956		WFDC3	0.869729		GBX2	0.441201
KIAA1755	1.63287		CRIP2	1.14909		KRBOX1	0.869197		OR5AR1	0.441159
PTPRH	1.62802		ATP6V0C	1.14506		SLC10A5	0.869182		KRTAP23-1	0.441126
CKLF	1.62339		FXYD3	1.14288		DNAJC9	0.866822		CALHM2	0.440896
LOXL1	1.62225		TGIF1	1.1416		MMP10	0.866579		THOC3	0.439413
ALPK3	1.61778		VEGFB	1.14108		OR8U8	0.866106		ZBTB1	0.43686
MDC1_4	1.61175		NRM_4	1.14108		TNFSF18	0.863559		TCN1	0.434808
MUC5B	1.59976		SOX4	1.13935		FABP4	0.859489		NDUFB4	0.434554
ARTN	1.59893		DNAJC30	1.13824		OR8D4	0.858898		NSFL1C	0.434235
ERCC1	1.59111		PRR15	1.13758		TMEM55A	0.858419		OR2A25	0.433182
ARRDC2	1.58634		C8orf82	1.1352		THG1L	0.856843		GUK1	0.432202
NAPRT1	1.58495		EXOC8	1.13513		CSNK1A1	0.855494		CCL7	0.43189
SIRPB2	1.58344		EFCAB4A	1.13011		OR5K1	0.854883		LRRC3	0.42979
ENO3	1.58204		PCOLCE	1.12925		PHF20L1	0.854749		HOXD4	0.429366
TMBIM1	1.58119		KTI12	1.12685		HRSP12	0.854592		LY9	0.429113
RNF223	1.57916		DNAJC4	1.1257		SSBP1	0.852775		GPR88	0.428869
HSH2D	1.57907		MYEOV	1.12325		ZC2HC1A	0.852708		KRTAP19-3	0.427978
CKLF-CMTM1	1.57907		PAGR1	1.11726		CALB1	0.851859		ASNA1	0.427227
WISP1	1.57738		NFIL3	1.11414		AFP	0.850012		DLGAP5	0.42672
RNF224	1.574		C19orf52	1.1115		OR8U1	0.848592		RIPK2	0.426547
C10orf10	1.5727		AJUBA	1.11136		YOD1	0.84835		AVPI1	0.426139
TLDC1	1.57165		FAM89B	1.1103		RPS8	0.848286		IMPA1	0.425126
SH3TC2	1.57102		PFKFB4	1.1052		FBXO43	0.848083		EIF2B2	0.424464
BCAN	1.56328		C11orf35	1.10146		OR8K5	0.847486		YWHAZ	0.424436
NAT6	1.56269		BNIP3L	1.10119		RASSF6	0.846779		KLHL35	0.422971
HYAL1	1.55667		LFNG	1.09864		OR5I1	0.845736		BTBD18	0.42269
C5orf46	1.55198		CCDC78	1.09799		LOC102288414	0.845735		EIF4A3	0.422296
FUT3	1.55049		RAB24	1.09625		ZBTB1	0.845706		C1orf35	0.422081
PFKFB4	1.54921		ATXN7L3B	1.09622		KRTAP22-1	0.84358		PDRG1	0.421837
LGALS3BP	1.54798		CHCHD1	1.09109		EPOR	0.843338		PPIA	0.42161
TMEM45B	1.54502		FSTL3	1.08666		KRTAP15-1	0.843278		OR2A1	0.421288
NES	1.54458		FBXL8	1.08649		OR5M3	0.841414		OR2A42	0.421288
CYGB	1.5428		ONECUT3	1.08614		TMEM185B	0.841206		ZSCAN12	0.420428
BIK	1.54243		ACAP1	1.0856		POLR3G	0.841026		HOXB7	0.420421
FAM83A	1.54192		HOXB13	1.08123		RNF139	0.840215		MIXL1	0.419929
MXRA8	1.53691		FAM162A	1.07994		SMG8	0.839058		MMS19	0.419767
ENO2	1.53083		DRAP1	1.07883		SUCO	0.837728		OR5T3	0.419755
CELSR2	1.53078		FUT11	1.07848		AP5M1	0.837642		PLSCR5	0.419391
CAPG	1.52887		FRAT2	1.07735		SEC22B	0.837366		SLC9A3R1	0.419143
ELF3	1.52872		HYAL3	1.07681		NHLRC1	0.834857		CCNJ	0.418996
ACY1	1.52677		PPFIA4	1.075		ERO1L	0.834306		ACBD3	0.418777
C15orf52	1.52576		COX8A	1.07458		FDXACB1	0.834243		NUFIP1	0.41873
CFLAR	1.5251		UFC1	1.07236		NEU2	0.833812		ADRB2	0.417907
MPDU1	1.51985		GPANK1_6	1.0719		ETS2	0.8329		TAAR6	0.417758
GNAI2	1.51484		B3GALT6	1.0708		DCBLD2	0.83286		ZWINT	0.417704
SERPINB7	1.51176		EMP3	1.06545		METTL12	0.8309		NDUFB8	0.41743
COPS7A	1.5108		HEXIM1	1.06308		YWHAZ	0.830591		DEFA3	0.417341
GPT	1.50696		DYNLL1	1.06302		BTBD3	0.830384		CARD17	0.417097
TMEM249	1.5051		TMEM251	1.06292		BUD13	0.829803		AP5M1	0.416387
CD59	1.50503		C1orf86	1.06286		SPINK14	0.829184		ANXA7	0.414245
MSH5_8	1.50416		OXLD1	1.06231		TBC1D23	0.829102		SPINK1	0.413906
PLXNB3	1.50323		TMEM30B	1.06146		YAP1	0.829092		NEURL2	0.413491
CIRBP	1.50278		CDKN2D	1.06145		PKIA	0.828685		PPA1	0.413075
SLC43A3	1.50176		P4HA1	1.06003		DEFB126	0.828168		PPP6R1	0.412806
ANGPTL6	1.50065		TM7SF2	1.05993		PTS	0.827521		RMDN1	0.412802
SCNN1A	1.49943		DUSP1	1.05958		SCN9A	0.826778		ZBTB3	0.412748
MUC1	1.49906		METRN	1.05815		UBL5	0.825773		CLINT1	0.412659
KCNN4	1.49829		SSFA2	1.05797		OR5W2	0.825652		OR2B6	0.412603
CHD3	1.49441		THOC6	1.05777		C11orf83	0.825597		PDLIM1	0.412511
ZNF217	1.49335		CCNG2	1.05727		SOCS4	0.825332		ACOT4	0.411925
ANKRD2	1.49324		ZCCHC3	1.05685		PSMC6	0.825298		RTKN2	0.41175
LRRC26	1.48747		TRNP1	1.05425		AZIN1	0.824739		CCDC122	0.411246
CCRL2	1.48711		ARID3A	1.05331		C11orf48	0.824647		C14orf166	0.411218
APOBEC3A_B	1.48604		AK4	1.05022		SPINK5	0.82409		TRIB1	0.410633
NNMT	1.4847		S100A2	1.04236		DTX3L	0.823837		KRT86	0.409631
DGKD	1.48325		IRS2	1.04087		FTH1	0.823472		ZNF600	0.409508
FAM107B	1.48209		C3orf58	1.03854		KRTAP8-1	0.823038		CTAGE4	0.408826
FAM129B	1.48045		CCDC28B	1.03819		CLOCK	0.822656		DLST	0.408756
ZNF532	1.48033		TOB1	1.03753		VN1R5	0.822592		UPK2	0.408358
PSORS1C1_6	1.4723		MOAP1	1.03705		CTSC	0.820423		PRRC2C	0.408284
C22orf26	1.47167		SEMA3B	1.03703		OR4C16	0.820254		MILR1	0.408236
SWSAP1	1.47068		STOML1	1.03687		CCDC122	0.818629		OR51V1	0.408096
ABCB6	1.46999		POC1B-GALNT4	1.03623		H3F3B	0.818419		TSPYL6	0.407755
SAMD11	1.46973		RNF26	1.03591		COG3	0.818244		PPIAL4A	0.40746
SULT2B1	1.46948		NME3	1.03402		IL1A	0.817833		OR52I1	0.406516
GRIN1	1.46838		ICAM3	1.03394		OTUD6B	0.816664		GRPEL2	0.406045
POLD4	1.4666		OARD1	1.03298		EIF3E	0.816523		SLC25A30	0.405882
UNK	1.46538		GLRX	1.03275		GALNT3	0.81652		FCF1	0.405837
SYNJ2	1.46464		MARCKSL1	1.03252		TRIM77	0.816229		SEMG1	0.405637
RRAS	1.46395		CDKN1B	1.03174		PPDPF	0.816121		ANGEL1	0.405637
AHNAK2	1.46387		HOXA11	1.03115		CCNH	0.81563		STYX	0.405455
GPR56	1.46347		PLOD2	1.03062		SMURF2	0.81555		ITGB1	0.404845
GTF3A	1.46337		RASSF7	1.03048		KRTAP24-1	0.815451		OR5H1	0.403962
ATP5G2	1.46137		RRAS	1.03023		PGBD4	0.814835		OR4S1	0.403827
HES6	1.45994		ZNF395	1.02921		OR4F17	0.814017		TSPAN15	0.403692
MC1R	1.45925		HERC3	1.02829		HIST1H2BA	0.813601		FABP5	0.403269
GCHFR	1.45778		GALNT4	1.02713		CHMP4C	0.813165		PEX2	0.40311
SERPINB1	1.45772		MALL	1.02624		C12orf71	0.812476		DIRAS3	0.402901
TBX6	1.45586		ZC3H10	1.02603		KRTAP19-1	0.812049		UPK3BL	0.402838
TFR2	1.45467		MIF	1.02544		NOV	0.811847		TIGD5	0.402085
JPH2	1.45377		CLDN14	1.02504		INPP4B	0.811713		ZNF491	0.401334
PDGFB	1.4533		WDR5B	1.02408		DAB2	0.811501		DNAJC28	0.401261
TPM4	1.45302		PIAS2	1.02297		GIN1	0.810843		TPT1	0.401247
OBFC1	1.45029		ATRAID	1.02194		DHRS7	0.809483		FUZ	0.401227
TNFSF15	1.44869		ARAF	1.0219		FZD8	0.809411		KRTAP21-2	0.401009
SHISA5	1.44631		ADO	1.02174		C14orf1	0.809329		LRRCC1	0.400681
C19orf83	1.44556		PELO	1.02055		OR5K2	0.809191		MMP7	0.400129
SMAD6	1.44422		VIM	1.01863		OR8J3	0.807691		OR5AC2	0.399765
COX6B2	1.44209		LOXL2	1.01853		PPM1A	0.807633		CHRAC1	0.39833
TMEM210	1.43736		PPDPF	1.01798		INTS8	0.80747		OR6C70	0.398205
EPOR	1.43363		PROB1	1.01755		DNAJB1	0.806624		FRAT2	0.397639
WFDC3	1.4328		ERF	1.01737		LACTB2	0.806364		MMP10	0.397317
SYTL2	1.42978		RTN2	1.01645		SSPN	0.806325		APBB1	0.396907
BIRC3	1.42877		STX10	1.01605		MBTD1	0.806146		FH	0.396712
DDIT4	1.42863		MOCS3	1.01407		MRPS16	0.805751		VSIG10L	0.396123
C10orf129	1.42799		MRPL43	1.01346		RICTOR	0.805663		MAS1	0.396051
SRPX2	1.4271		MGAT2	1.01332		TAF1A	0.804419		SEPP1	0.395667
LIMA1	1.42589		LGALS1	1.0132		TTC30A	0.804011		SPDYC	0.395467
C12orf57	1.42523		FAM178A	1.01272		TIMM8B	0.803558		PTGR2	0.395168
SEPT9	1.42455		KRT81	1.01109		ARNTL2	0.803011		OR8J1	0.394871
EFEMP2	1.42354		DBP	1.0097		PHLDB2	0.802431		SIX4	0.394806
RAPGEF3	1.4231		ARTN	1.00935		C14orf166	0.802178		ZNF550	0.394531
GPR115	1.4221		PGP	1.00934		KCTD3	0.801786		KIAA0196	0.393728
APLN	1.42151		POLR2I	1.0083		MMP16	0.801332		CRYGB	0.393432
IL17RE	1.42133		C11orf83	1.00792		SC5D	0.800821		ZNF749	0.393212
IL7R	1.41926		GBE1	1.0069		MMP3	0.800281		FAM177B	0.39292
ICAM4	1.4187		OBSL1	1.00645		LTB	0.800231		ZNF440	0.39287
WDR54	1.4169		UBXN1	1.00485		TRPT1	0.799875		CCL19	0.392319
LTBP3	1.41676		C1orf122	1.00432		SCGB3A2	0.79986		GSTA5	0.392288
CFD	1.41582		JMJD8	1.00373		SDHD	0.799526		RAD9A	0.392219
PLS3	1.41561		STUB1	1.00363		PURB	0.799489		ZFAND1	0.3922
CLDN3	1.41512		SRMS	1.00225		EBAG9	0.798224		FAM91A1	0.392116
RNF208	1.41467		FAM13A	1.00199		C18orf56	0.797634		PPIAL4B	0.391754
HPCAL1	1.41425		BTG1	1.0017		RPRD1B	0.797535		PPIAL4C	0.391754
ADAT3	1.41406		SLC45A3	1.00043		OR5AK2	0.797408		TTC30A	0.391581
ACOT7	1.41345		HK2	0.998016		HAS2	0.796785		MC4R	0.390677
BATF3	1.41204		IFITM1	0.997116		NRP1	0.796576		C10orf2	0.390578
KRT80	1.41197		ZNF48	0.996401		MTBP	0.796213		MAGEA2B_2	0.39031
LINGO3	1.41127		COMMD5	0.994522		RBM4B	0.795987		GEM	0.390066
ECE1	1.40986		PPP1R3D	0.994425		B4GALT4	0.795987		TFPI2	0.389764
CYB561	1.40924		HLA-A	0.994116		JKAMP	0.795767		OR52N1	0.389726
IKBKB	1.40749		SLC16A3	0.993752		ACOX1	0.795479		ZHX1	0.389611
PIP5KL1	1.40745		CCDC115	0.993704		ATOH7	0.795033		NPC2	0.389607
PRSS3	1.40716		TOMM6	0.992347		TRMT5	0.794832		AKAP5	0.389505
ESPN	1.40556		HSPE1	0.992268		MRPS35	0.794184		RRM2B	0.38945
MROH6	1.40514		MAFG	0.992215		TGFB2	0.793932		ZNF844	0.389381
AGR2	1.40507		HSD11B1L	0.989297		TMEM45B	0.793911		ZNF22	0.387455
MICALCL	1.40465		LRRC24	0.988452		GTF2F2	0.793858		TMEM25	0.387231
PPARD	1.40446		CGGBP1	0.988232		C8orf88	0.793667		C11orf86	0.386934
FXYD3	1.40417		RARA	0.987636		DEFB127	0.792851		CNIH1	0.38671
LAMA5	1.40284		RIMKLA	0.987247		PIGC	0.792733		SPTLC2	0.38635
TMEM27	1.40174		HOXA6	0.986719		TWSG1	0.792639		PHF20L1	0.386341
TUBB2B	1.40097		GPR137	0.9867		RASA1	0.792357		MAP10	0.385245
LOC100862671	1.40049		THAP7	0.985915		TCEB1	0.792152		OPN3	0.385118
SPAG4	1.39752		ITGA5	0.985891		IL15	0.791908		CCDC54	0.384903
ASB9	1.39704		ITPRIPL2	0.985352		TMEM139	0.79122		CTAGE6	0.384887
CAPN8	1.3969		MTCP1	0.985339		TRMT112	0.790171		ZNF561	0.38456
CTXN1	1.39592		MYD88	0.985324		OR4X1	0.789724		GPAA1	0.384443
LIMK1	1.39483		KDM6B	0.984979		FH	0.789321		TNFAIP8L1	0.384404
CASP8	1.3939		PIGW	0.98417		MTHFD2L	0.789268		KIF14	0.383669
SLC11A1	1.39303		HOXA10	0.983943		ALAS1	0.78914		MLNR	0.383618
HR	1.39292		SLC10A3	0.983619		C10orf129	0.789127		CDKN3	0.383537
PMVK	1.39261		ZNF281	0.98305		REP15	0.788596		CDK1	0.383444
POLM	1.39104		GCHFR	0.982981		METTL23	0.788078		OR5C1	0.383413
KCNC3	1.38957		DMPK	0.982283		DHRS9	0.787747		OR13F1	0.382863
CMIP	1.38863		DNAAF3	0.982114		REEP3	0.787456		AZIN1	0.382084
VPS28	1.38773		NPRL2	0.982098		CD47	0.786974		SIX1	0.381418
LMCD1	1.38646		OVOL1	0.981701		MTRNR2L7	0.786888		PDZD3	0.381344
ICAM1	1.38583		MIS12	0.981565		EPC1	0.786738		SEMG2	0.381343
EHD2	1.38431		ZMYND8	0.981294		PCNXL4	0.78636		RNF222	0.380698
TCHH	1.3842		PPP1R3B	0.981119		YLPM1	0.786051		OR14A16	0.380084
PRR5L	1.38377		CHMP1B	0.980903		CDCP1	0.785607		C4BPB	0.380082
KIAA0895L	1.38319		MIR205HG	0.980522		TECRL	0.785055		GPATCH2L	0.379165
SLC4A2	1.38215		TCTA	0.980499		CCNE2	0.784984		OR5T2	0.379073
AMPD3	1.38183		ELF3	0.980453		PRDX5	0.784031		FAM228B	0.37892
MATN1	1.38108		PHF19	0.980393		PTGFR	0.783821		C8orf82	0.378842
BHLHE40	1.3797		NR2F2	0.980258		FAM49B	0.783581		OR1S2	0.37844
SPDEF	1.3795		HES2	0.980004		OR5H6	0.783508		OR1J1	0.377782
ICAM5	1.37918		TSC22D2	0.978466		LNP1	0.783229		CRB3	0.3773
B3GNT4	1.37838		GDF15	0.977677		CTHRC1	0.782758		XAGE1A_2	0.377254
SLC9A1	1.3781		MDP1	0.97748		RRP15	0.782409		XAGE1B_2	0.377254
ADORA2B	1.37767		CEBPB	0.977153		RPS5	0.782199		XAGE1C	0.377254
IL17RC	1.37648		TNFRSF6B	0.975963		OR8B3	0.782004		ARL3	0.377157
MTFP1	1.37573		APOM_3	0.975785		HNF4G	0.781544		DKK1	0.37684
TMEM143	1.37509		SLC39A1	0.974935		RAD21	0.781302		COX6C	0.376727
HYI	1.3742		STBD1	0.972907		RRS1	0.781224		C19orf80	0.376511
PGK1	1.37376		ZNF580	0.972835		ITGB1	0.78115		ABCA10	0.376506
SMG9	1.37337		MXI1	0.972762		SLC16A9	0.780583		MS4A3	0.376444
ELAVL3	1.37315		GNRH2	0.972143		FILIP1L	0.780563		OR5L1	0.376383
CCDC19	1.37243		MRPL17	0.971452		SQLE	0.780145		YKT6	0.375217
NAGA	1.37211		ARF6	0.971322		SGPP1	0.780105		PPIAL4G	0.375193
TLCD1	1.37192		MARVELD1	0.970359		ZNF175	0.780061		NOTCH2NL	0.375145
C19orf24	1.37154		MAZ	0.97031		PPP4R1	0.780046		FERMT2	0.375112
SCAMP4	1.37113		JAGN1	0.970225		KTN1	0.779832		KRTAP13-1	0.37482
HRH1	1.37062		WDR24	0.968405		GTF2E1	0.779814		CTHRC1	0.374739
ZNF232	1.37026		HLA-C_2	0.968106		TSC22D1	0.779469		PPM1A	0.374436
ZNF747	1.37001		SRD5A3	0.968091		RNF182	0.779439		CABLES2	0.374027
RAC2	1.36712		FOXC1	0.967814		C11orf31	0.778682		DQX1	0.373596
GRHL3	1.36702		MLLT11	0.96725		NUDT22	0.778384		RECQL4	0.373259
MALL	1.36683		SLC25A1	0.966451		STYX	0.778306		HIST1H2BI	0.373208
CRABP2	1.36642		SEC61G	0.96619		SAMD9	0.778266		OR10AG1	0.373117
SRCRB4D	1.36608		NARR	0.965746		C17orf82	0.77754		OR2W1	0.373102
P4HA2	1.3653		HSPA1L	0.965568		C10orf107	0.776942		ASCL3	0.372841
TMC8	1.36528		SERINC4	0.96534		STX10	0.77676		PPP1R3A	0.372762
PLAC8	1.36443		TNFSF12-TNFSF13	0.964787		TMEM179B	0.77656		COX7C	0.372464
PTPN6	1.36429		TRPT1	0.964399		ALKBH8	0.776207		RD3L	0.371927
HMHA1	1.36273		IL8	0.96432		DLGAP5	0.775685		ZBTB14	0.371906
CANT1	1.36262		MED31	0.963948		CUTC	0.775231		ACOT8	0.371796
PDLIM2	1.36233		FAM195A	0.963887		NAA30	0.775205		CIPC	0.371716
BMF	1.36147		HES1	0.963265		TBPL2	0.774685		OR13C9	0.371591
VGF	1.36145		PCDH1	0.963135		C11orf88	0.774442		GFAP	0.371331
RASSF4	1.36103		ZNF524	0.963013		PSMA3	0.77313		TRIM65	0.37128
LAYN	1.36087		EXOSC4	0.962474		CCDC54	0.77264		SOX30	0.371131
DAGLA	1.36058		RAP2B	0.960882		TM9SF3	0.772562		GPR85	0.371084
LTBP4	1.35977		ABHD14B	0.960706		ZBTB11	0.771553		ALX1	0.371007
LTBP2	1.35906		MIER2	0.960285		S100A12	0.77142		OSGIN2	0.370835
SCNN1G	1.35804		PIGV	0.960097		RAD54B	0.771407		PLEKHO1	0.37061
NAT16	1.35783		TENC1	0.959078		FBXO4	0.771238		PSG3	0.370221
SLC39A4	1.35778		SMIM2	0.958032		ATP5G1	0.770395		ZSWIM3	0.369974
VLDLR	1.35772		PNMA1	0.957358		OR5F1	0.769645		OR8G2	0.369646
TGM4	1.35747		IRF2BPL	0.957341		FYB	0.769419		TEX2	0.369217
TMEM185B	1.35691		PRDX5	0.957326		CCNJ	0.769237		SNAPC1	0.369184
ABCA7	1.35656		C10orf95	0.956917		VAMP4	0.768776		DDX39A	0.36894
OCLN	1.35595		FBXL6	0.95632		ZWINT	0.768399		VAMP4	0.368816
UPK1B	1.35556		INSIG1	0.955854		SPATA17	0.768003		FMNL1	0.368664
PDLIM4	1.35524		TMEM223	0.955662		CD55	0.768003		OR8D4	0.36838
SLC22A18AS	1.35437		IGFBP6	0.955399		ALB	0.767872		EXO5	0.368377
ZNF692	1.35314		RNF223	0.955069		MAL2	0.767788		AHSP	0.367919
PTK6	1.35004		C1QTNF5	0.954462		ACOT2	0.767772		HORMAD1	0.367915
SUSD1	1.3499		PRR7	0.954147		CDC42BPA	0.767566		OR5B21	0.367764
RTN4RL2	1.34877		METTL12	0.953445		MRPS28	0.767509		LGALS3	0.367616
LRRC23	1.34853		LRRC14	0.953383		NBN	0.767494		FCGR3B	0.367254
PDE4A	1.34758		PDK1	0.953141		SAR1A	0.767199		ESRP1	0.367246
YPEL3	1.3475		CDCP1	0.953064		MAML2	0.766849		YLPM1	0.367146
ZNF575	1.34691		ISCA2	0.95284		LRRCC1	0.766731		ZNF582	0.366882
MVP	1.3464		C2orf82	0.95238		NCOA5	0.766027		ADAM30	0.36687
KCNN1	1.3447		ZNF414	0.950507		PGM2L1	0.765507		NUP85	0.366858
C9orf84	1.34337		ZNF385A	0.950352		OR5D13	0.765226		SLC25A28	0.366231
LIMD1	1.34246		AKT1S1	0.950246		OR5D14	0.765146		SNAI1	0.366229
ARL14	1.3412		PFKFB3	0.949761		TNFRSF11B	0.765106		DPY19L4	0.366064
S100A13	1.34063		KIFC2	0.949569		RPS21	0.76476		ILF3	0.366042
CUEDC1	1.3401		TROAP	0.949398		OSGIN2	0.764753		LPPR2	0.365959
COPZ2	1.33995		TIMM17B	0.949039		CSTB	0.764742		OR5H15	0.365837
HIST1H3C	1.33971		ZBTB1	0.948888		EFR3A	0.764472		MTHFD1	0.365686
NFIX	1.33862		TNNT1	0.948489		ATF5	0.764401		EXOC5	0.365578
FAM71E2	1.33663		ZBTB12_2	0.947679		JMJD1C	0.763866		ANGPTL5	0.365541
TINF2	1.33576		LDHD	0.947672		PLCXD2	0.763239		E2F5	0.365439
SPAG7	1.33519		HIGD2A	0.947521		PEX2	0.763118		OTOL1	0.365274
SH3BGRL3	1.33447		C1orf116	0.947494		CUL2	0.762883		TIMM9	0.364971
RASA4B	1.33404		VILL	0.947388		DYRK3	0.762329		UBE2W	0.364606
HCFC1R1	1.33397		RCE1	0.947026		CSNK2A1	0.762254		PNMA2	0.363876
MYEOV	1.33387		NPM3	0.946408		TRAM1	0.7621		REEP3	0.363828
AOX1	1.33347		DCXR	0.946305		ABI3BP	0.762029		TRAM1	0.363786
EMX1	1.33276		SERP1	0.946173		FETUB	0.761616		FBXO34	0.363657
HIST1H2BB	1.33248		KLHDC3	0.946126		LCMT2	0.760931		MAL2	0.363391
PLA2G6	1.33246		NDUFAF3	0.945667		C3orf52	0.760923		FAM178A	0.362821
SNX21	1.32963		IRF2BP2	0.94539		EXOC5	0.760876		TGFB2	0.362429
NFKBIL1_3	1.32929		PAIP2	0.944562		CPNE3	0.760356		UPP1	0.362315
RFESD	1.32898		NBL1	0.944322		GAB1	0.760091		NDST2	0.362151
ITPKA	1.32891		CTDSP1	0.943938		SRD5A3	0.75994		FAM168A	0.361694
SPHK1	1.32871		STC1	0.943623		TOMM70A	0.759883		NRP1	0.361606
TMEM52	1.32764		PLIN2	0.943622		TOP1	0.759753		ERLIN1	0.36154
C19orf81	1.32756		NOP10	0.943594		OR1S1	0.759475		OR9A2	0.361532
EFNA3	1.32736		HOXA9	0.943257		TRPS1	0.759443		SLC35D3	0.361382
B3GAT3	1.32731		GLRX5	0.943248		NUDCD1	0.759268		KRT26	0.361238
ALDH3B1	1.3271		FBXL14	0.943016		TMEM65	0.758732		CARD18	0.360712
RPRML	1.32685		MXRA8	0.942387		DSTN	0.758413		ZNF350	0.360561
ZNF446	1.32614		LEPROT	0.941322		CHUK	0.758349		HUS1	0.360369
TRIOBP	1.32576		ANKRD2	0.941283		NXPE3	0.758065		RRAD	0.359984
IGFBP6	1.32516		ARL16	0.940012		OR10Z1	0.758056		GNAT1	0.359977
BNIP3	1.32469		CAV2	0.939197		ANK3	0.757793		ZSWIM2	0.359949
SYTL1	1.32363		NOX5	0.938965		TMEM70	0.757773		KIAA0586	0.359919
ATP8B3	1.32348		SERPINB1	0.938951		FLJ22184	0.757283		TYSND1	0.35979
PPP1R27	1.32323		NR1H3	0.938844		COX6C	0.756594		FAM49B	0.359557
SH2D3A	1.32294		TMEM205	0.938765		EXT1	0.756443		HNF4G	0.359343
MARK2	1.32274		CSRNP1	0.938543		TMEM218	0.756253		TBPL2	0.359216
C2CD4D	1.32197		CRELD1	0.938459		EIF3H	0.756221		RECQL5	0.359216
ABHD14A	1.32165		RNF122	0.938151		CBR1	0.756117		DARS2	0.358718
PPP1R18	1.32125		C11orf48	0.937511		SYTL2	0.755671		DNAJC9	0.358535
CHMP2A	1.32113		HEXIM2	0.937036		IL7	0.755593		CSTF2T	0.35847
ZNF653	1.32037		KLHL35	0.937006		KPNA1	0.755273		LOC100129216	0.358084
ZNF341	1.31857		MTMR11	0.93699		CBLB	0.755159		FADS2	0.357865
P2RY6	1.31832		LMTK3	0.936405		OR2L2	0.755093		HBD	0.357699
VASN	1.31709		ATP6V0B	0.936243		ZNF726	0.755062		TCTN3	0.357332
PLEKHG4	1.31662		SLC25A37	0.936024		OR6B1	0.755019		OR4K17	0.357159
ADPRHL1	1.31529		FAM110A	0.935962		PPME1	0.754943		CLCA2	0.357154
ARHGAP35	1.31527		HHLA3	0.93552		HMGCS1	0.754605		EXT1	0.357118
C19orf45	1.31503		BCL2L2	0.935475		ZNF414	0.754577		MRPS16	0.356912
DLK2	1.31425		HK1	0.932303		LRP12	0.754407		IFNA14	0.356869
C1orf86	1.31272		IGFBP3	0.931937		SLC36A4	0.75415		KEAP1	0.356448
HOXC10	1.31246		NDUFC1	0.931469		OR7G3	0.753559		SH3TC2	0.356409
VWA1	1.31227		RELL2	0.931416		RDX	0.753522		C5AR1	0.356327
DEGS2	1.31224		TRIM47	0.930309		ADK	0.753515		PIH1D1	0.356321
APC2	1.31158		ZNF503	0.930264		OOSP2	0.753351		GPALPP1	0.356128
LOXL2	1.3115		LYRM1	0.930186		FABP5	0.752722		ZDHHC16	0.355923
CRLF1	1.31106		TMEM80	0.929651		BRIP1	0.752346		TPD52	0.355728
RHOF	1.31101		ZNF394	0.929594		UVRAG	0.751883		MBD3L2	0.355687
CUTA	1.31054		HSF4	0.92934		UBR5	0.751876		BLOC1S2	0.355493
LXN	1.31023		CCDC183	0.929284		MYC	0.751713		OR4F6	0.355352
LIPH	1.31012		DNAAF2	0.928762		TMEM238	0.751224		PDCD11	0.355326
OPA3	1.31006		BANF1	0.928715		TIGD7	0.751084		GPR135	0.355169
PDCD1LG2	1.30916		ARSA	0.928341		FERMT2	0.750906		UGT2A3_2	0.354939
TOR4A	1.30832		RPS28	0.926758		CEP128	0.75033		MSGN1	0.354849
SPNS2	1.30808		VPS25	0.926635		ADAMTS3	0.75026		TRIM48	0.354833
SP1	1.30768		FOS	0.926365		PAM	0.749937		COMMD5	0.354782
IFITM1	1.30692		BAX	0.925579		MS4A14	0.749704		SSX5	0.354713
CEP85	1.30676		PPARD	0.925447		TGIF1	0.74967		CCDC89	0.354443
SEC14L2	1.30632		CRKL	0.924857		SYPL1	0.74921		RAB39B	0.354278
DNAJC22	1.30604		ALDH3B1	0.92475		ISCA2	0.74897		SSMEM1	0.353937
PACSIN2	1.30503		SERF2	0.924199		ZFAND1	0.748929		AMY2B	0.353926
TSEN2	1.30391		PPP2R2A	0.92378		ATP6V1C1	0.748926		C16orf92	0.353742
CCDC24	1.30246		BCL3	0.923737		UQCC1	0.748875		PIN1	0.353692
TMEM141	1.3018		FAM46A	0.923719		KAT6B	0.748602		ANKRD42	0.353358
GPR87	1.30176		SHBG	0.923006		FUT11	0.748034		RBM25	0.353353
UFSP1	1.3012		PPP1R3E	0.922637		CNIH1	0.747984		ZNF324B	0.353245
TPBGL	1.30072		LYPD3	0.922314		GSK3B	0.747719		OR13C2	0.352125
VPS37B	1.30067		MZF1	0.922217		DDAH1	0.747717		CDK5RAP3	0.351991
NHSL1	1.30056		C14orf169	0.922156		MALL	0.747612		BAAT	0.351757
CTF1	1.30027		RAC3	0.921965		COLEC10	0.747575		CPLX4	0.351727
ARHGAP4	1.29986		TP53INP2	0.921132		ZBTB10	0.747386		OR51A7	0.351529
C3	1.29973		ALDOC	0.92112		HPS6	0.746762		BSCL2	0.351415
IL18	1.29948		B3GNT5	0.919883		SPAG4	0.746556		PPP2R5E	0.351316
IL1B	1.29904		UTP3	0.919132		KMO	0.746467		HFE	0.351051
HOOK2	1.29894		PRKAB2	0.919001		LGALS3	0.746424		MTDH	0.350975
EML2	1.29888		RTN4	0.917842		WWP1	0.745821		PLIN5	0.350594
CD320	1.29865		OXSM	0.917402		RMDN1	0.745815		CTSA	0.350354
TLE6	1.29847		ARHGEF39	0.917241		ASPH	0.745737		RRP15	0.350336
FAM127C	1.29827		OPN3	0.916988		BTG4	0.745494		MMP20	0.350219
FUT11	1.29799		CYB5D1	0.915985		MMP1	0.745126		RAVER1	0.350077
LYPD3	1.29737		TMEM238	0.915475		CMSS1	0.74498		ARL2	0.349973
RASA4	1.29708		APBB3	0.915194		STK4	0.744745		TMEM65	0.349417
FAM13A	1.29704		MB	0.914759		PDE7A	0.744405		ZNF410	0.349415
S100A16	1.29696		TIGD7	0.914665		CD200	0.744353		SCD	0.349413
SLC22A18	1.29659		BCDIN3D	0.914536		CIB3	0.744156		NLRX1	0.349203
LPXN	1.29608		VKORC1	0.914534		KIF14	0.74402		EIF3H	0.349085
ADAMTSL5	1.29573		TMEM141	0.914435		NPC2	0.743622		ZFYVE27	0.349016
LGALS1	1.29543		PVRL4	0.914125		TPT1	0.743448		SUCO	0.348778
C19orf73	1.2948		SERTAD2	0.913515		TTC33	0.743388		EPRS	0.348697
HIST1H2AJ	1.29371		CRABP2	0.913214		MNAT1	0.743236		CLEC2B	0.348624
FAM212B	1.29188		SAMD4A	0.912684		C11orf80	0.743154		OR2A2	0.34854
APOBEC3C	1.2916		FAM120AOS	0.91268		PPP3CB	0.743129		PARP10	0.348526
FAM195B	1.2913		CBX4	0.912452		PPFIBP1	0.743111		PSMA3	0.348455
ADORA1	1.29118		SIAH1	0.912208		PRNP	0.742455		TRMT12	0.348448
CCR10	1.29047		DUSP6	0.911722		GPATCH2L	0.74235		CALB1	0.348427
RTBDN	1.28982		MBD2	0.911458		KRTAP19-8	0.742188		C11orf44	0.348326
KCNK5	1.28783		MARS2	0.91112		NFKBIZ	0.742167		TMEM30B	0.348216
BCAR1	1.2878		MTFP1	0.910834		DARS2	0.74205		ZNF136	0.34802
MMP28	1.28762		YDJC	0.910759		OR4A15	0.741982		CCDC87	0.347743
TMED1	1.2867		TAF9	0.910671		RBM4	0.741322		XCL1	0.347479
HSBP1L1	1.28664		UBE2M	0.910252		OR5AN1	0.741268		OR51F1	0.347472
VEPH1	1.28528		VPS28	0.910096		KPNA7	0.741258		HIF1AN	0.34746
TNNT1	1.28525		UBE2A	0.90912		ZHX1	0.741107		SCGB3A2	0.347445
M1AP	1.28489		ZNRF1	0.909061		OTOR	0.741097		KRT27	0.347324
ICOSLG	1.28449		TRAPPC5	0.908962		HERC4	0.740923		VPS16	0.347313
INSIG1	1.2844		PYCR2	0.908321		DSCC1	0.740796		TIGD6	0.347162
REM2	1.28406		TM2D2	0.908244		ZNF460	0.740788		LRG1	0.346912
C17orf99	1.28384		BAD	0.908226		TMEM64	0.74066		SULT1C2	0.346896
RARA	1.28327		ISG20	0.90817		PDLIM1	0.740338		ATAD2	0.346699
WNT11	1.28301		LIAS	0.907718		ECD	0.740282		MED30	0.346658
BCL3	1.28258		ZBTB4	0.907653		FAM91A1	0.740087		CD96	0.346578
SPRYD3	1.28208		HPS6	0.907457		RAD21L1	0.739969		C1orf115	0.346496
MSANTD3	1.28198		GDI1	0.907211		ARHGAP32	0.739904		MFSD3	0.346451
CRELD1	1.28152		THAP1	0.906894		EMC2	0.739883		PGBD3	0.346222
ATP6V1G2_2	1.28121		FBXL16	0.906132		ASAH2B	0.739844		SENP5	0.346193
TRIM34	1.28118		HSD17B1	0.905227		BCL2L1	0.73974		OR52W1	0.346134
NXPH4	1.28089		PHLDA3	0.905063		PAG1	0.739684		ALDH18A1	0.346084
SLC29A4	1.2808		ARL4C	0.904823		LRRC66	0.739214		OR1E2	0.346061
C19orf60	1.28076		OGFOD2	0.904818		ADO	0.738789		MRPL13	0.34602
PIK3C2B	1.27885		HSBP1	0.903803		TMEM123	0.738576		CDK3	0.345852
ADAP1	1.27878		NAT6	0.903777		BEND6	0.738542		EGR1	0.345754
CALML6	1.27815		METTL21A	0.903507		PABPC1	0.738246		MTRNR2L10	0.345686
AK1	1.27792		PURB	0.903219		FRMD6	0.737624		RAX	0.345521
TRIM7	1.27758		FAM129B	0.90311		SIX1	0.737133		FSTL1	0.345443
SLCO4A1	1.27744		RGL2	0.902794		CPNE1	0.737109		RGPD8	0.345364
BCAR3	1.27698		CSTB	0.90264		RNF24	0.736933		ADK	0.345355
GNA12	1.27627		PSRC1	0.90253		LPHN3	0.736913		ZDHHC24	0.344895
SMIM11	1.27618		S100A16	0.901966		RASSF8	0.736885		NPEPPS	0.344892
PIGV	1.27574		GTPBP3	0.901959		SIK3	0.736774		MROH6	0.344891
DLL4	1.27573		SULT1A3	0.901751		NT5C1B-RDH14	0.736706		GNPNAT1	0.344882
DUSP13	1.27532		SULT1A4	0.901751		C19orf43	0.736492		OR2T8	0.344803
G6PC3	1.27525		MIER1	0.90158		MCU	0.736138		CXCL5	0.344684
DDB2	1.27331		SEMA4B	0.901296		HAO1	0.735949		COL8A1	0.344464
RCOR2	1.2733		CCRN4L	0.901243		TMED4	0.735874		RGPD5_2	0.344393
C9orf139	1.27325		MXD3	0.90107		ZBTB44	0.735847		TAS2R1	0.343895
PLA2G4D	1.2727		PTMA	0.900291		DDX10	0.735715		ZNF25	0.343895
KANK2	1.2716		AMIGO2	0.900037		CEP170	0.73565		SALL4	0.343713
N4BP3	1.2712		RSBN1	0.900015		CAMSAP2	0.735291		ZFHX4	0.343659
KIFC3	1.27104		YBEY	0.899448		KCNJ2	0.735267		WDR89	0.343633
POLR3GL	1.27066		MUC1	0.899124		HN1	0.735101		CLEC9A	0.343597
NAGLU	1.27055		TUBA4A	0.898996		ZNF681	0.73505		HEY1	0.343515
COMMD4	1.26976		METTL21B	0.898842		CENPF	0.735024		KCNJ11	0.343127
TARBP2	1.26822		IQCJ	0.898752		RPL36	0.73457		KAT6B	0.342792
CA11	1.26787		SMIM4	0.898636		SMIM2	0.73444		GOT1	0.342679
HIST1H4B	1.26781		SLC5A3	0.898211		GABRA1	0.734413		OR8H2	0.342512
HIST1H2BM	1.26778		LRP1	0.898003		NSMCE2	0.734156		C10orf129	0.342483
SREBF1	1.26775		FTH1	0.897845		TERF1	0.733589		PKIA	0.342466
MPL	1.26767		TMEM41B	0.897782		PPA1	0.733546		AMTN	0.342275
CREB3L4	1.26754		C9orf69	0.897632		TMEM126B	0.733291		DTL	0.342254
DUSP8	1.26638		SPRYD4	0.897285		VCL	0.732852		OR11H12	0.342067
NUDT8	1.26553		ACYP1	0.897273		SNX16	0.732761		RNASEH2A	0.341857
PRKAR1B	1.2649		SIPA1	0.897219		TRIM51	0.73254		CEP170	0.341772
DLG4	1.26475		CCDC103	0.897127		SEC22A	0.732231		PHLDA3	0.341598
CACNG6	1.26438		ATF5	0.897102		C11orf97	0.732171		SLC52A2	0.341361
LPIN3	1.26436		ACSF2	0.897099		USMG5	0.731991		PRDX6	0.341304
MFI2	1.26367		PNKD	0.896683		ATAD2	0.731681		KIAA1377	0.340928
LRRC43	1.26366		IQSEC2	0.896619		SKAP1	0.731366		THRSP	0.340893
SEMA4B	1.26273		ZFAND2B	0.895924		NACA2	0.73134		ERICH5	0.340849
MYO7B	1.26245		SH3D21	0.895162		TMPRSS11E	0.731012		LYZ	0.340556
RPP25	1.26192		EVA1B	0.89475		ZNF684	0.730715		MTRNR2L7	0.34055
TRAK1	1.26155		SIAH2	0.894357		CCDC153	0.730544		TECRL	0.340534
PLOD1	1.26142		PMAIP1	0.89394		ZNF33A	0.730531		C12orf50	0.340531
DPP9	1.26136		CNPY4	0.893928		DNAJC5B	0.730491		TMPRSS11B	0.340404
TUBA4A	1.26067		SAMD1	0.8935		SIDT1	0.73035		HIST1H3I	0.340403
ZNF385A	1.26066		SOCS2	0.893465		PIGT	0.729923		ZNF627	0.34027
NUDT14	1.26029		RAB20	0.893274		ZNF138	0.729883		SGK3	0.340148
DISP2	1.26008		ADAT3	0.893273		SLX4IP	0.729878		CCDC152	0.339836
ANKRD37	1.26005		PRSS3	0.892953		EIF2B2	0.729345		NAT8	0.339811
ENTPD2	1.26004		EMD	0.892942		ANKRD30B	0.72912		HAS2	0.339749
HES3	1.25992		STK16	0.892875		PKHD1L1	0.728892		GSDMC	0.339699
NCOR2	1.25989		CYB561	0.892846		DECR1	0.728125		SGPP1	0.33953
ADAMTSL4	1.25982		FAM210A	0.89282		ANKRD30A	0.728093		KCNJ2	0.339091
MICAL2	1.25974		CBR1	0.892437		NPEPPS	0.728072		ATG16L2	0.338958
UEVLD	1.25973		DKK1	0.892407		OR8D1	0.728059		SPA17	0.338881
PHF19	1.25902		SH3BGRL3	0.891964		CLDN25	0.72801		ZBTB10	0.338766
ASPDH	1.25902		COX6A1	0.891328		SNX21	0.727812		ARRDC5	0.338686
THNSL1	1.2586		C22orf24	0.891314		CCDC80	0.72766		DECR1	0.338673
MYLPF	1.2586		TM9SF1	0.891199		TMPRSS11B	0.727576		ZHX1-C8ORF76	0.338543
PKIB	1.25855		CENPB	0.891033		CDKN3	0.727525		HIF1A	0.338391
TJP2	1.25847		PTHLH	0.890975		RNF19A	0.726925		E2F1	0.338252
SYN1	1.25846		SOX13	0.890968		GLYAT	0.726745		GSDMD	0.338129
ZC3H12A	1.25834		RSPH3	0.890785		SYT16	0.726711		LGALS14	0.337935
SEPT1	1.25821		XKR8	0.890608		CCDC176	0.726475		TMED8	0.33791
FBXO2	1.25769		CDC42EP4	0.890273		PPM1D	0.726124		JMJD1C	0.33762
ABCA2	1.25644		DNAJB9	0.889967		CLNS1A	0.726082		CHRM4	0.337563
RTN4	1.25611		SLCO1B3	0.889917		ARHGAP42	0.726078		DNASE2	0.337547
FUT4	1.25548		PFDN5	0.889857		VPS28	0.725617		CER1	0.337533
DBP	1.25539		GATA2	0.88922		SLC38A6	0.725547		AMBN	0.337307
ARRDC1	1.25532		UPK3B	0.889099		NOP56	0.725332		FBXO32	0.33729
STK24	1.25525		ERO1L	0.889067		EIF6	0.725216		RPRML	0.337281
GNAL	1.25513		APEX2	0.888981		ENPP2	0.724835		ZFYVE1	0.337209
HN1L	1.25446		PCGF1	0.888466		TAS2R41	0.724806		SPAM1	0.337199
TXK	1.2544		DPH2	0.888165		ZFHX4	0.72448		NPY2R	0.336652
LTBR	1.2543		KLK6	0.887599		PRRC2C	0.724335		ANK3	0.336633
BBC3	1.25408		RNF11	0.887535		RPL30	0.724316		CHMP4C	0.336563
PLXNB2	1.25383		DALRD3	0.887443		POLR2K	0.72408		MNAT1	0.336548
CDK18	1.25359		COASY	0.886778		EPRS	0.724023		ZC2HC1C	0.336492
CAPN2	1.25351		C19orf25	0.886389		USP32	0.722864		ZNF490	0.33645
FAM173A	1.25329		JPH4	0.886115		STK38L	0.722663		C7orf65	0.336391
ACSF2	1.25326		RUNDC1	0.886016		PMP2	0.722508		SRGAP2B	0.336263
MPP7	1.2532		PFN2	0.885439		ACTR10	0.722143		AREL1	0.336174
SLC2A1	1.2531		C1orf74	0.885407		KIAA1377	0.721535		ATP6V1C1	0.336064
SRD5A3	1.25265		CLDN7	0.885317		CREM	0.720941		NUMB	0.336003
LOX	1.25197		CHCHD5	0.885289		BACH1	0.720922		WFDC6	0.335963
ACHE	1.2519		OVCA2	0.884352		GPR98	0.720639		NLRC4	0.335504
P2RY2	1.25185		KDM4B	0.884268		CEP95	0.72039		RDH10	0.335481
UAP1L1	1.25145		SYTL2	0.884044		TANC2	0.720337		CRTAM	0.335311
ST5	1.25077		TEX22	0.883812		UBE2C	0.720288		RTBDN	0.33523
ZP3	1.25069		RXRB	0.883693		NPFFR2	0.720132		ZNF587B	0.335224
CNNM4	1.25041		ALG2	0.883514		ABCA6	0.720033		NCOA2	0.335056
ALS2CL	1.25036		ERBB3	0.88299		SNAPC1	0.719902		LTB4R	0.33474
GRAPL	1.25021		FSCN2	0.882954		AKT3	0.719781		PTK2	0.33462
COL1A1	1.24987		TULP1	0.882929		CLDN17	0.719312		VCL	0.334504
F12	1.24941		PTK6	0.882511		OR5B17	0.719044		CUTC	0.334463
ARAP1	1.24915		GFOD1	0.882462		CRYBG3	0.718716		UGT2B28	0.334396
RIN2	1.24909		RANBP6	0.882326		MS4A6A	0.718204		SCN9A	0.334315
TRIP6	1.24888		TSPAN1	0.881845		COL8A1	0.718113		FRMD6	0.334285
GNG7	1.24869		PNPLA2	0.881671		DIO2	0.718108		UGT2B17_2	0.334192
KLRG2	1.24729		PPCS	0.881578		OR4M1	0.717876		SLC22A13	0.334101
TCIRG1	1.24687		HDAC8	0.881157		PTRH2	0.717836		AHSA1	0.333972
HNRNPF	1.24646		CCDC159	0.880903		OXCT1	0.717514		LAPTM4B	0.333863
IRAK4	1.24605		ACOT2	0.880116		GUCY1A2	0.717449		MRPL55	0.33342
DNAAF3	1.24554		SLC50A1	0.879071		PPIA	0.717373		ICOSLG	0.333386
TSPAN15	1.24526		SOCS3	0.87856		ZNF624	0.717255		PSMC6	0.333373
IDS	1.24493		PDXP	0.878365		TBC1D31	0.717141		PPP3CB	0.333294
EPHA2	1.24476		NNAT	0.878336		TMEM67	0.71709		OR52H1	0.333252
NDUFA4L2	1.24426		MRPL52	0.878124		ANKRD12	0.716885		TRIM25	0.333143
UQCC2	1.24421		TRIM52	0.877677		CGRRF1	0.716637		OR5D14	0.333112
DHPS	1.24403		C6orf47_2	0.877349		MAFA	0.71651		IFNW1	0.333066
COL9A3	1.24386		TMEM45B	0.877337		PTGER4	0.716257		SRGAP2C	0.332846
HILPDA	1.2437		ENKD1	0.87696		TMED10	0.716023		TRPS1	0.332743
FAM71D	1.24353		SPCS1	0.876862		GPALPP1	0.716005		ASB4	0.332582
C1QTNF1	1.24342		BRI3	0.876563		VDAC2	0.715993		WTH3DI	0.332137
PYROXD2	1.24224		NREP	0.876422		ATM	0.715943		AP3M1	0.331617
PCSK9	1.2422		LTBP3	0.876133		OR4D10	0.715846		MRPL11	0.331339
WBP2	1.24198		AP5B1	0.875717		NRBF2	0.715763		NDUFB9	0.331029
PPP2R2A	1.24184		MAPK15	0.875618		FAM71D	0.715705		ZNF418	0.330985
XKR8	1.24176		KRT15	0.875144		ZNF669	0.715658		C8orf88	0.330979
CCDC88B	1.24169		ANKZF1	0.874713		RAB22A	0.715415		ICAM3	0.330924
PIWIL2	1.24167		MFSD5	0.874624		ZMYM5	0.715308		ADAM19	0.330884
MPG	1.24164		BAG3	0.874592		CD96	0.715246		RAD54B	0.330749
MGA	1.24126		ABCC3	0.874112		ZNF200	0.715156		VIPAS39	0.33067
ANKRD63	1.24079		TEN1	0.874107		NUDT13	0.715153		HCAR2	0.330498
VAMP5	1.24019		MRPL53	0.873527		P4HA1	0.715001		ABRA	0.330391
MYO18A	1.24018		FEM1C	0.872939		PPBP	0.714806		OR2T3	0.330315
SAMD4A	1.24018		CCDC64B	0.871952		SGPL1	0.713874		IGJ	0.330287
VEGFB	1.24		SLC2A1	0.871151		SPINK13	0.713862		LOC154872	0.330162
MZF1	1.2399		PDE12	0.870455		CASP1	0.71338		TTLL5	0.33013
KLHL35	1.2389		PNPO	0.870334		GNA13	0.713147		ZNF700	0.330036
SPRED2	1.23886		WNT9A	0.870106		RBM12B	0.713105		OR5B17	0.33
ZNRF1	1.23885		DYRK2	0.870081		NCAM2	0.712983		OR6B1	0.329996
POU2F2	1.23834		TSACC	0.869968		ADHFE1	0.712874		OR5R1	0.329932
CYB561D2	1.23814		RBPJ	0.869634		VPS26A	0.712596		OR4K13	0.329858
SIX2	1.23797		C5orf54	0.869544		OR5B12	0.71256		ESM1	0.329839
PNPO	1.23796		TAX1BP3	0.869516		RPS11	0.712434		GRINA	0.329591
C2orf61	1.23789		ATP5D	0.86902		KCNK2	0.712361		IFNA10	0.329419
TNFSF9	1.23778		DEGS1	0.868786		PDP1	0.712327		DCAF15	0.329355
GPR111	1.23767		TMEM249	0.868747		NOL11	0.712186		ZHX3	0.329313
PFKFB3	1.23763		CIART	0.868548		CRTAM	0.711613		ACTR10	0.329221
SH3TC1	1.23704		RTBDN	0.868542		ZNF230	0.711597		C2orf27A	0.328996
LYRM1	1.23684		BAG5	0.868112		ANXA7	0.711461		HAL	0.328875
VWA5B2	1.23673		SHISA5	0.86804		NUMB	0.711111		GRB14	0.32884
TK1	1.23669		ELL2	0.867564		ARID5B	0.710751		TMEM262	0.328756
FIBP	1.23643		PHOSPHO2	0.867476		CTLA4	0.710667		GGA3	0.328527
ISYNA1	1.23591		ARL6IP5	0.867271		AP3M1	0.71056		ANKRD46	0.32839
NR2C2AP	1.23571		C19orf70	0.866989		SCN7A	0.710559		C8orf44-SGK3	0.328197
MUSK	1.2357		GPX1	0.866632		BTG3	0.710376		RPL7	0.328084
ENKUR	1.23556		OLFML2A	0.866327		PPP2R5A	0.709942		PKDREJ	0.327956
HEY2	1.23541		GNRH1	0.8659		RNF114	0.709941		EEF1D	0.327722
HSD17B14	1.23492		CHCHD10	0.86547		C14orf178	0.70991		ZNF616	0.327664
TK2	1.23488		FAM24B	0.865181		ABCA10	0.709488		FCHO1	0.327363
IFI35	1.23471		ZNF436	0.865008		TPD52	0.70939		STATH	0.327353
CHCHD5	1.23403		PDK3	0.864742		UBE2W	0.70935		OR5AS1	0.327235
GLRX	1.23372		STARD4	0.864554		NOTCH2NL	0.709111		DNAL1	0.327214
SIPA1	1.23368		SLC9A3R2	0.8645		TMEM134	0.709002		OR2T6	0.327117
B3GALT4_4	1.23333		METRNL	0.864453		FAM178A	0.708633		ENTPD5	0.327069
EHBP1L1	1.23317		NFKBIE	0.863688		ALG8	0.708563		TSPAN8	0.327042
KCP	1.23281		MPDU1	0.863686		ARID4A	0.708341		ZNF549	0.326917
FBXO32	1.23239		PRRG2	0.863387		ATL3	0.708018		FOXD4	0.326905
SIGIRR	1.23211		FDXACB1	0.863175		CSMD3	0.707924		ZNF551	0.3269
SLC39A13	1.23204		DNAJB5	0.863105		MRPL13	0.707545		TIMM44	0.326825
SLC30A3	1.23194		C16orf72	0.862457		TXNDC16	0.707505		ERO1L	0.326781
C11orf52	1.23185		RNF151	0.861889		SRGAP2B	0.707482		THG1L	0.326778
PXDN	1.23157		EIF4EBP1	0.861854		SRGAP2C	0.707428		KTN1	0.326762
ZNF497	1.23121		SLC9A1	0.861759		ZNF784	0.707314		ADAMTS15	0.326698
IHH	1.23118		TES	0.8617		NPM1	0.706696		PDK2	0.326398
NPRL2	1.23004		UBE2V1	0.861275		CLP1	0.706458		PAGE4	0.326375
DAAM1	1.22887		HDGF	0.861265		SPICE1	0.705915		IFNA13	0.326369
SLC1A5	1.22855		ADAMTSL5	0.861212		FAM162A	0.705674		PPIAL4A_2	0.326167
KCNK15	1.22852		DPYSL2	0.86098		GPATCH2	0.705615		EFCAB13	0.32609
NR1D1	1.2282		RNF24	0.860851		PLCXD3	0.705458		CCDC86	0.326046
DNAJC12	1.22779		CCDC106	0.860709		MRPS17	0.705392		CYP7A1	0.325919
ADAMTS1	1.22775		COX7C	0.860654		INTS7	0.705275		RAB12	0.325501
ITGBL1	1.22761		SDCBP2	0.860581		DAAM1	0.705255		TRIM58	0.325281
PAQR5	1.22671		UBALD2	0.860541		KIAA1279	0.705214		MAGEB4	0.325259
FGD3	1.22659		KCNK1	0.860077		PHYHIPL	0.704995		KIAA1429	0.325215
TMEM92	1.22657		DBNDD2	0.859541		CLDND2	0.704842		NRBF2	0.325049
CDCP1	1.22615		PPP1R2	0.859279		C2orf74	0.704761		ZNF8	0.324788
STMN3	1.22587		ACSS2	0.859267		GPR128	0.704437		SRGAP2	0.324742
TGFBI	1.22536		CSTF2T	0.859212		KRTAP21-2	0.704414		MYPN	0.324672
ELOVL3	1.22515		IDI1	0.858972		OR5M1	0.70438		SIRPG	0.324622
WDR6	1.22478		RPS16	0.858313		DTL	0.704184		ZFP28	0.324621
NF2	1.22421		PPP1R15B	0.857894		PPIAL4G	0.704138		SPATA22	0.324337
MYOF	1.22415		TMEM129	0.857849		ABRA	0.703939		IBA57	0.324229
CLIP4	1.22414		MSMO1	0.857555		RAN	0.703885		OR4Q3	0.324223
MLH3	1.22406		PLEKHA2	0.857373		CCDC181	0.703726		NAALAD2	0.324072
RFFL	1.22382		PAX9	0.857364		GRM5	0.703348		CDC25B	0.323947
UCP2	1.22375		ZNF706	0.857344		LOC388813	0.703139		AGAP5	0.323917
MIR205HG	1.22359		SCNN1B	0.856717		MMD	0.703081		DNMBP	0.323617
RIN1	1.22346		ANAPC11	0.856377		RAB3GAP2	0.703037		NMU	0.323562
TBPL2	1.22346		CCDC107	0.856028		CENPB	0.702959		DNAJC22	0.323279
RAD54B	1.22293		BASP1	0.855775		BPNT1	0.702601		KIAA2018	0.323228
VIM	1.22244		C1orf216	0.855754		NT5C1B	0.702472		MAPK15	0.32311
RHOV	1.2213		TIGD6	0.855638		SENP7	0.702232		RIN2	0.323077
ABCC3	1.22129		LMCD1	0.855638		SNX5	0.702212		SFXN2	0.322934
CCNA1	1.22126		EFHD2	0.855364		SH3TC2	0.701984		LSM11	0.322932
HTATIP2	1.22126		BCAN	0.855362		PPP1R17	0.701941		C17orf80	0.322929
PPARG	1.22123		C14orf182	0.854966		NME1	0.701601		CDC42BPA	0.322578
DNAJB2	1.21833		TST	0.854612		PTK2	0.701572		MYCT1	0.322561
RAB17	1.21801		SLC39A4	0.853972		RIPPLY3	0.701533		TMEM114	0.322513
JOSD2	1.21791		CDK2	0.85394		TCHH	0.701203		RCAN1	0.322418
APOM_3	1.21768		CDA	0.85391		ALG9	0.701199		HTN1	0.322407
BLOC1S1	1.2171		ABCB6	0.853801		GPR115	0.701096		COLEC10	0.322288
TNKS1BP1	1.21708		EFNB1	0.853764		OR2A1	0.701086		GSTZ1	0.322268
TMC7	1.21706		FAM178B	0.853633		OR2A42	0.701086		SYT16	0.3222
HSD11B2	1.21677		FAM84B	0.853516		HSPA2	0.700963		BBS1	0.322194
LRP1	1.21676		AHNAK	0.853248		WDR89	0.700857		FERD3L	0.322099
ANO1	1.21676		HOXA3	0.85301		TMEM26	0.700755		NRSN2	0.322079
PCOLCE	1.21569		RDH14	0.852717		OR4K2	0.700728		DCAF13	0.322038
ITGA3	1.21548		PTMS	0.852619		FAM84B	0.700435		TFF2	0.321715
EIF4G1	1.21535		TRAPPC4	0.852474		TTC3	0.700291		DEFB125	0.321598
AVPI1	1.21507		FEM1A	0.852397		NT5C2	0.70025		GIN1	0.321436
CAMKK1	1.21507		BTBD19	0.852245		PPP2R5E	0.700196		TMEM55A	0.321411
NTSR1	1.21442		TMEM51	0.852087		VCPIP1	0.700071		ABI3BP	0.321209
FERMT3	1.21429		GAMT	0.851943		CENPL	0.699905		SPRR2A	0.321204
CCL28	1.21406		PYGO2	0.851711		CNST	0.699899		JMJD4	0.321187
ARID3A	1.21384		RBM15	0.850818		DNM3	0.699785		PARP15	0.321105
LEKR1	1.21364		APOLD1	0.850719		PTGR2	0.699763		PTDSS1	0.321002
C4orf3	1.21338		DUSP5	0.850616		PARP9	0.699726		SERPINB10	0.320898
DCAKD	1.21277		KLHL17	0.850388		KLHL20	0.699666		CPA1	0.320717
DUSP28	1.21251		CREBZF	0.850222		CAV3	0.699562		PLEKHF2	0.320678
TUSC1	1.21241		LGI4	0.850207		PROM2	0.699083		CTSW	0.320637
SRP68	1.21234		TMEM185B	0.849927		IPMK	0.699		MLH3	0.320622
SCNN1B	1.2123		UAP1L1	0.849826		TCTN3	0.698864		ZFP62	0.320472
PLCXD2	1.21197		CYB5R2	0.849353		LSM11	0.698713		GZMA	0.320424
DOK7	1.21079		SCNM1	0.849231		BIRC2	0.698701		NUP155	0.320416
KLF11	1.21037		ZNF467	0.849191		POM121L2	0.698481		TOMM20L	0.320367
AFMID	1.21036		RASSF4	0.849158		H2AFV	0.698476		LDLRAD1	0.320311
TJP3	1.20996		ARRDC1	0.849148		FCHSD2	0.698043		ASB16	0.320276
ONECUT3	1.20966		IL11	0.848839		CDH26	0.697959		TMEM202	0.320272
LRRC56	1.20948		LAMTOR2	0.847934		HTN1	0.697921		PABPC1	0.320233
CRIP2	1.2094		KCNK5	0.847782		SLC9C2	0.697844		ARHGEF37	0.320115
EXOC3L4	1.20936		LOC102288414	0.847474		LRRTM3	0.69773		NFS1	0.320078
TNK2	1.20926		SCNN1A	0.847416		FMO3	0.697627		UBR5	0.320011
FILIP1L	1.209		PPP1R18	0.847315		SPCS2	0.697595		ATP6V0D2	0.319942
MGLL	1.20895		DPM2	0.847252		NCOA3	0.697385		C17orf104	0.319934
PDLIM7	1.20894		ITPKA	0.847214		MANSC4	0.697279		RFESD	0.319837
WNT9A	1.2089		C19orf54	0.847019		BCO2	0.697243		PRKCH	0.319742
PYCR1	1.20851		WNT7A	0.846995		IL36A	0.697072		C9orf57	0.31972
JAG2	1.20832		FAM120C	0.846777		RDH10	0.697068		C8orf37	0.31972
C3orf83	1.20782		ZBTB22_3	0.846612		SCN1A	0.697052		CXorf21	0.319593
SVIL	1.20779		ABHD15	0.846566		ADSS	0.696572		CLEC2A	0.319587
DVL1	1.20711		ASCL5	0.846498		PRDX6	0.696518		MT1H	0.319491
SEPT5	1.20684		RBBP8NL	0.84628		GSTP1	0.696401		IL5	0.319318
COA1	1.20627		SMIM6	0.846269		TRIM64B	0.696386		SIDT1	0.319283
MESP1	1.2062		IGF2BP2	0.845718		ZNF224	0.696323		CYBRD1	0.319278
C2orf74	1.20607		CLIC3	0.845715		ANKRD46	0.696146		TATDN1	0.319275
HCAR1	1.20566		DAXX	0.845352		SOX30	0.696053		ARID4A	0.319186
C9orf156	1.20546		TRMT112	0.845114		SAMD13	0.695962		HTR3E	0.319081
MAPK11	1.20508		OAZ1	0.845043		MMP27	0.695957		NNAT	0.319062
AXL	1.20462		TPI1	0.844904		TTI1	0.695672		C10orf107	0.319011
C8orf82	1.20447		FAM214B	0.844803		ZNF680	0.695571		DBF4B	0.318985
ZBTB42	1.20404		CKS1B	0.844589		LCOR	0.695538		PPIAL4B_2	0.318937
S100A1	1.20399		FOXO3	0.844468		UGT2B15	0.695112		PPIAL4C_2	0.318937
CDH15	1.20388		HYAL2	0.844241		ERLIN1	0.694876		ZNF763	0.318893
MAFK	1.20386		ZNHIT2	0.844231		ZBTB25	0.694625		ACTG2	0.318875
UBE2D4	1.20385		TOMM5	0.844012		CPSF7	0.694602		R3HCC1L	0.318717
ARHGAP27_2	1.20375		YY1	0.84398		GJB2	0.694587		OR4X1	0.318654
ANKEF1	1.20334		C2orf68	0.843914		MMP8	0.694435		IFNL4	0.318604
MXD3	1.20305		TMEM143	0.843859		ITPR2	0.694393		TMEM260	0.318599
ZIC2	1.203		FRAT1	0.843696		OR2G3	0.694354		LY6G6F	0.318532
RPH3AL	1.203		HDAC10	0.843262		TEN1	0.694262		TRIM61	0.318367
PBX4	1.20257		CDCA3	0.843213		OR8B12	0.69425		NANOS3	0.318353
SOGA1	1.20241		ZNF174	0.84315		SIRPB2	0.694082		TMEM101	0.318207
DTX4	1.20238		WNK4	0.842704		HES2	0.693839		PABPC1L2A	0.318141
BCL2L1	1.20226		PGLS	0.842621		SAMD4A	0.693637		LOC100505841	0.317623
LOXL4	1.20098		FIGNL2	0.84255		OCM2	0.693367		POLR3A	0.317586
NTRK1	1.20081		SFT2D3	0.842308		CCDC152	0.693106		WBP2NL	0.317536
CDA	1.20047		MUTYH	0.842286		ENY2	0.692571		DNAH12	0.317437
PDE1C	1.20013		SMAD6	0.842223		SLC35F2	0.69256		OR5K4	0.31727
TRIM5	1.19983		SAV1	0.84197		SGMS1	0.692516		LYPLAL1	0.317114
SLC25A10	1.19961		PAG1	0.841874		TRIM43	0.692448		DNPH1	0.31709
TTC22	1.19927		BHLHE41	0.841661		NIT2	0.692428		MBL2	0.316842
YIF1B	1.19904		SNX33	0.841582		MMP20	0.692407		CPO	0.316811
RUSC2	1.19837		C19orf67	0.841429		CRH	0.692354		SLC29A2	0.316761
GALK1	1.19833		RAB40C	0.841308		MYPN	0.692259		OR8J3	0.316683
MYO1E	1.19832		TSPYL2	0.841181		OR8K3	0.692071		TM9SF3	0.316676
ELOVL1	1.19793		FABP5	0.841173		SPIRE1	0.691906		OOEP	0.316542
SLC45A3	1.19754		PFDN6_4	0.841059		WDR70	0.691627		OR52B6	0.316284
NAT14	1.19733		GSTT1	0.840919		GPR137C	0.691611		TRIQK	0.316111
C16orf59	1.19719		NAGS	0.840831		PAAF1	0.691512		ZNF248	0.316059
SH3PXD2A	1.19701		CARNS1	0.840499		LRRC58	0.691405		CORO1B	0.316004
VPS13D	1.197		ABT1	0.840459		GDAP1	0.691315		PLAGL2	0.315919
TFPI	1.19679		ASPH	0.840396		TMEM254	0.691033		CCDC7	0.315877
FMN1	1.19663		MORN2	0.840369		PCBD1	0.691018		GPT	0.315874
CDH1	1.19655		ACBD4	0.840334		TBX19	0.690926		JKAMP	0.315859
ZC2HC1C	1.19643		KRTCAP2	0.839921		R3HCC1L	0.690611		LOC730159	0.315776
HDGF	1.19625		RPL36AL	0.839774		MTDH	0.690286		SENP7	0.315765
NUDT13	1.19615		NT5E	0.83976		RAB12	0.69018		NFIX	0.315725
CTNNBIP1	1.19612		ARHGAP27_2	0.839456		RBM25	0.690175		TMEM45A	0.315719
DDX47	1.19608		HAUS3	0.839349		GC	0.69004		OR56A4	0.315652
MID1	1.19579		RAB4B	0.839182		TASP1	0.689928		CWF19L1	0.315643
CISH	1.19558		RLF	0.839169		RPS6KB1	0.689615		TNFSF4	0.315517
CNTNAP1	1.19524		ESYT2	0.83916		RNF180	0.689407		LOC101927844	0.315501
EGF	1.19523		BACH1	0.83911		RALBP1	0.689188		DNMT1	0.315358
OCEL1	1.19429		TPD52	0.838997		NECAB1	0.688864		TBC1D20	0.315213
PUS7L	1.19425		PBDC1	0.838975		OBFC1	0.688761		FPR3	0.315207
ARC	1.19398		ABHD13	0.838538		KANSL1	0.688761		OR6K2	0.315152
SH3KBP1	1.19341		TIMM10	0.83836		AASDH	0.688597		SRP68	0.315097
KCNU1	1.19304		TRIP6	0.83814		SEH1L	0.68847		SUPT4H1	0.315083
FBXL16	1.1927		DYNLT3	0.837564		ZNF260	0.68834		SLC26A2	0.314967
MAL	1.19223		SMAD3	0.837424		ADIPOQ	0.68831		DGAT1	0.31484
SYDE1	1.19223		HYAL1	0.837423		LIN9	0.688287		SLC26A4	0.314757
C17orf96	1.19196		SPHK1	0.83711		C1orf35	0.688262		KCNJ8	0.314672
AP3S2	1.19174		TMEM79	0.836982		MBL2	0.688075		DCAKD	0.314616
FBXO27	1.19172		TMC4	0.836852		CLDND1	0.688005		AP5B1	0.314593
TRIM47	1.19168		SIX4	0.836516		MLH3	0.687869		OR5T1	0.314508
TNS3	1.19142		KIAA1432	0.836081		AKAP5	0.687743		PAG1	0.314448
C19orf33	1.19117		ZBTB9_2	0.836046		E2F5	0.687627		ARMC7	0.314314
CDK5RAP3	1.19101		CUTA	0.836042		C14orf39	0.687435		KLRG1	0.314283
DDAH2_2	1.19041		KANSL1	0.836		FBXL13	0.687322		TM4SF20	0.314098
NPTX1	1.19032		SLC52A2	0.835652		WDHD1	0.687309		ARSI	0.313933
PPP1R3B	1.19021		ABHD3	0.835451		WDR64	0.687031		POM121L2	0.31389
USE1	1.19017		ZBED6	0.835335		FAU	0.686823		SELE	0.313854
C11orf68	1.1899		SESN1	0.83506		AOX1	0.68681		LYG2	0.313846
GSDMD	1.18983		EFNA4	0.834274		WDYHV1	0.686598		TGIF2-C20orf24	0.313817
DDR1_2	1.1898		AC022173.2	0.834101		PRRC1	0.686541		DOCK6	0.313777
C16orf74	1.18959		SLC25A11	0.83402		OR5T2	0.686448		TNFRSF11B	0.313598
AKR1B15	1.18938		B9D1	0.833997		TFB2M	0.686201		ITPR2	0.313541
ANXA3	1.18925		TMEM167B	0.83391		GRAMD1C	0.685812		TAS2R7	0.313505
MYPOP	1.18888		KIAA2013	0.83389		SLCO4C1	0.685705		OR2G2	0.313455
MTHFD1L	1.18863		RITA1	0.83357		KIAA0586	0.685696		RNF157	0.313346
EPB41L2	1.18766		GDPGP1	0.833347		GINS1	0.68559		IL36A	0.313282
SDC4	1.18758		C18orf56	0.833329		KIAA2018	0.685544		NEUROD4	0.31326
PMEPA1	1.18719		ANKRD10	0.833253		ACSS2	0.685488		TRIM55	0.313195
COL17A1	1.18716		TMEM234	0.833157		CBL	0.685472		MMP16	0.313092
APP	1.18709		FAM102A	0.832482		ARHGEF35	0.685384		STMN2	0.31304
NFIB	1.18709		MED29	0.832195		VAPB	0.685339		MTERFD1	0.312971
RNPEPL1	1.18679		NIP7	0.832174		PRKCH	0.685315		C5orf42	0.312855
FIBCD1	1.18654		SPRED2	0.831733		ERAP1	0.684839		AFG3L2	0.312801
FTL	1.1863		KLF7	0.831558		GSTA1	0.6843		DAGLA	0.312705
GAPVD1	1.18616		CUEDC1	0.831498		PRKG1	0.684157		FAM209B	0.312678
NGRN	1.18582		CCDC61	0.831457		RSF1	0.684143		IFT46	0.312604
TMEM102	1.185		NT5C	0.831149		NPAT	0.684017		C10orf55	0.312507
NCAPD2	1.18481		ECE2	0.83104		TTLL5	0.683915		PLIN3	0.312331
NPAS1	1.18474		WNT10B	0.830698		MED7	0.683812		ATOH7	0.312306
MOB3A	1.18462		GRPR	0.830621		OR8B2	0.683786		VSTM2L	0.312173
MED24	1.18431		TSKU	0.830527		C14orf169	0.683692		SQLE	0.311967
OSBPL3	1.18421		BLCAP	0.830491		C8orf37	0.683496		TAF2	0.311791
KCTD11	1.1839		HTRA4	0.830408		CCDC38	0.683477		RARRES3	0.311534
ADM5	1.18372		ZADH2	0.830225		RAD51B	0.683448		LZTS2	0.311531
DDIT3	1.18341		MOB3A	0.830112		GABRG2	0.683404		RAD21L1	0.311494
SLC19A1	1.18311		NEURL2	0.830092		CARD6	0.683339		C17orf67	0.311397
TRPT1	1.18262		OCLN	0.830064		TNFSF4	0.683255		ZNF823	0.311305
CSTB	1.18243		NOXA1	0.829967		DCK	0.682759		TMED10	0.311285
GPX4	1.18226		ACP1	0.829727		DCAF13	0.682523		CYC1	0.311205
MAPKAPK3	1.18195		C11orf45	0.829526		GJA5	0.682341		PTGER2	0.311083
SLC51A	1.18042		CPOX	0.828954		C1orf105	0.68233		CUL2	0.310877
LIMS1	1.18028		NGEF	0.828586		HEPHL1	0.682177		ARG2	0.31078
VPS37C	1.18027		PFN1	0.828247		ARHGAP19	0.681984		FABP4	0.310725
STAC3	1.17997		C17orf89	0.828133		ZDHHC3	0.681873		ENHO	0.310723
IRF7	1.17984		RFK	0.827981		DNAL1	0.681778		PPP1R3G	0.310721
IL4R	1.17967		RNF5_3	0.827753		NUFIP1	0.68173		CENPL	0.310495
ZNF428	1.17955		MSL2	0.827627		KDM2A	0.68152		C2orf73	0.310417
TBX10	1.17922		WBSCR27	0.827579		CYP3A4	0.681179		NRGN	0.310353
MYOT	1.17881		ERMP1	0.827371		MDM4	0.680954		LRRC63	0.310212
ARHGDIA	1.17876		GJB2	0.827079		DSCR3	0.680712		C20orf194	0.310184
TXN2	1.1787		P4HA2	0.826977		ZNF519	0.68068		TMEM254	0.310132
TMEM126A	1.17864		OST4	0.826769		DESI2	0.680641		SLC9C2	0.309916
GPR162	1.17841		YIF1A	0.826769		ITCH	0.680514		ZNF613	0.309873
C7orf57	1.17826		TADA3	0.826746		ZNF117	0.680504		RPS24	0.309823
PIGZ	1.17794		ERRFI1	0.825952		ANKRD36	0.680361		ZC2HC1A	0.309783
C14orf159	1.17793		SPHK2	0.825915		ENAM	0.680304		DNM2	0.309777
CUL7	1.17767		MXD1	0.825514		B4GALT5	0.680249		CCR9	0.309717
PATZ1	1.17756		RALB	0.825343		RGS7	0.680248		GAPT	0.309693
PAX7	1.17712		ARL6	0.825336		AVPI1	0.680206		JPH1	0.30959
C1orf106	1.17702		REXO2	0.825284		ZBTB21	0.680059		LIN9	0.309572
OVOL1	1.17702		PIGP	0.825057		EVA1A	0.680059		HHIPL2	0.309562
CRTAM	1.17688		FOXH1	0.824749		TSKU	0.67949		C1orf105	0.309553
NGFR	1.17677		C9orf142	0.82445		APPBP2	0.679419		PACS1	0.309528
PLEKHG6	1.17676		TRAPPC3	0.824337		BROX	0.679107		GRHL2	0.309525
ZNF784	1.17662		CD58	0.824275		GLT8D2	0.679087		ALS2CR11	0.309463
PLA2G4F	1.1765		CKAP2	0.824175		OR7G1	0.678787		CRYL1	0.309304
MBNL1	1.17636		IQCC	0.824016		PARD3	0.678303		RAMP2	0.309202
ORAI3	1.17623		MRPS16	0.82388		CCDC87	0.677968		SAMD4A	0.309091
C11orf96	1.17607		ARHGAP30	0.823733		EFCAB13	0.677723		OR52J3	0.308953
FKBP2	1.17599		APC2	0.823601		VEZF1	0.677457		DCAF4	0.308937
RNF5_3	1.17594		KCMF1	0.823531		CDSN_5	0.677439		IGFBP1	0.308847
PPCDC	1.17591		TMEM198	0.823504		FKBP1A	0.67724		OR14C36	0.308834
PTER	1.17588		ARL5B	0.823395		PKIG	0.676763		WDR83	0.308588
MRVI1	1.1758		FBXL15	0.823388		UBASH3B	0.67674		RBM12B	0.308574
IL6	1.1757		PRR25	0.823343		TAF2	0.676582		USP54	0.308567
C10orf54	1.17564		SOCS6	0.823175		C2CD3	0.676563		CLEC4D	0.308509
IQCJ	1.17562		TCF19_4	0.822936		OR10V1	0.676497		SPAG1	0.3082
GARNL3	1.17524		TRMT12	0.822816		CTNNA3	0.676493		ARID5B	0.308178
SFT2D3	1.17516		C6orf132	0.822752		C2orf61	0.676321		ST3GAL6	0.308105
ANO7	1.1748		MAPK6	0.822475		PIWIL4	0.676208		RPTN	0.307995
TNFRSF12A	1.17456		CAPN8	0.822162		MORC1	0.676086		ZNF530	0.307851
LRRC16B	1.17412		MIB2	0.822024		TMEM260	0.67603		ZNF547	0.307831
TMEM80	1.17392		RAB34	0.821996		CDC20	0.676012		ECD	0.307683
CELSR1	1.17376		SULT2B1	0.821826		HOOK2	0.675932		SLFN12	0.307647
CSRNP1	1.17364		PTX3	0.821742		FAM210A	0.675717		OR1Q1	0.30762
CHD2	1.17357		RBM12B	0.821693		DUSP10	0.675673		BRINP3	0.307561
SLC6A6	1.17352		OSMR	0.821423		NCOA2	0.675629		FCGRT	0.307299
IFT172	1.17299		NANP	0.821085		CD200R1	0.675378		SPINK8	0.307271
TMEM107	1.17292		ZNF581	0.820981		PRCP	0.675271		PGS1	0.307233
NQO1	1.1728		ALKBH5	0.820778		ERVFRD-1	0.675066		CCDC83	0.307196
LRRC24	1.17262		C22orf29	0.820636		ST3GAL6	0.67503		POU5F1B	0.307051
ATG9A	1.17254		PYCR1	0.820435		MRPS24	0.674974		ATRN	0.306984
MYPN	1.17252		CXXC5	0.820073		ANKRD62	0.674943		CD28	0.306976
CITED1	1.17234		AHNAK2	0.82001		BCAR3	0.674912		ZBTB25	0.306962
GBX1	1.17226		MFRP	0.819701		COIL	0.674672		SPRR2D	0.306851
DGAT2	1.17218		TMEM92	0.819566		KCNJ16	0.674609		AHCY	0.306793
CUBN	1.17197		EPAS1	0.819515		WFDC13	0.674369		TRIM43B	0.306719
PLEC	1.17165		PIM1	0.81938		GNRH2	0.674359		ZNF678	0.306678
PTPRN	1.17138		ABHD11	0.819289		NOA1	0.674287		RELT	0.306644
TNXB	1.17111		ELMSAN1	0.819234		SLC26A7	0.674178		ADPRH	0.306625
CBLC	1.17104		LIG4	0.819231		ZNF782	0.674109		PARD3	0.306424
RHOD	1.17103		TSEN54	0.818872		DLAT	0.673638		STAU2	0.306378
CHD5	1.17097		HOXC13	0.818803		KRTAP13-1	0.673305		SYT9	0.306334
THSD4	1.17035		PGM1	0.818729		ZNHIT2	0.673252		CCNE2	0.306312
BNC1	1.17019		CTXN1	0.818602		VPS13B	0.673241		LACTB2	0.306305
TUBG2	1.16994		UQCR10	0.818431		CREG2	0.673227		FAM149B1	0.3063
FCHO1	1.16988		INCA1	0.818205		SPATA9	0.673134		MDFIC	0.306282
C6orf132	1.16968		OSCAR	0.818174		NME6	0.673063		CUEDC2	0.305935
ADTRP	1.16967		TUBG2	0.818154		PTPN2	0.673051		M1AP	0.305906
PITX3	1.16937		SUN1	0.818068		CCDC15	0.673041		KAZALD1	0.305816
WNT10B	1.16908		ENC1	0.818015		RPS6KC1	0.672842		SERPINI2	0.305651
HOXC11	1.16898		AUP1	0.81797		ASAP1	0.672772		LPIN2	0.305489
MIA	1.16889		SHARPIN	0.817913		CNTF	0.672491		LDHC	0.305464
FHAD1	1.16855		TSC22D1	0.817879		LOC554223	0.672258		CNNM2	0.305329
ACADVL	1.16833		MYL12B	0.817629		STAU2	0.672053		SMIM2	0.305174
IRF9	1.16831		TNFSF12	0.817331		RAPGEF4	0.671911		AKR1B1	0.305097
MTMR1	1.16818		RWDD3	0.817267		KMT2A	0.671877		ZNF470	0.305079
SDCBP2	1.168		CHML	0.817212		SPINK1	0.671709		MAF1	0.305053
SCEL	1.16799		MSANTD3	0.81707		C1orf74	0.671703		ZNF649	0.305028
SH3GL1	1.16794		RHBG	0.817044		DDX59	0.671575		LDLRAD2	0.305026
SNAI1	1.16792		C6orf48	0.816952		ZNF112	0.671502		ZNF473	0.304986
GNE	1.16779		S100A1	0.816851		NEK9	0.671239		GADD45G	0.30495
SCG5	1.1675		C20orf144	0.816677		MTFR1	0.671153		CXXC4	0.304831
TNIP1	1.16743		RMI1	0.816604		SAC3D1	0.671012		KCNS1	0.304678
HOXA6	1.1673		CYR61	0.81656		TFF1	0.670809		INTS7	0.304547
ST6GALNAC4	1.16704		AKIRIN2	0.816541		AKR1B10	0.670689		MIA3	0.304504
DAP	1.16701		PECAM1	0.81645		TRIM44	0.670587		TDRD1	0.304492
TRIM29	1.16661		KDM3A	0.816139		STMN2	0.670537		MPP3	0.304475
WNT1	1.16624		SHB	0.816136		FOS	0.670432		C11orf35	0.304401
PC	1.16607		S100A10	0.815944		MCMDC2	0.670385		ICAM4	0.304318
TMEM180	1.16602		PAM	0.815597		TPRG1	0.670275		ERCC6-PGBD3	0.304291
STEAP4	1.16563		DNAH11	0.815078		NSL1	0.670118		NOV	0.304092
SHH	1.16556		RASEF	0.8149		CDC42EP2	0.670017		DIDO1	0.303898
AKNA	1.1652		YPEL5	0.814611		SCCPDH	0.669954		CLMP	0.303882
TES	1.16494		ARL8A	0.814593		CRISPLD1	0.669854		DSCC1	0.303834
PLEKHA6	1.16477		MNX1	0.814512		TMEM45A	0.669646		MTG2	0.303794
TUBB3	1.1646		C12orf75	0.814498		PCDH15	0.669603		OR5P2	0.303742
MRPL48	1.16408		BCKDK	0.814498		C6	0.669546		FOXA3	0.303645
FGF9	1.16389		COMTD1	0.814375		LRRC69	0.669427		KLHL20	0.303445
PWWP2B	1.16383		ARF1	0.814198		CCDC103	0.669343		KIAA0408	0.303435
CUL3	1.16383		2009-03-01	0.814045		ACER3	0.669018		ZNF441	0.303415
CCDC101	1.16365		ACHE	0.813707		OR11H2	0.668921		PDXK	0.303395
CTHRC1	1.16341		PSMG3	0.813675		CDON	0.6689		CYTL1	0.303291
METRNL	1.16338		COL7A1	0.813611		C10orf55	0.668784		OR6C75	0.303244
LIPC	1.16313		NFE2L3	0.813412		CTAGE6	0.668658		GPR137C	0.303054
TIAM2	1.16283		TBX3	0.813158		ETS1	0.66863		LIN52	0.302898
LBH	1.16276		SLC39A7	0.813143		ABCA8	0.668622		HSF2BP	0.302879
RILP	1.16269		SMG8	0.812859		PNMA1	0.668578		ZNF534	0.30284
RAC3	1.16236		TRIB2	0.812604		PRPSAP1	0.66857		DEFB129	0.302793
STX1A	1.16233		RPL30	0.812447		CTAGE15	0.668519		PPP3R2	0.302742
OSBP2	1.16202		GPR87	0.812417		GRB2	0.668445		KLK10	0.302677
ABCG2	1.16191		FAM219A	0.812383		C5orf28	0.668313		OTOGL	0.302644
ALG8	1.16168		CLU	0.812206		IGFBP1	0.668058		KIAA1279	0.30247
ZNF783	1.16134		ABHD14A	0.812162		WDR52	0.667848		ZNF274	0.302359
MET	1.16131		MPI	0.811787		OR2Y1	0.667788		LRRIQ1	0.302315
C14orf169	1.16116		C19orf24	0.811584		SLC25A28	0.667699		NUDT13	0.302298
SNAPC2	1.16084		FZD2	0.811387		NQO2	0.667645		DHRS7	0.302269
EXOC3L1	1.16074		NDUFB11	0.811352		CLINT1	0.667609		MAST1	0.302193
CDC7	1.16017		EME2	0.811115		SUN3	0.667585		CBX8	0.302161
TRIM62	1.15992		TRIOBP	0.810862		ZNF133	0.667533		NUDT11	0.302068
EIF4EBP1	1.1599		GSG2	0.810753		TATDN1	0.667501		FOLH1B	0.302041
IMPDH2	1.15988		TIGD1	0.810667		OR11H12	0.66748		WBP1L	0.301765
SLC16A13	1.15987		ARL6IP4	0.8105		ZNF562	0.667468		CAMSAP2	0.301684
PPP1R3E	1.1598		PATZ1	0.810432		MS4A13	0.667329		ZNF160	0.30165
F8A2	1.15963		UGP2	0.810363		ITPA	0.667211		DDHD1	0.301599
F8A3_2	1.15963		UBE2R2	0.81024		GPR111	0.667197		C11orf63	0.301566
GPR116	1.15962		SSPN	0.809788		COL14A1	0.667159		P4HA1	0.301409
ARHGAP32	1.15892		SNX3	0.809581		ZNF273	0.667148		PATE3	0.3014
SMAGP	1.1589		CD68	0.809532		PSPC1	0.666927		MRPS7	0.301365
CKB	1.15882		TSEN34	0.809398		A1CF	0.666422		USP26	0.301353
MAML2	1.15852		SLC25A36	0.809318		KHDRBS3	0.66637		TSC22D1	0.301339
GLIS3	1.15847		HAS2	0.809284		CPQ	0.66636		ICA1	0.301322
TMEM14C	1.15844		DLX1	0.809112		MACROD2	0.666287		CEP112	0.301254
MGAT4B	1.15838		HYPK	0.808945		VEGFB	0.666103		SH2D1B	0.301153
MYO19	1.15806		TUBA1B	0.808885		OAS1	0.66599		SAMD15	0.301023
ABI2	1.15783		PSME2	0.80882		SLCO6A1	0.665798		FADS3	0.30101
C1orf123	1.15777		S100A13	0.808523		UGT1A1	0.665755		ACYP1	0.301004
L1CAM	1.15768		TMC8	0.808458		ENDOD1	0.665415		HSPA6	0.300996
F8A1	1.15755		SZRD1	0.80844		GLYATL2	0.665188		RFPL1	0.300928
ITPR1	1.1574		SRA1	0.808395		PTPN14	0.664895		ZNF670	0.300837
LRP11	1.15719		FLT3LG	0.808318		SAMSN1	0.664778		ARGFX	0.300832
CPT1C	1.15719		SEC61B	0.808292		SRD5A2	0.663744		ZNF709	0.300778
C6orf226	1.15705		C18orf25	0.808274		PSPH	0.663709		OR1N2	0.300725
SIPA1L3	1.15703		STOML2	0.808202		MAP3K7CL	0.663668		PAGE2B	0.300702
KLF7	1.15692		ING2	0.80818		GRHL2	0.663537		GCSAM	0.300677
SLC39A11	1.15658		EPB41L4B	0.808111		C2CD2L	0.663522		TMEM206	0.300633
OXTR	1.15548		AVPI1	0.807893		WFDC8	0.66349		LOC158434	0.300436
PTPRE	1.15544		UBE2E1	0.807778		NLRP10	0.663127		POSTN	0.300358
C20orf195	1.15541		TMEM60	0.807714		MRPS6	0.662988		MPP4	0.300296
SPSB2	1.15522		LYSMD3	0.807625		ZNF737	0.662904		MATN2	0.300239
ACOT2	1.15499		MRPL14	0.80758		COA4	0.662888		C2orf81	0.300153
GMFB	1.15499		ERV3-1	0.807494		SMCO2	0.662832		TMEM47	0.300046
HIVEP3	1.15497		C2orf69	0.80749		KLHL42	0.662732		IL27RA	0.299823
MRPS18B_4	1.15493		DNAJB1	0.807472		CYC1	0.662731		C16orf47	0.299809
TCF25	1.15462		NPC2	0.807402		AQP11	0.662679		ERCC6	0.299796
FSTL3	1.1541		FSCN1	0.807324		FAM92A1	0.662513		HID1	0.299771
CUL2	1.15406		IRF6	0.807303		AFM	0.662341		KLHL38	0.299458
SPOCD1	1.15399		GLTPD1	0.806967		RRM2B	0.662218		FAM183A	0.299329
DALRD3	1.15392		VEGFA	0.806938		SLC7A13	0.662198		ZNF17	0.299243
LENG9	1.15387		ZNF292	0.806889		FBN2	0.662157		TMEM64	0.299012
APPL2	1.15385		PERP	0.806887		RNF169	0.662151		CCDC159	0.298866
WDR66	1.15384		STK17A	0.806877		ZNF253	0.661965		SUMO3	0.298803
TTLL6	1.15364		WDR65	0.806796		MROH2B	0.661908		FGL2	0.298656
DLGAP1	1.15353		IL1RL1	0.806513		KATNBL1	0.66189		OR2F1	0.298626
FYB	1.15336		ERP29	0.806491		ZNF141	0.661872		OR8K1	0.29858
HSPA2	1.15336		WBP1	0.80642		ZNF33B	0.661837		OR52A5	0.298554
TANGO6	1.15335		CENPA	0.806171		ZNF91	0.661825		HEPACAM2	0.298463
ACBD4	1.15325		CCDC71	0.806077		RAB30	0.661749		USP17L28	0.298378
C6orf1	1.15317		YIF1B	0.805963		CCDC67	0.661608		USP17L29	0.298378
TMEM189	1.1529		PGRMC2	0.805932		ATG10	0.661166		PDCL2	0.298331
SLC35G6	1.15273		COX5B	0.805781		JPH1	0.661138		FLT3LG	0.298322
UBE2M	1.15269		C9orf89	0.805768		RIMS2	0.661083		ROBO4	0.298316
XDH	1.15247		HBP1	0.805667		SLC25A41	0.661036		RRP12	0.298302
RPS6KA4	1.15242		TUBB4B	0.805574		TCN1	0.660933		KDM4D	0.298241
B4GALNT1	1.15234		ADORA2B	0.805535		C8orf33	0.660775		LMOD2	0.298112
ZNRF3	1.1523		CEBPG	0.805462		MBD3L2	0.660706		DPCR1	0.298063
TPRN	1.15218		ZNF785	0.805354		ZNF225	0.660691		SMCO2	0.298046
IFI44L	1.15217		GAL3ST4	0.805258		HELLS	0.660619		SLC52A3	0.298015
ANXA10	1.1521		STS	0.80513		EXPH5	0.660488		SFXN3	0.297971
TMC4	1.1521		CHKB	0.804556		DNTTIP1	0.660358		ELMSAN1	0.297802
KDELR3	1.15196		GLS2	0.804396		ARRDC5	0.660098		ZNF415	0.297712
SLC12A6	1.15179		RAB32	0.804388		PGAM1	0.65998		PRR27	0.297684
MCM2	1.15152		PTP4A2	0.804359		OR8H1	0.659946		SLC17A4	0.297567
MTCL1	1.15148		ARHGDIA	0.804325		SNRPB2	0.659785		SEC14L1	0.297211
ARID5B	1.15147		SDF2	0.804243		CD3E	0.659688		ALOX15	0.297171
CYP27B1	1.15123		VASP	0.804178		ZNF410	0.659654		FZD6	0.297109
ABHD14B	1.15115		ATP5E	0.804178		MS4A2	0.659482		TMEM198	0.29704
TM7SF2	1.15105		LDOC1L	0.804062		ZNF248	0.659391		NOSTRIN	0.297023
ZNF34	1.15104		UROD	0.803962		KIAA1429	0.659382		ADAM7	0.297006
GRAMD3	1.15071		ECH1	0.803819		ZNF823	0.659366		PIK3C2B	0.296993
ISLR2	1.15055		TMEM45A	0.803713		MYH15	0.65919		UGT2A2	0.296823
RGS14	1.15052		ARMC7	0.80354		FIBP	0.659061		GPR174	0.296809
CORO1C	1.15045		ECE1	0.80348		C8orf34	0.659005		ZNF653	0.296693
LAMB3	1.15028		BMP3	0.803478		SPTLC3	0.658848		TERF1	0.296637
MAP3K9	1.15025		NUDCD2	0.803399		UBE2V1	0.65882		ZNF34	0.296585
ATIC	1.15005		BTBD7	0.803372		RNF43	0.658784		GAB2	0.296526
FPGS	1.1498		NEDD9	0.803347		FZD6	0.658581		EFR3A	0.296524
TONSL	1.14964		COMMD6	0.803331		CTAGE4	0.658472		COQ6	0.296441
AIRE	1.14948		KANK3	0.803307		TAS2R39	0.658417		ZNF32	0.296371
SEMA7A	1.14911		MZT2A	0.803245		MMP12	0.658093		ANXA11	0.296289
VAV3	1.14911		GPR37	0.80321		KDELC2	0.658024		SERP2	0.296244
RIN3	1.14894		EIF1AD	0.803201		ZNF197	0.658017		NEGR1	0.296194
GOLGA7B	1.14863		PHLDA1	0.802862		PRKRIR	0.657851		ITGA1	0.296186
ETFB	1.14844		MMP28	0.802757		MSS51	0.657676		FTHL17	0.296152
SH3D21	1.14841		CMC2	0.802593		FRG1	0.657493		CEP250	0.296013
CRIP1	1.1484		EPM2AIP1	0.802591		GTSF1L	0.65745		F9	0.295929
MMP20	1.14831		ARHGEF37	0.802555		TMEM39A	0.657133		MMP1	0.295926
KCNIP3	1.14819		CDC42EP1	0.802544		CHCHD2	0.657112		SCRN2	0.295888
ARG2	1.148		ATP1B1	0.802405		C5orf42	0.65709		ENY2	0.295842
SERPINB8	1.14799		TMED4	0.802329		TMEM212	0.656788		IL36B	0.295799
SFXN3	1.14766		TNFAIP8	0.802181		TP53INP1	0.656746		SMYD2	0.295761
TBC1D10A	1.14764		TMEM200B	0.801914		PECAM1	0.65673		SLC35F2	0.295746
ABL2	1.14758		ABHD4	0.801888		OR4K5	0.656626		APOC3	0.295723
NFE2L1	1.14758		GNAI2	0.801777		KAT7	0.656349		SNW1	0.295711
LRRC8E	1.14746		EXOC7	0.801693		CCDC7	0.656199		UTP23	0.295695
PRPF40B	1.14723		SLC35E4	0.801647		CYB561	0.656154		WDR70	0.295248
ZBTB3	1.1472		TRMT10C	0.801543		ARSK	0.656071		OR7A17	0.295211
FAM24B	1.14711		TIMM10B	0.80153		TTC9C	0.656064		KHDRBS3	0.295139
NFRKB	1.14711		BSPRY	0.801408		ZFPM2	0.655978		IGFL3	0.295096
CCDC83	1.1469		POLR3GL	0.801067		FGF10	0.655878		ABLIM3	0.294974
PSD3	1.14675		LIMD1	0.800785		C7orf57	0.655743		MUC15	0.294941
SCARA5	1.14633		VEGFC	0.800612		PANX1	0.655726		OR52N4	0.294822
KLHL31	1.14605		BAG2	0.800384		RABL3	0.655596		NSMCE2	0.294816
NANOS1	1.14603		CBX8	0.799951		OR10A3	0.655383		RPS6KA4	0.294791
TMEM74B	1.14593		INO80E	0.799889		AMBN	0.655359		C21orf140	0.294728
NOTCH4_4	1.14576		TMEM30A	0.79983		FAR2	0.65484		CTAGE4_2	0.294638
JUP	1.14556		ZBTB7A	0.799787		MPZL3	0.654785		PTCRA	0.294582
SLC6A8	1.14555		PAPD7	0.799734		ZNF165	0.654708		EMC10	0.294324
WWTR1	1.14548		OVOL3	0.799485		TMEM169	0.654689		RPL38	0.294254
TPD52	1.14508		RMI2	0.79948		PROL1	0.654344		SPATA25	0.294252
PKD2L2	1.14504		HOXB9	0.799213		B3GNT1	0.654223		CHUK	0.294146
GSDMC	1.14501		RARG	0.79889		ATG14	0.654184		ADCY10	0.294068
SH3RF2	1.14458		TP53I3	0.798855		GPR151	0.653988		TMEM189	0.293872
FAM120C	1.14453		PRELID1	0.798843		PDE1C	0.653591		SLC7A14	0.293664
HIST1H4A	1.14407		SLC44A4_3	0.798707		SIK2	0.653563		TIMP4	0.293594
FAM131A	1.14396		SMAD7	0.79864		NOTCH2	0.65341		CERKL	0.293516
ALDOA	1.14386		CREG1	0.798551		ZNF658	0.653207		FAM84B	0.29349
NEDD4	1.14375		MEN1	0.798502		FLVCR1	0.653123		EQTN	0.293464
PLEKHN1	1.14366		GMPPB	0.798357		PLCB4	0.652822		PTPRM	0.293375
RASGRP2	1.14362		HMGN2	0.798192		RAB3IP	0.652538		OR6C74	0.293361
MAPK13	1.14354		FAM72B	0.798122		ESRP1	0.652278		NXPH2	0.293235
MAP3K7CL	1.14351		RAB26	0.798014		OR2L3	0.651861		TXNDC16	0.292932
NWD1	1.14348		TMEM165	0.797974		MTERFD1	0.651639		EHBP1L1	0.292908
GIPR	1.14326		RPS19BP1	0.797866		WDR65	0.65163		ALDH6A1	0.292892
HK2	1.14322		HERC4	0.797749		PI4K2A	0.651376		CFHR2	0.29286
BAD	1.1432		TBC1D17	0.797642		SP100	0.651362		NANOG	0.292838
PHYH	1.14307		LOXL1	0.797491		CXCL5	0.651318		MEX3B	0.292788
GALNT6	1.14304		TTC36	0.797339		OR4A5	0.651294		USP32	0.292659
LEF1	1.14288		PPP2R5B	0.797029		TLK2	0.651277		ZNF416	0.292472
TIGD7	1.14271		GIPR	0.796883		IFNAR1	0.651209		AP2A1	0.292461
ETV2	1.14269		TMEM123	0.796858		CASP5	0.651109		FYB	0.292371
RIMKLA	1.14257		PPP1R3F	0.796644		ZNF441	0.651078		ABHD12B	0.292346
EPB41L4B	1.14256		PDP1	0.796517		LIN52	0.650917		LRP12	0.292317
SORBS1	1.14245		SNAPC2	0.796207		INTS4	0.650783		MT1G	0.292144
MSN	1.14239		FLOT1_6	0.795999		ZPBP	0.650757		WIPI1	0.292044
NGEF	1.14227		MRPS12	0.795945		SAP30BP	0.650732		CRYAA	0.292029
HAGHL	1.14223		PVRIG	0.795838		ZNF518A	0.650575		CSMD3	0.291974
TMEM134	1.14215		CBWD5	0.795351		CEP112	0.65054		NDUFAF6	0.291971
ARHGEF38	1.14209		HTRA2	0.795337		DACT1	0.650412		ERGIC3	0.291779
PPP1R10	1.14205		PDGFB	0.795035		ZNF25	0.650407		CDON	0.291587
FLJ22184	1.14201		CTHRC1	0.794745		APLP2	0.650361		OR13G1	0.29152
MGAT5B	1.14182		LEPREL4	0.794729		USF1	0.650361		RASL11B	0.291503
EEPD1	1.14161		ABHD17A	0.79453		ZNF461	0.650318		IL12RB2	0.291425
BATF	1.14159		ABHD8	0.794509		PSMC5	0.650258		ZNF559-ZNF177	0.291294
PRDM12	1.14145		CYB561D2	0.794249		FCF1	0.650191		FOXP2	0.291292
THUMPD3	1.14128		RPS27A	0.79415		HCN1	0.65015		ZNF655	0.29123
GDF15	1.14101		SORBS3	0.793862		OR2M4	0.650048		PAK1	0.291115
TOR2A	1.14096		BCL10	0.793833		MOCS3	0.64963		PPP2R5A	0.291101
ADCK4	1.14089		MYL12A	0.793808		C9	0.648965		OR2M3	0.290992
ANKRD11	1.14071		UGCG	0.793684		SMYD2	0.648802		ZNF135	0.290985
ANAPC15	1.1407		ILK	0.793654		STON2	0.64871		PTPN14	0.290898
PSD4	1.14041		AGR2	0.793636		BICC1	0.648707		NPY1R	0.290847
SLCO1B3	1.14038		UQCRFS1	0.793531		IFT88	0.648625		TRIM64	0.290781
IFI44	1.14035		F12	0.793434		BLOC1S2	0.648563		PTH	0.290778
CTBS	1.14029		FKBP1A	0.793313		CYP27C1	0.648562		CAPN6	0.290715
RBFOX2	1.14012		UBE2N	0.793112		BTD	0.64846		OR9I1	0.290701
ABCC4	1.13996		ARL6IP1	0.793104		NCOA6	0.648066		CPED1	0.290699
PPFIA3	1.13963		BCL2L2-PABPN1	0.793066		FBXO34	0.647797		ZMIZ2	0.290597
ARHGEF37	1.13928		TP53RK	0.793007		DUSP27	0.647467		AQP9	0.290492
HNRNPL	1.13889		KIAA1715	0.792992		EXOSC4	0.647181		COX6B2	0.290465
IL6R	1.1388		ZBTB25	0.79291		ZNF394	0.646497		ZNF564	0.29038
HES7	1.13847		FANCG	0.792726		TMEM101	0.646391		PROX2	0.29034
ACAD9	1.13847		NPM2	0.792502		MS4A3	0.645918		ASAP1	0.290339
AMN1	1.13836		C1QTNF6	0.792453		FAM228A	0.645884		IL18RAP	0.29008
HYAL3	1.13801		CCDC142	0.792403		MS4A6E	0.645809		MUC13	0.289913
FEZ2	1.13786		SPATA25	0.792168		SLC4A4	0.645793		WDHD1	0.289873
UQCC1	1.13775		SPATA12	0.792106		OR10H3	0.645783		LIFR	0.289862
DNAH2	1.13772		WSB1	0.79197		RPL37	0.645757		C7	0.289842
PLEKHA2	1.13764		NOTCH3	0.791897		LY9	0.645578		SRGAP2D	0.289725
NEURL1B	1.13759		TTC39C	0.791673		OR4Q3	0.645238		XCL2	0.289639
ABHD16B	1.13748		EEPD1	0.79166		ADAM20	0.645139		CCDC141	0.289619
EZH1	1.13677		COA5	0.791639		GABRR3	0.644953		GALNT2	0.289595
GPR4	1.13675		COL6A3	0.791379		MRPL48	0.644698		PLCXD3	0.28955
C10orf25	1.1367		TMEM147	0.791256		CDC42EP4	0.644554		ITGA7	0.289542
ZNF75A	1.13631		H2AFX	0.791161		AP5B1	0.64449		SLC35G3	0.289529
NFX1	1.13628		GRB10	0.790846		IMPG2	0.644382		GABRA4	0.289349
MICA_4	1.13581		RPS21	0.790726		OR5H1	0.644079		RP11-779O18.1	0.289324
RASD2	1.13565		YAP1	0.790675		RGS22	0.644055		OR10T2	0.28931
FAM222A	1.1355		ATN1	0.790536		GHR	0.643981		TLDC2	0.289276
ANK3	1.13527		ING1	0.790486		ZNF827	0.64362		CLEC1A	0.289207
FGF1	1.13503		CHAD	0.790472		PFN4	0.643531		C11orf97	0.289149
HOXB13	1.13497		LEPROTL1	0.790469		OR9G1	0.64342		C6orf7	0.289118
CABP1	1.13482		RAD1	0.790321		OR9G9	0.64342		SLC30A10	0.289098
POLR2A	1.13476		CD59	0.790061		NNMT	0.64307		GLYATL2	0.288965
CECR5	1.13429		CNN3	0.79003		RUNX1	0.643006		COL11A1	0.288895
MMP24	1.13409		CCDC88B	0.789885		OR8K1	0.642814		PRDM10	0.288864
MBNL2	1.13406		C14orf28	0.789858		KLHL24	0.642584		SLC38A6	0.288795
LMTK3	1.13405		CELA3B	0.789576		POP1	0.642499		FSCB	0.288777
GM2A	1.13388		SPTSSA	0.789494		ZNF720	0.642486		RGPD3	0.288702
APRT	1.13379		SMPD1	0.789364		TMEM225	0.642256		CNNM1	0.288668
TEX22	1.13374		ZSWIM1	0.789357		CCDC47	0.641954		SPRR1B	0.288626
SUV420H2	1.13371		DCUN1D3	0.78927		LOC730159	0.641816		OR5K1	0.288527
GATA3	1.13371		ADM5	0.789228		OR4F4	0.641341		HIST1H4L	0.288461
AIP	1.13353		C11orf80	0.789203		MZF1	0.641273		C11orf84	0.288409
DDX11	1.13352		MAP2K1	0.788952		S100A9	0.641253		VIP	0.288355
SPTB	1.13334		TMEM219	0.788793		MTRNR2L3	0.641199		ZNF417	0.288352
RFX5	1.13322		TCEA3	0.788568		DHX40	0.641079		SGCA	0.288322
PKN1	1.13322		ZBTB42	0.788408		RPS28	0.640938		PLP1	0.288249
SNCB	1.13317		BCL6	0.788395		KRTAP6-2	0.640809		KRTAP26-1	0.288218
PLIN2	1.1331		MAFF	0.788283		ACBD3	0.640718		GRM5	0.288159
PAFAH2	1.13293		EXOC3L2	0.78808		ARL3	0.640714		EPN3	0.288147
THEM6	1.13287		KDM2A	0.787985		TMX4	0.640699		IFNG	0.288087
CHST3	1.1328		IFIT3	0.787845		TMPRSS7	0.640537		TMEM70	0.288054
SLC26A5	1.13272		CTDNEP1	0.787653		ZNF675	0.64037		ADH6	0.28805
HID1	1.13242		RNF217	0.787351		ZCCHC3	0.640318		POP1	0.287991
SHC2	1.13227		C6orf99	0.787259		FMN2	0.640291		THBS4	0.287987
GAS2L1	1.13196		LRP11	0.787251		SAMD8	0.64006		MYH4	0.287876
C19orf67	1.13155		ACBD7	0.787242		HLCS	0.639973		COPZ2	0.287871
MFSD5	1.13052		SGSM2	0.787152		RBL1	0.639926		GNRHR	0.287863
LPPR5	1.13019		CDC42EP2	0.787112		GPR116	0.639831		CCDC153	0.287763
SSC5D	1.13018		SMIM19	0.786834		CCDC83	0.639631		PURG	0.287647
CEP41	1.13012		SCAMP3	0.786833		FCGR3B	0.63963		DHX40	0.287605
VOPP1	1.1301		UBE2O	0.786825		SNAP25	0.639616		PITPNC1	0.287585
SLC5A11	1.12992		TUBA1A	0.786744		DLG2	0.639568		DEFB126	0.287575
CD109	1.12983		HOXB6	0.786635		SPINK8	0.638828		DIXDC1	0.287434
ANXA1	1.12983		PRR14	0.786456		PRIM2	0.63882		ADA	0.287416
CARNS1	1.12982		MOGS	0.786423		OR9I1	0.638811		KIAA1324	0.287411
BCO2	1.1296		PLEKHA8	0.786389		BFSP1	0.638677		LRRC20	0.287321
ABTB2	1.12948		HPCAL1	0.786374		ZNF37A	0.638651		KRTAP13-3	0.287262
E2F6	1.12942		PRR13	0.786354		OR1C1	0.638648		MRVI1	0.287234
GLI1	1.12927		C16orf93	0.786255		NDUFAF6	0.638592		RIIAD1	0.287233
TMEM14A	1.12904		ENSA	0.786254		MEP1A	0.638426		TCHHL1	0.287159
LMO7	1.12897		MMP25	0.786191		NANP	0.638228		GPR1	0.287137
TCEA3	1.12874		YWHAB	0.786051		SPA17	0.638196		XAGE1D_2	0.28713
C9orf142	1.12869		RNF145	0.785944		DNA2	0.638192		XAGE1E	0.28713
REEP4	1.12808		HMSD	0.785725		ZNF613	0.63793		CAMK2G	0.287112
QSOX1	1.12799		BTBD6	0.785692		C4BPA	0.637834		WDR64	0.287092
RABAC1	1.12793		SEMA7A	0.785536		EIF4EBP2	0.637794		MCMDC2	0.287082
MXRA7	1.12777		HOMEZ	0.785484		BRMS1	0.637688		KRT5	0.287059
FBXO11	1.12751		PDF	0.785458		CARD17	0.63728		MROH1	0.286968
RNASEH2A	1.12739		C14orf1	0.785398		TOMM20L	0.637229		ZNF705E	0.286535
RSAD1	1.12717		RING1	0.785331		PGLS	0.636901		SPINK13	0.286519
SARM1	1.12711		RAB8B	0.785078		FAM149B1	0.636563		GPATCH2	0.286495
CLASP2	1.12698		ISCA1	0.784936		CYYR1	0.636472		HMGXB3	0.286426
SCHIP1	1.1269		ASXL1	0.784787		ELMOD1	0.636305		EXD1	0.286426
AHDC1	1.12665		EDN1	0.784604		CCL28	0.636194		CHCHD1	0.286296
COASY	1.12652		C12orf23	0.784589		OXR1	0.635801		PLTP	0.286108
HEXIM2	1.12627		GNA13	0.78444		TAS2R60	0.635732		SLC6A20	0.285943
EPHB3	1.12618		RBM8A	0.784124		RALYL	0.635632		SLCO1A2	0.285936
RFX8	1.12613		2005-09-01	0.784072		OSMR	0.635596		KRTAP5-7	0.285895
CNKSR1	1.12586		ATP5I	0.784057		ZHX3	0.635491		UGT2B11	0.285881
CRISPLD2	1.12581		C1orf52	0.783457		MMS19	0.63518		RFX1	0.285871
AGAP11	1.12579		DOK1	0.783429		FAM118B	0.6351		ZNF442	0.285815
C3orf80	1.12551		TMEM167A	0.783385		RWDD2B	0.635077		OR2L2	0.285809
FDXACB1	1.1253		CKB	0.783379		OR8J1	0.634701		OTOR	0.285739
NSMCE1	1.12524		ISL1	0.783357		DPT	0.634571		ADARB1	0.285692
BMP1	1.12523		ACAP3	0.783354		IL1RL1	0.634453		FLJ45513	0.285647
STOML1	1.12511		B3GNT2	0.782965		SPATA18	0.634011		ROBO1	0.285624
STAT6	1.12508		MAP1LC3B	0.782838		STXBP5L	0.633945		P2RY1	0.285615
CDC42BPG	1.12463		GDE1	0.782781		CYP3A5	0.633934		BTG4	0.285552
CLSTN3	1.12458		PLAC8	0.782613		ROMO1	0.633919		PPIAL4D	0.285546
SRCIN1	1.12455		WBP2	0.782532		PPP6R3	0.633843		PPIAL4E_2	0.285546
RAPGEF2	1.12448		GUK1	0.781865		RPEL1	0.633719		PPIAL4F	0.285546
ZNF771	1.12432		IMPAD1	0.781756		SUSD5	0.633717		GRAMD1C	0.285218
PLGRKT	1.12431		DBI	0.781711		BTBD18	0.633674		PARP14	0.285102
LACTB2	1.12429		LMNA	0.78151		UQCRB	0.633495		PEX11G	0.285056
MMP15	1.12395		RIN2	0.781484		TGM2	0.633477		ASB12	0.285012
TPRG1	1.12393		MEX3C	0.781346		CSRNP3	0.633413		OR8G1	0.284951
TNFSF18	1.1239		NKIRAS2	0.780988		ZNF195	0.633265		EFTUD2	0.284634
CTDSP1	1.12368		C14orf119	0.780959		DDHD1	0.633264		XAGE1A	0.284575
KCNK4	1.12366		PHPT1	0.780913		MEN1	0.632632		XAGE1B	0.284575
STARD13	1.12339		IGSF23	0.780787		RTN3	0.632568		ZNF671	0.284556
FGFRL1	1.12311		VMAC	0.780666		C15orf54	0.632469		ATP1B4	0.284514
VAV1	1.12287		JPH2	0.780641		TM7SF3	0.632412		HYOU1	0.28433
ZNF628	1.12286		CXCL16	0.780604		OR52R1	0.632254		MACROD2	0.284321
C11orf1	1.12237		P4HTM	0.780584		ZNF430	0.632187		ZNF578	0.284309
SRGAP2B	1.12196		EGFR	0.780454		GRPEL2	0.631984		CADM2	0.284262
CDYL	1.12171		RCOR1	0.780395		CUEDC1	0.631972		FABP9	0.284199
PLAT	1.12134		GTF2E1	0.780298		TAF7	0.631926		TMPRSS11E	0.28417
HS3ST3B1	1.12131		KIAA0754	0.780273		C11orf63	0.631912		SOGA1	0.284114
CDHR5	1.12102		FAM46B	0.780142		NNT	0.631663		THSD7A	0.284061
INSM2	1.12097		PRR3_6	0.780128		NDUFC2	0.631341		TBXAS1	0.284028
LIMCH1	1.12085		ST3GAL6	0.780106		LAYN	0.630892		CCDC181	0.283923
ATRIP	1.12073		CETN3	0.780047		ZNF404	0.630789		RAB31	0.283923
MRGBP	1.12069		CHAC2	0.780044		IL20	0.63072		METTL13	0.283852
TTC3	1.12059		ZMYND10	0.780024		PDE4DIP	0.630435		FBXW4	0.283801
MED18	1.12054		RYBP	0.779827		CWF19L1	0.63031		PDE4DIP	0.283771
ZFAND2B	1.12053		BID	0.779824		ABCA9	0.630156		C19orf66	0.28373
CYP2R1	1.1203		CFL2	0.779805		ZNF75A	0.630108		CLEC1B	0.283716
NUDT15	1.12004		FKBP14	0.779597		RPS9	0.630102		ST3GAL1	0.283707
CCDC78	1.11984		SERTAD3	0.779554		LRG1	0.629826		TACO1	0.283556
BAIAP3	1.11968		KPTN	0.779502		ZNF704	0.629744		SLC35G4	0.283347
PPM1M	1.11956		SAC3D1	0.779379		IQCF1	0.629637		ZNF705A	0.283333
TEX40	1.11941		HAGHL	0.77935		CIPC	0.629408		FGD2	0.283092
MRPL24	1.11936		FAM83C	0.77926		NPM3	0.629379		MRPL38	0.283086
IGF2BP3	1.11934		SEC14L2	0.779173		SLC26A2	0.629354		BPNT1	0.283058
GUCY2D	1.11928		RHOF	0.779123		HNRNPUL2	0.629318		PLEC	0.283025
SLC5A2	1.11928		SNX25	0.778996		MBD3L5	0.629217		TCEA2	0.282885
SIPA1L1	1.11925		RPP21_7	0.778976		ABCA13	0.629027		NBPF9	0.282783
MPV17	1.11923		OCEL1	0.778962		RDH12	0.628855		PSEN1	0.282746
CORO7	1.11915		PPP4R2	0.77871		C8orf46	0.628799		STOML3	0.282721
BNIP3L	1.11896		ARRDC5	0.778645		IDH3B	0.628754		SPATA17	0.282708
IGFBP1	1.11892		MFSD10	0.778562		TTPAL	0.62875		NEK10	0.282659
ATOX1	1.11888		C7orf73	0.778552		C2orf88	0.628553		ZNF251	0.282624
ITGA5	1.11875		SF3B1	0.778529		GNG2	0.628493		SNX16	0.282542
MBD6	1.11871		RASSF1	0.778432		TMED8	0.628487		ANP32D	0.282479
OSCP1	1.11853		QKI	0.778263		GSX2	0.628463		TRAT1	0.28243
SPTBN2	1.11843		C15orf40	0.778252		SYNE2	0.628423		LLGL2	0.282407
RAB36	1.11839		TRIT1	0.778124		OR5AS1	0.628104		RSAD2	0.282322
FAM127B	1.11835		KAT6B	0.778046		NDUFB4	0.627862		LRMP	0.282233
ARAF	1.11835		TNNI3	0.778012		OR2AP1	0.627648		KCNJ16	0.282057
UXT	1.11834		F11R	0.777976		IL1B	0.627433		CPQ	0.282027
ANKRD9	1.11821		B4GALT1	0.777965		HSF2BP	0.627415		L1TD1	0.28201
BAI2	1.11812		TSPO	0.777946		TMEM216	0.627356		RIPPLY2	0.282008
DHRS3	1.11809		AP1S3	0.777679		GPR32	0.627016		OR2T1	0.281959
ACTN4	1.11808		PAPSS2	0.777374		C7orf65	0.626331		CPNE3	0.281949
SLC12A9	1.11801		UBE2H	0.777283		RBMXL2	0.625747		NBPF20	0.281914
CDK15	1.11779		FAM72C	0.777276		HSF5	0.625412		PRPH2	0.281874
PHLDB2	1.11768		CDK19	0.776879		ZNF491	0.625267		ZNF134	0.281864
ASPHD1	1.11759		C16orf52	0.776702		TUBB6	0.625066		ABCC2	0.281808
PLEK2	1.11744		SHC1	0.776651		C18orf64	0.624748		HRNR	0.281805
RTN4R	1.11739		PPTC7	0.776569		ERN1	0.624703		UGT2A1	0.281671
HKDC1	1.11732		ALCAM	0.776426		IRAK2	0.624691		ERBB4	0.281644
CD58	1.11727		MAP4K4	0.776398		PSEN1	0.624683		OR2G3	0.28163
SPATA20	1.11725		CD9	0.776357		CCSAP	0.624663		MAP1LC3B2	0.281628
FCHSD1	1.11715		TBC1D10B	0.776123		EPHA6	0.624581		IFNA4	0.281518
MARC1	1.11697		BCL7C	0.776122		NRSN2	0.624513		SAMD8	0.281509
CPNE7	1.11668		ZFP36L2	0.776022		TRMT6	0.624304		RXFP2	0.281473
BRINP2	1.11663		TXN	0.775992		DIRC2	0.62422		RALGAPA2	0.281442
FAM129C	1.11653		TCP11L2	0.775975		DNMBP	0.624106		C6	0.281441
CREB3L1	1.11648		C2orf74	0.775952		ZHX1-C8ORF76	0.624037		DEPDC7	0.281379
CGB7	1.11644		CHIC2	0.775946		GBAS	0.623989		XRRA1	0.281375
MAP7D2	1.11619		ANKRD9	0.775573		NSD1	0.623962		ZNF528	0.281362
AIM1L	1.11615		POPDC3	0.775407		PRSS58	0.623911		NUDCD3	0.281326
TNFRSF18	1.11589		CHMP2B	0.775315		PI3	0.623658		GZMK	0.28131
C4orf51	1.11566		LPCAT4	0.775229		CPA2	0.623623		MAGEB1	0.281282
LLGL2	1.11563		PAN2	0.775167		ZNF131	0.623583		SLC15A2	0.281172
DLL3	1.1156		FNBP1L	0.775043		ANAPC10	0.623324		BARX2	0.281117
NRARP	1.11546		TRERF1	0.775029		PPP1R42	0.623319		PPIF	0.281114
RAPGEF4	1.11546		NEDD8-MDP1	0.774954		DEFB132	0.623222		CDO1	0.281018
COL2A1	1.11545		IPMK	0.774894		SPTLC2	0.623197		PRSS42	0.28097
ESR2	1.11538		PRR5L	0.774878		C19orf67	0.623001		KRTAP13-4	0.280926
POU2F3	1.11515		ICK	0.774877		STX2	0.622968		CTNNBL1	0.280802
G6PD	1.11498		RPS18_4	0.774859		C10orf95	0.622877		KANSL1L	0.280799
PRTFDC1	1.11491		RSAD2	0.774777		CEP83	0.622874		LRRC56	0.280628
PLCB3	1.11484		KIAA0040	0.774435		CCDC175	0.622869		STK31	0.280611
DMPK	1.11478		TMEM42	0.774428		USH2A	0.622751		GADL1	0.280544
C1orf228	1.11474		LPAR5	0.774374		OR4C3	0.62269		AASS	0.280499
PDE7A	1.1147		FAM83A	0.774321		ZNFX1	0.622582		AGBL2	0.280396
CALR3	1.11463		TERF2IP	0.774229		ALKBH1	0.622574		HLA-DMB	0.28038
KCNH3	1.11442		CBWD5_2	0.774051		ZSCAN31	0.622527		SYNE2	0.280374
COL5A2	1.11415		MRPS6	0.774046		COG2	0.622524		LOC100653515	0.280344
SYT6	1.1141		PJA1	0.773922		PLA2G16	0.622452		IFT43	0.280218
NUMBL	1.11408		GPT	0.773606		TRPA1	0.622032		ZNF365	0.280186
PEG3	1.11399		FIBP	0.773588		PAFAH1B2	0.621941		SAMD12	0.280042
FAM131B	1.11388		NFKB2	0.773468		MS4A5	0.621868		TMPRSS11A	0.280004
MTHFR	1.11382		KCP	0.773443		KLHL35	0.621719		DLX3	0.279987
INSRR	1.11377		TRIM46	0.773429		PTPRA	0.621633		DAAM1	0.279915
SYCE1L	1.11365		DEDD2	0.77328		SNX15	0.621471		ENOSF1	0.279865
SRGAP2C	1.11328		POLR2H	0.77327		BARX2	0.621334		ADH1C	0.279833
IRAK2	1.1131		NFIX	0.77314		ZNF799	0.62119		ENTPD7	0.27978
SAYSD1	1.11282		FAM72A	0.773075		ELF5	0.621049		MYL1	0.279762
C9orf3	1.11272		JMJD6	0.773074		PARP14	0.62076		TP53INP2	0.27976
CA12	1.11246		ATG12	0.772779		CTXN3	0.620742		RBM44	0.279685
SYP	1.1124		CHST7	0.772777		CCDC84	0.62071		HHIP	0.279663
GBE1	1.11237		SPC24	0.772659		ZNF432	0.620678		MST1L	0.279606
NFATC4	1.11231		PARP10	0.772476		ENOX1	0.620496		ADAM22	0.279601
PAGR1	1.11206		RGP1	0.772226		ZNF300	0.620227		MRPS28	0.279598
HNMT	1.11188		CEACAM19	0.772104		OR10A4	0.620219		ASZ1	0.279512
PANX1	1.11186		OXSR1	0.772031		SMR3A	0.620058		C11orf24	0.279383
TGFBR3L	1.11172		GATSL3	0.772028		ERICH5	0.619967		PGAM1	0.279383
TRIP12	1.11164		SPR	0.772024		RPL13A	0.619883		MYH15	0.279365
BFSP1	1.11158		RBP2	0.771949		FAM181B	0.619856		SEC22B	0.279361
SGSM1	1.11153		MAF1	0.771905		TRIM69	0.619804		EXOC7	0.279343
ITGB3	1.11134		LIMA1	0.771865		OR1L4	0.61962		WWP1	0.27904
KCNJ15	1.11128		GDPD3	0.771849		THEM6	0.619607		SLC44A2	0.279006
SYT12	1.11104		MAFK	0.77154		ZFP1	0.619581		HHLA2	0.278998
TNFSF12	1.11093		NEK8	0.771517		COMMD5	0.619548		TMEM74	0.278962
ZNHIT2	1.11088		PANX1	0.771511		BLCAP	0.619548		SKAP1	0.278916
CDC42EP4	1.1107		KCTD6	0.771463		ELOVL3	0.619468		GFRAL	0.278899
IFITM2	1.11067		C14orf142	0.771373		TRIM48	0.619453		ZNF16	0.278885
PCCB	1.11063		ELOVL5	0.771237		UGT2B17_2	0.619438		CCNY	0.278858
MAST4	1.11041		DSTN	0.771011		JAG1	0.619413		KMO	0.278807
C2	1.11041		TIFA	0.770967		ANKRD42	0.619344		PRKCA	0.278798
LSM4	1.11017		DNAJB4	0.770819		RALGAPB	0.61933		MANBAL	0.278748
PLEKHD1	1.11008		ISG20L2	0.770794		C8orf87	0.619326		ZNF335	0.278705
LKAAEAR1	1.11008		NGRN	0.770682		SPOP	0.619231		DIRAS2	0.27854
PTPRR	1.11004		TMOD3	0.770612		FBXO32	0.619215		PAGE2	0.278482
PCDH7	1.11001		CSRP2	0.770586		ABCC3	0.619088		MAGEA2_2	0.278444
ANPEP	1.10999		LZTS2	0.770575		SEMG1	0.619085		ADIPOQ	0.278415
CYFIP1	1.10997		GADD45A	0.770501		OR5H14	0.618841		CAND2	0.278358
CCDC36	1.10966		FAM217B	0.770465		LAMTOR1	0.618737		CTAGE8	0.278296
ERRFI1	1.10949		UBTD1	0.770395		ATRN	0.618643		GRB10	0.27817
MAP6	1.10943		ZBTB3	0.770364		FAM111B	0.618556		ASB15	0.278145
ZNF175	1.10943		THBS3	0.770319		B3GAT3	0.618269		DNAJC5B	0.278136
ADAMTSL1	1.10939		SLC4A9	0.770256		TBC1D12	0.61822		CHN2	0.27813
GPSM3_6	1.10931		CDC42	0.770249		SNW1	0.618119		OR51M1	0.278092
MEST	1.10915		PRKCA	0.77021		KAZALD1	0.618077		OR7C2	0.278052
HEATR4	1.10909		MAML2	0.770103		NFS1	0.618067		RNF19A	0.277879
HIST1H3A	1.10887		RAB14	0.770083		OR2AG1	0.618014		TNRC6C	0.277872
TMEM200B	1.10886		ARL2	0.769967		B3GALT5	0.617893		RAD21	0.27783
PLIN5	1.10849		RAB13	0.76996		ENTPD7	0.617811		OR2T35	0.277747
TMEM253	1.10843		ATXN1	0.769955		LIFR	0.617768		NOXRED1	0.277724
PLCD3	1.10841		PDE8A	0.769907		TTC18	0.617758		DGAT2	0.277699
LIPG	1.10835		DAPL1	0.769898		COX15	0.617655		ABCA12	0.277606
TCF4	1.1082		TNFRSF1A	0.769811		HHLA2	0.617545		SERPINB2	0.277549
FBLN1	1.10818		STEAP4	0.769671		CHRAC1	0.617495		MCU	0.277541
SLC4A8	1.10784		AKAP5	0.769617		MAP3K19	0.617419		CCDC39	0.277526
TTLL1	1.10783		SNX15	0.769536		CPA6	0.617389		ZNF439	0.277348
HSPA1A	1.10781		FEN1	0.769509		ADNP	0.617322		METTL21C	0.277345
LENG1	1.10775		KHNYN	0.769499		TRIB1	0.617318		ZNF586	0.277254
ZBTB47	1.10771		PRSS8	0.769478		RHOBTB1	0.617299		HINFP	0.2771
PLB1	1.10764		ITGA6	0.76939		PARP15	0.61725		FAM150B	0.277091
C2orf42	1.10759		FAM200B	0.769291		SAMD12	0.617043		WDR52	0.277081
CABLES1	1.10738		THOC7	0.769276		AP5S1	0.616974		SOCS4	0.27707
ACKR2	1.10737		PGAM1	0.769252		NDUFB8	0.616839		NUP62	0.276981
BMPR1B	1.10724		C1orf109	0.769068		TMEM138	0.616827		VN1R2	0.276955
MYL6B	1.10711		RPL12	0.768966		CR1	0.61682		EPHA5	0.276914
GAS1	1.10702		HN1L	0.768779		PRLR	0.616796		FRZB	0.276913
SLC45A4	1.10699		ELOVL1	0.768622		CCK	0.616787		PRKAR2B	0.276894
RAB34	1.10669		CCDC51	0.768593		ZNF891	0.616717		MYOC	0.27689
PPP1R3F	1.10667		CMC4	0.768491		MAS1L_3	0.616669		LOC100129636_6	0.276792
GPRC5A	1.10664		PPP2CB	0.768379		NBPF9	0.61664		GBP5	0.276703
A4GALT	1.10653		SSR4	0.768369		STOX1	0.616638		OGDH	0.276656
ATL3	1.10652		TPRN	0.768282		FERMT1	0.616581		SNX31	0.27665
TXLNA	1.1065		YIPF3	0.768212		CCDC43	0.616576		FBXL6	0.276488
NIPAL3	1.10648		NRSN2	0.768045		IFNGR2	0.616377		ZNF560	0.276469
ATP2A1	1.10642		MROH6	0.768044		MAPK1IP1L	0.616328		SDR9C7	0.27643
ABCA4	1.10636		ANKLE1	0.76786		SRGAP2	0.616229		SPACA1	0.276361
TPPP	1.10615		AES	0.767821		H2AFX	0.616188		SPZ1	0.276284
CAMK2N2	1.10609		KLF6	0.767793		TRAPPC4	0.616048		TAS2R60	0.276243
GPR110	1.10608		RAD51C	0.767759		MRPL16	0.616047		C10orf12	0.276207
TXNRD2	1.10602		CCDC124	0.767723		GOSR2	0.616032		COX15	0.276175
FAM111B	1.10584		LRRC57	0.76765		TRAT1	0.616029		CRISP1	0.27615
B4GALT2	1.10579		IL17RE	0.767414		KMT2C	0.615869		FOXS1	0.276149
HDDC3	1.10577		ANKRA2	0.767384		ZNF846	0.615733		ADGB	0.276102
ZYG11A	1.10569		ASNSD1	0.767348		PROX2	0.615653		MT1HL1	0.276091
CLDND2	1.1056		DNAJC14	0.767304		C12orf56	0.615168		ENAM	0.276065
CIB1	1.10557		HIST1H2BK	0.767182		UBE2M	0.615		TMIGD1	0.276052
WDR13	1.10547		PLEKHF2	0.767135		SERPINB12	0.614915		TSPAN33	0.275952
B3GALT5	1.10544		ATP5S	0.767104		SDCCAG8	0.614798		ZNF329	0.275911
KDM4B	1.10532		RNASEH2A	0.767069		ARHGAP20	0.614773		ARHGAP31	0.275667
SLC20A2	1.10524		FPGT	0.767051		OR10A5	0.614715		RRP1	0.275643
ABCD1	1.10522		ABCA7	0.767017		NMUR2	0.614707		MAS1L_3	0.275586
NBEAL2	1.10516		PCYT2	0.766989		RPS3	0.614508		C6orf52	0.275554
PLEKHA4	1.10494		PET100	0.766829		TRIM55	0.614479		CDC37	0.275529
RASD1	1.10492		IQCJ-SCHIP1	0.766754		SLC9C1	0.614448		RALY	0.275467
PHC2	1.10486		NUS1	0.766742		CR1L	0.614417		STRADA	0.275379
TGFB1I1	1.10483		HMGN4	0.766713		C7	0.614295		OR4K14	0.275302
HES2	1.10443		PFKP	0.766393		ZNF714	0.614172		OPN5	0.275199
NARR	1.10425		CREG2	0.766154		EHD1	0.614077		INHBC	0.275059
GAB3	1.10417		NUDT4	0.765935		CA3	0.614069		SEMA6C	0.274994
SEH1L	1.10408		NDUFB1	0.765862		IMPA1	0.61369		VSNL1	0.274982
BCAM	1.10384		ACPT	0.765856		GABRB2	0.613653		SCN7A	0.274894
EMP1	1.10382		ZFP36L1	0.765851		ZNF443	0.613631		ATG2A	0.274862
GNPDA1	1.10377		ZNF302	0.765782		KIZ	0.613513		SSPN	0.274783
RP11-35G9.3	1.10348		VOPP1	0.765699		TYMS	0.613483		SLC10A4	0.274747
PHACTR4	1.10345		LYRM7	0.765627		CYP24A1	0.613413		SDCCAG8	0.274665
ZNF219	1.10329		DDTL	0.76562		SLC22A9	0.613338		FOXB1	0.274645
CD8A	1.10316		TUT1	0.765596		CLEC11A	0.613255		NPFFR2	0.274618
ANXA2	1.10309		NUDT1	0.765571		TMCO5A	0.613163		ZNF264	0.274521
OLFM2	1.10307		ZFP1	0.765292		TRPC6	0.613134		FAM117A	0.274395
PRR7	1.10283		ASPHD2	0.765029		GSTA5	0.613124		SH3RF2	0.274393
DEF6	1.10281		2007-09-01	0.765028		OR2L8	0.612977		LGR5	0.274306
SYTL3	1.1027		ATP6AP1	0.765027		ICAM5	0.612968		CHD6	0.274299
SYT11	1.10262		UBE2D3	0.765		PACS1	0.612926		AFM	0.274179
SPINT2	1.10252		CRYBG3	0.764944		RNF121	0.612898		GPR156	0.274153
PDE2A	1.10249		TMEM258	0.764935		DEFB108B	0.612868		ABCA13	0.274133
HAO1	1.10221		SLC23A1	0.764903		MTHFD1	0.612779		SOHLH2	0.274036
BLVRB	1.10197		CSAD	0.764846		ERVMER34-1	0.612762		MAP2K6	0.273983
IKBKG	1.10195		CUEDC2	0.764831		KRT6A	0.612592		MAP3K7CL	0.273965
MNS1	1.10185		EHD1	0.764816		ASXL1	0.612527		ZNF124	0.273841
OBSCN	1.10175		CCDC24	0.764794		KRTAP19-5	0.612437		TOPAZ1	0.273774
ZNF414	1.1017		TBPL1	0.764729		ZNF512	0.612209		SGMS1	0.273772
PRMT2	1.1017		TRAM2	0.764632		ZNF732	0.612112		RPL8	0.27365
ARHGEF39	1.1016		POLM	0.76458		AHSA1	0.612059		CNTN1	0.273618
CTNND1	1.1015		KCTD9	0.764423		PRDM10	0.612023		CHN1	0.273482
TMEM53	1.10144		PLEKHA5	0.764394		LOC100506127	0.61197		ADAMTS19	0.273332
B3GNT3	1.10132		NIT1	0.764303		PTPRM	0.611959		OR3A2	0.273321
STPG1	1.10132		USE1	0.76426		PPM1E	0.611858		NECAB1	0.273308
MYO1C	1.10132		CLEC4A	0.764106		KRTAP19-7	0.611774		ZNF266	0.273211
CORO2A	1.10127		MRPL20	0.763987		ACOT4	0.611739		CREB3L1	0.273122
NRP2	1.1012		CBX2	0.763931		BTLA	0.611653		RIMS1	0.27312
G0S2	1.10105		TNFRSF11A	0.763854		SCD	0.611638		CPT1C	0.273117
TTYH1	1.10104		SLC2A12	0.76379		CDH17	0.611598		RNF139	0.273107
AP1G2	1.1009		CORO2A	0.763784		MARK1	0.611346		TMEM26	0.273089
CD96	1.10086		KDM4C	0.763712		MYOM1	0.611243		CD163L1	0.273059
TMEM205	1.10073		RAC1	0.763483		PRR5L	0.611221		CYYR1	0.272991
SYNM	1.10069		SIX1	0.763394		ATP6V0D2	0.61119		CASP14	0.272985
SEMA3F	1.10064		WRAP53	0.763349		NMT1	0.611092		TSPAN16	0.272968
CDC42EP1	1.10034		C1orf226	0.763304		PAK1	0.611056		CCDC67	0.272859
MEX3B	1.10026		ITPRIP	0.763044		CPA4	0.611043		USP2	0.272788
PPCS	1.10019		FZD5	0.762873		LSAMP	0.610988		TMEM213	0.27266
EPS8L2	1.10015		C17orf66	0.762725		STAP1	0.610981		TSPAN12	0.272649
ATP9A	1.1001		FAM107B	0.762711		CPO	0.610846		KCNC2	0.27258
TWF2	1.09965		RAB10	0.762637		ZNF322	0.610844		THSD7B	0.272548
CCDC12	1.09961		HMHA1	0.762547		EGFR	0.610807		AAMDC	0.27243
LRRC2	1.09955		ADPRHL2	0.762356		ARGFX	0.610515		BCL11A	0.272408
NT5C	1.09953		KIAA1143	0.761857		TMEM243	0.610343		OR51S1	0.272372
MACC1	1.09928		PHF10	0.761718		HRH1	0.61028		RANBP3	0.272258
NARG2	1.0991		FEZ2	0.761706		ADAM19	0.609963		ZNF250	0.272214
SLC27A5	1.09909		LHFPL2	0.761591		CXCR6	0.609898		OR4C46	0.272193
RAB4B	1.09908		VAPB	0.761574		ATF3	0.609689		VN1R1	0.272099
ADAMTS6	1.09899		RAB6A	0.761527		FEN1	0.609663		SLC13A1	0.272013
GSS	1.09882		BCAT2	0.761461		TRIM49	0.609573		ABCA6	0.271977
MED12L	1.09879		INPP5F	0.761438		AMOTL1	0.609562		COG2	0.271946
TRIM16	1.09871		CATSPER1	0.761422		FAM194A	0.609505		BFSP1	0.271921
TEKT4	1.09861		NCK1	0.761408		NOXRED1	0.609447		MFAP3L	0.271892
ZCCHC24	1.0986		STK11	0.761364		MAATS1	0.609062		SESN3	0.271812
SRPK2	1.09859		NDUFB4	0.761284		EPPIN	0.609024		FOLH1	0.271781
KCNMA1	1.09859		ZBTB8B	0.761199		ATP5O	0.608785		BCL9	0.271773
GSTT1	1.09849		ACY1	0.761165		SYBU	0.608751		COL24A1	0.271685
NRF1	1.09841		FBXO34	0.760956		ZNF385D	0.6087		SLC4A9	0.271617
THAP7	1.09815		NRIP1	0.760951		OR4N4	0.608639		CLDN14	0.271579
TINAGL1	1.09814		ZBTB33	0.760835		AREL1	0.608462		NXPE4	0.271535
PAX8	1.09809		P2RY2	0.760768		XKR9	0.60843		LYPD6B	0.271333
MPP2	1.09802		MFI2	0.76073		LRRC37A3	0.608428		PTCHD4	0.271303
SHC1	1.09801		ARID5A	0.760724		RSPH1	0.608066		ENDOU	0.271263
CNTRL	1.0979		LGALS2	0.760454		PLAU	0.608036		ZNF512	0.271258
SMURF1	1.09768		CHMP4B	0.760329		GCH1	0.607944		MS4A7	0.271251
NKX6-1	1.09766		NXPH4	0.760022		WFDC9	0.607888		CTXN3	0.271195
TTC7A	1.09765		ZNF770	0.759969		PLA2G12B	0.607862		OR7E24	0.271194
ALOX12B	1.09758		SFR1	0.759965		TRPM8	0.607852		OR4A5	0.271191
E2F2	1.09745		LCAT	0.75993		ERCC6	0.607666		BACE2	0.271161
CAMSAP1	1.09741		PIH1D2	0.759914		DPF2	0.607619		SFRP2	0.271153
KIAA1217	1.09723		XBP1	0.759901		ITPR1	0.607586		SRC	0.27109
PAG1	1.09718		C19orf53	0.75985		ZNF337	0.607555		MGAT4C	0.271083
IRAK1	1.09715		KLHL25	0.759664		ANGPT1	0.607456		FAM150A	0.271064
C12orf79	1.09707		C22orf15	0.759653		OR5B2	0.60745		HRASLS	0.271027
DDN	1.09686		KRCC1	0.75961		MMAA	0.607436		TSLP	0.270977
ARRB2	1.09677		MOB3C	0.759494		NBPF20	0.607379		TDRD9	0.270881
SLC9A4	1.09676		SDC4	0.759425		GSDMC	0.607306		VPS28	0.270813
DAPP1	1.09675		C6orf106	0.759342		TRIM24	0.607123		GABRA1	0.270739
MVB12B	1.0966		MBOAT7	0.759317		KCNH5	0.607061		GUCA1A	0.270732
RBM4B	1.09654		PRRT3	0.759275		ENTPD5	0.607045		GRIP1	0.270666
ASAP2	1.09644		VLDLR	0.75927		OR2L5	0.607044		LUZP4	0.270579
TMEM238	1.09639		FRRS1L	0.759241		TMPRSS11A	0.60694		CASP5	0.270568
COL16A1	1.0961		PTGES3L	0.759185		ARFGEF2	0.606901		AIFM2	0.27042
SSH1	1.096		CHSY1	0.759178		BCAS3	0.606893		SSX4B	0.270402
PHF1_2	1.09596		PDE4DIP	0.75914		SUPT4H1	0.606815		CACNA2D1	0.270376
PTPN3	1.09587		PSMB6	0.759102		HAVCR2	0.606814		LPPR4	0.270354
CIART	1.09557		EML3	0.759092		SYN2	0.606744		SLCO1B1	0.270267
CARD10	1.09555		BCL2L11	0.759012		MS4A4A	0.60655		PABPC1L2B	0.270261
LHX5	1.09552		CDCA5	0.758843		APOH	0.606047		NAA11	0.270183
RAP1GAP2	1.09551		NUDT13	0.758782		SEL1L2	0.605796		UNK	0.270174
FAM78A	1.09543		PTGES3	0.758723		ZNF440	0.605766		SSX4_2	0.270068
GALM	1.09537		PDLIM4	0.758561		SPAG1	0.605747		ALKBH1	0.270012
BMP6	1.09536		RPL28	0.758474		ADTRP	0.60572		RAPGEF4	0.269974
HSPG2	1.09521		TMEM54	0.758436		GJD4	0.605692		RAB3D	0.269897
DEAF1	1.09513		MMP1	0.758387		SLC16A6	0.605575		CLEC3B	0.269876
SBNO2	1.09511		NEU1_8	0.75834		ARHGEF37	0.605501		UGT2B10_2	0.269864
CLMP	1.09469		TMEM18	0.758294		GLYATL1	0.605415		CRB1	0.269827
WNT3A	1.09468		GRB2	0.758245		ZBTB3	0.605406		MROH2B	0.269717
GNA15	1.09467		IMPDH2	0.75799		C8orf44-SGK3	0.605394		SPINK5	0.26968
MYB	1.09461		C15orf54	0.757688		C4orf51	0.605361		NKX2-4	0.269591
TRIM38	1.09458		C19orf45	0.757683		RPS6KA4	0.60536		FOXD4L3	0.269566
CYP3A7-CYP3AP1	1.09453		NR2F6	0.757649		ZNF736	0.604908		OR2A7	0.26949
RAB30	1.09435		KBTBD2	0.7573		CCDC6	0.604733		ZNF572	0.269478
EIF4G3	1.09424		MRPL50	0.757247		CA1	0.604615		SPDYE4	0.269447
WDR81	1.09411		GAS2L1	0.75713		ZNF571	0.60446		ANKRD30A	0.269381
DFNB31	1.09407		ARFRP1	0.756897		TUT1	0.604442		CGA	0.26937
FAM111A	1.09325		CD52	0.756885		SIX4	0.604275		TSGA10	0.269294
SCP2	1.09323		PPCDC	0.756792		ZNF44	0.604241		EVPL	0.269263
ABHD8	1.09316		MED27	0.756716		SRGAP2D	0.604098		IL7	0.269258
FAM83F	1.09284		POLR2K	0.756714		OR2L13	0.604077		SLC26A5	0.269232
CDK5R2	1.09237		CRB3	0.756709		EIF2S2	0.603977		RDH16	0.269175
DCPS	1.09229		FAM3A	0.756699		PRKCA	0.603843		SCHIP1	0.269172
PKD1L1	1.09198		GSKIP	0.756693		SLC25A30	0.603829		IQUB	0.269141
PIGW	1.09194		CSTF3	0.756683		DNAJC4	0.603824		DIO2	0.269008
ACBD5	1.09171		FAU	0.756682		PIGU	0.603594		SLC37A1	0.268835
EPN3	1.09168		PLEKHJ1	0.756649		ZNF365	0.603435		SPP2	0.268748
KPNB1	1.09153		ANXA11	0.756624		AIDA	0.603428		YBEY	0.268748
TEN1	1.09109		LSM2	0.756547		GUCA1C	0.603164		RNF180	0.268637
MRPL53	1.09103		ST3GAL1	0.756367		UBE2S	0.60311		MOBP	0.268634
ACAP1	1.09098		DPAGT1	0.756269		GJC1	0.603058		POLR2J2	0.268631
FAM53A	1.09054		VAMP2	0.756152		DPY19L4	0.60287		TMCC2	0.268606
ANKRD40	1.09046		ZFAND5	0.756041		EIF5AL1	0.602754		SNX19	0.268504
ANKZF1	1.09036		SUSD1	0.755993		TIMM9	0.602678		COL14A1	0.268292
F8	1.09004		THAP2	0.755911		CTAGE8	0.6026		RNF213	0.268207
FAM83B	1.08999		TMA7	0.755903		WBP2	0.602599		PRSS33	0.268188
NPR3	1.08991		AADAC	0.755849		CNBD2	0.602469		BTN1A1	0.268141
MISP	1.08971		SLC22A18	0.755754		AC010731.4	0.601887		C19orf38	0.26814
LCMT2	1.08959		RFX5	0.755695		OLFML1	0.60187		TRPA1	0.268134
CMSS1	1.08954		RPS27	0.755578		SMIM6	0.6018		RGS7	0.267985
UHRF1	1.08939		TET2	0.755458		TAF5	0.601792		PC	0.267972
BSN	1.08938		CDH3	0.75534		CC2D2B	0.601779		TUBB4A	0.267959
FLNC	1.08936		VWA7_3	0.755287		OR4K1	0.601653		BICC1	0.267959
MED15	1.08933		PLIN1	0.755225		C20orf62	0.601524		LPHN3	0.267818
HM13	1.08923		SS18L2	0.755205		SPINK2	0.601509		MYO3B	0.267736
SLC25A37	1.08913		ABTB1	0.755055		ATP9A	0.601278		ADAM2	0.26763
SLC6A11	1.08904		PAPD5	0.755009		C3orf35	0.601252		EPB41L1	0.267594
BCR	1.08901		NR4A2	0.754952		NDUFB9	0.601172		DNMT3L	0.267511
GRB7	1.08893		CKS2	0.754937		VN1R1	0.601127		TBX20	0.267452
GALNT12	1.08865		PDGFC	0.754919		RPTN	0.601124		ZNF419	0.267426
CSGALNACT1	1.08853		DYNLRB1	0.754875		FCRL1	0.601022		AGO2	0.267425
GRIN2C	1.08832		RPE65	0.754837		ZNF257	0.600835		KLRF2	0.267389
MFSD3	1.0883		ANKRD13D	0.754837		DRAP1	0.600706		HCRTR2	0.267371
CA5B	1.08824		ZNF160	0.754823		ADAMTS5	0.600471		2002-03-01	0.267359
KIFC2	1.08822		C1orf127	0.754718		APOA1	0.600303		TEX15	0.267333
POLE4	1.08812		PDLIM1	0.754696		SLC27A6	0.600043		SLCO6A1	0.267279
HHIPL2	1.08805		HMBS	0.75447		OGDH	0.600014		STAT4	0.267257
GALNT10	1.08778		PRDM8	0.754254		RNF214	0.599985		FARSA	0.267144
MED11	1.08773		ATP5G1	0.754029		KEAP1	0.599871		DNMT3B	0.267108
DOPEY2	1.08748		C22orf39	0.754028		SGK3	0.599848		TCOF1	0.267095
MAP3K12	1.08741		HIF1A	0.754004		USP54	0.599493		ZNF154	0.267073
TEAD4	1.08721		PLCXD2	0.754001		EPPIN-WFDC6	0.599469		WFDC11	0.266991
NRM_4	1.08693		IDS	0.753908		ZNF468	0.599304		SCN3A	0.266717
SNX8	1.08692		FBXO42	0.753874		NENF	0.599272		CCDC169-SOHLH2	0.26667
TRIM56	1.0869		GPSM1	0.753773		ZNF285	0.599269		SLN	0.26645
CCDC155	1.0868		LPAR1	0.753636		NUP155	0.599235		AGMO	0.266418
DEC1	1.08678		YWHAH	0.753618		SPC24	0.599149		SPATA18	0.266349
ZBTB38	1.0867		TMEM115	0.753585		DLST	0.599135		NHLH2	0.266267
ABCB9	1.0865		ELP5	0.753581		AMTN	0.599117		CCM2	0.266256
ABLIM3	1.08643		TNFRSF19	0.753576		MEGF10	0.599075		TRIM64B	0.26623
POLI	1.08634		GLG1	0.753554		STEAP1B	0.599066		INTS8	0.26615
ABCB11	1.08623		HYLS1	0.753522		SPATA6	0.59898		CALR3	0.266096
METTL8	1.08608		MRPL40	0.753416		C10orf76	0.598946		CASC1	0.266061
SRGAP2	1.08595		UBTD2	0.753325		POGLUT1	0.598814		LRRC37A3	0.266009
PPP1R12A	1.08579		MSANTD1	0.753218		HCAR3	0.598803		FBXO43	0.265898
MPI	1.08579		GLIPR2	0.753191		ZSWIM1	0.598627		2010-03-01	0.265811
SHB	1.08553		YWHAE	0.753178		ASCL5	0.598546		ZNF704	0.265775
HCN3	1.08542		NR2E1	0.753096		SLIRP	0.598445		PTHLH	0.265751
PQLC3	1.08538		C8orf44	0.752774		CAPG	0.59835		NKX3-2	0.265589
SRCAP	1.08529		MRGBP	0.752765		TRIM36	0.5983		NUDCD1	0.265584
C15orf38-AP3S2	1.08519		NFE2L2	0.752597		ROM1	0.59821		CPM	0.265582
CCDC85C	1.08511		ARF4	0.752505		UPK1B	0.598179		LRP1B	0.265516
TLN2	1.08495		DTWD1	0.752435		SMYD3	0.598054		ATP6V1C2	0.265491
ZNF511	1.0849		IL17RC	0.752301		RNF150	0.597867		HELLS	0.265466
PRSS27	1.0849		C4orf47	0.752133		POPDC2	0.597851		UBE2S	0.26543
PLCXD3	1.08485		RASSF3	0.752107		ESR2	0.597625		FAM83A	0.265379
PHTF2	1.08476		UBASH3B	0.752		FSTL1	0.597594		TMEM211	0.265371
VSTM2L	1.08471		TSPAN15	0.751922		SYCP2L	0.59737		EPHA3	0.265287
PTH1R	1.08468		RAB3A	0.751743		AP1M2	0.597205		NDRG3	0.265242
MIP	1.08464		EPN2	0.751371		ZNF98	0.597179		CRH	0.265234
C15orf41	1.08462		NTHL1	0.751107		SNTB1	0.597168		ZNF341	0.265059
STARD10	1.08449		IKBIP	0.750988		PGR	0.597101		ACSS3	0.264972
PRICKLE2	1.08442		LOC400863	0.75083		DEPTOR	0.5971		NBPF1	0.264888
UGT1A6	1.08442		KLF16	0.750729		RIPK1	0.59703		ARHGAP19	0.264865
FAM171A2	1.08439		LUZP1	0.750697		C14orf37	0.59701		PCSK1	0.264849
ADAM12	1.08435		UBE2C	0.750602		MYL12B	0.596885		OR5M1	0.264838
ETS1	1.08411		SLC27A1	0.750481		CHRM3	0.596825		CCK	0.264804
PPP2R5E	1.08405		CLHC1	0.750466		HRASLS5	0.596776		ZNF705G	0.264775
FAM174B	1.08362		IFNGR2	0.750254		TUBD1	0.596754		GDPD1	0.264758
CBR4	1.0836		NYAP1	0.750211		RSPO2	0.596594		DUSP3	0.264714
ESR1	1.08352		RAP2A	0.750064		RAB4A	0.596568		BBS9	0.264712
ZNF395	1.08351		PYROXD2	0.750048		ZFP62	0.596407		ALPK2	0.264692
CBY3	1.08341		DXO_2	0.750047		B3GNT2	0.596365		EXOSC1	0.264637
MGAT5	1.08336		FRK	0.749905		ARF1	0.596364		ZNF7	0.264536
ZFHX3	1.08331		PIGC	0.749862		NBPF1	0.596298		BACE1	0.264501
RARG	1.08325		RBPMS	0.74985		CCR2	0.596042		SLC17A2	0.264347
NPR1	1.08317		KMT2E	0.749818		2014-09-01	0.595997		FOLR4	0.26427
TMEM97	1.08316		PHLPP1	0.749619		OR52I2	0.595948		C1orf106	0.26425
LEPREL2	1.08306		RNF187	0.749547		C11orf65	0.595796		ARHGAP15	0.264239
PHLDB1	1.08295		IGSF9	0.74951		C3orf43	0.595771		OR51T1	0.264232
RGS5	1.08294		MAPKAPK3	0.749498		JAKMIP2	0.595436		ALS2CR12	0.264186
C9orf91	1.08288		RTKN2	0.749497		DHX35	0.595416		DSC2	0.264138
TOM1L2	1.08286		TP53I11	0.749494		MAP2K6	0.595355		FAM149A	0.264119
GPR39	1.08251		TMED9	0.74943		CTAGE4_2	0.595341		RFTN1	0.26403
HIRIP3	1.08245		RNF181	0.749413		MFSD11	0.595313		PLAG1	0.263949
SCO2	1.08233		YAF2	0.749405		FAM13C	0.595148		OR8G5	0.263938
EHD1	1.08218		SOX9	0.749308		XRRA1	0.595112		OR2AK2	0.263926
CKMT1A	1.08216		SPIRE2	0.749299		SUPV3L1	0.595018		AMY1A_2	0.263885
DENND3	1.08211		MB21D2	0.749062		ZNF107	0.59496		ANAPC1	0.263865
GFPT2	1.08211		FAM72C_2	0.749033		WDR96	0.594868		ROBO2	0.263828
CCDC108	1.08205		SNURF	0.748886		GZF1	0.594717		ZNF548	0.263824
ZSWIM1	1.08201		UACA	0.748863		C7orf72	0.594486		PRPF6	0.263804
UNKL	1.08197		PRDX2	0.748757		NR5A2	0.594289		CCL5	0.26374
MOB3C	1.08189		AURKAIP1	0.748678		GPR39	0.594219		GBX1	0.263722
ANKRD28	1.08187		FAM72D	0.748589		TMEM178A	0.594178		MKS1	0.263667
RAP1GAP	1.08186		SPINK13	0.748494		ALDH6A1	0.594127		CREB5	0.263634
ME3	1.0817		CAMLG	0.748465		CNBD1	0.593962		CTAGE9	0.263627
BRSK2	1.08168		H3F3B	0.748236		TP53INP2	0.59379		LRRN4CL	0.263504
BAIAP2	1.08163		IDH2	0.748128		KRTAP23-1	0.593624		TRAPPC5	0.263486
ZNF740	1.08146		SMIM12	0.748117		ZNF160	0.593617		NLGN1	0.26333
TACC1	1.08134		CANT1	0.748094		CNTN3	0.593604		ANKRD35	0.263291
MPZL2	1.08133		MAPK3	0.747974		IL1R1	0.593501		KMT2C	0.263213
COLGALT2	1.08131		TAS1R1	0.747871		TTPA	0.59342		CYTH1	0.2631
DHRS4L1	1.08115		ABHD16B	0.747794		HCLS1	0.593099		METTL11B	0.263095
TRERF1	1.08112		PPP3R1	0.747728		EFCAB3	0.593069		DUSP9	0.263092
USP40	1.08107		MMP24	0.747574		GOT1	0.59302		AGTR2	0.263074
HRK	1.08095		MCL1	0.747534		CYP3A43	0.592938		GIMAP2	0.263065
CALD1	1.08091		KCNC3	0.747512		SLC22A10	0.592937		TAF4	0.263051
TLE2	1.08048		ZBED4	0.747323		PDGFD	0.592894		SLC26A7	0.262927
UBE2E1	1.08042		MEPCE	0.747305		2010-03-01	0.592841		CRISPLD1	0.262845
ILVBL	1.08037		LYL1	0.747288		CHL1	0.592635		RABL2A	0.262834
SLC29A1	1.08029		ESRRA	0.747228		SP140L	0.592549		RPS6KC1	0.262822
ALDH3A2	1.08024		HMGA1	0.747102		RBAK	0.592544		CCL28	0.262808
TM4SF1	1.08024		RAB37	0.747068		RIPK4	0.592402		FAM92A1	0.262729
CLIC3	1.08011		ATG9A	0.747029		TSHR	0.592357		GALNT13	0.262669
C11orf35	1.08008		DAAM1	0.746984		C11orf86	0.592251		NUDT10	0.262652
PRRT3	1.08003		RBFOX2	0.746955		SMIM11	0.592178		TSKS	0.262636
CELSR3	1.08002		LOC100862671	0.746926		GUCA1A	0.592094		HSPA2	0.262617
ZNF70	1.07996		NDUFA6	0.746875		CTNNBL1	0.592026		SALL3	0.262604
SEMA6A	1.0798		AGAP9_2	0.746761		RNF26	0.592002		NCAM2	0.262407
CDHR2	1.07978		AGAP2	0.746749		NSFL1C	0.591869		GUCY1A2	0.262236
HIST1H2AE	1.07971		AP1S2	0.746695		CEP97	0.591834		GLYAT	0.262215
S1PR5	1.07967		CFL1	0.746684		PREX2	0.591677		CX3CR1	0.262186
ADIRF	1.07964		APOBEC3B	0.746665		ALDH3B1	0.591467		HSF5	0.262185
KCTD14	1.0796		MRI1	0.746581		ARL9	0.591443		HSPBP1	0.262172
CNPY3	1.0796		TXNDC12	0.746556		GDPD4	0.591279		GK2	0.262011
TRIO	1.0796		KCNN4	0.746542		KRTAP11-1	0.591243		AMICA1	0.261871
RPL23A	1.07959		RSAD1	0.746384		CNNM2	0.591066		C12orf39	0.261865
NBEA	1.07958		TYSND1	0.746369		AKR1B1	0.591017		USP36	0.261806
LEPREL4	1.0795		MKKS	0.746276		ARHGAP28	0.590949		PON3	0.2618
CYP26A1	1.07929		NFATC4	0.746181		LPIN2	0.59089		PELI3	0.26169
APEX2	1.07895		BET1L	0.74611		DKK3	0.590862		SH2D2A	0.261668
PALMD	1.0786		SYDE1	0.746107		ROPN1	0.590652		ANKRD20A3	0.26164
PDXP	1.07851		PODXL	0.74587		MIA3	0.590454		DEFB128	0.261577
TMCC1	1.07847		SELPLG	0.745865		SPATA25	0.590394		SLFN14	0.26156
BID	1.07845		CHST6	0.745858		ZNF267	0.590324		ASAH2B	0.261526
KCNC4	1.07834		CCNYL1	0.745837		ANKRD45	0.590095		LRRIQ3	0.261497
ZNF688	1.0783		PGPEP1	0.745822		TGIF2	0.590061		TRIM71	0.26149
CRTC1	1.07808		INO80C	0.745717		PTH2	0.590005		POPDC2	0.261456
ABHD2	1.07808		CELF6	0.745699		MARVELD1	0.589673		KCNK13	0.261427
SAMD9	1.0779		FBXO44	0.745696		ZNF286B	0.589537		SOX6	0.261403
SH2D4A	1.07781		C6orf1	0.745696		MRPS26	0.589524		DEFB107A	0.261402
PDGFRA	1.07767		COA4	0.745616		CYTH1	0.589391		DEFB107B	0.261402
STK16	1.07764		ICAM5	0.745463		OR13G1	0.588929		NRBP2	0.261285
ATG16L2	1.07757		PAPOLA	0.745399		KPNB1	0.588927		OXR1	0.261115
GPD2	1.07757		PLEKHM1	0.745397		SEC24C	0.588736		TFEC	0.2611
CAMTA2	1.07741		SMS	0.745328		ZNF627	0.588705		PABPC3	0.26109
PLEKHM1	1.07729		CYB5B	0.745149		SCFD2	0.588686		ZNF615	0.261057
ARL6IP5	1.07709		ZNF175	0.74514		PCGF6	0.588459		ASRGL1	0.261035
CCDC87	1.07695		FA2H	0.745101		LOC100130301	0.588396		GPX7	0.261025
PRX	1.07686		TPP1	0.745091		TIGD1	0.588138		SIRT4	0.260999
ZNF407	1.0767		GPHA2	0.745		OR11H4	0.588116		MNDA	0.260981
ARHGAP18	1.0767		DPH3	0.74491		PTPLB	0.587991		WDR16	0.260964
SLC27A1	1.07668		WDR45	0.744821		FOLR2	0.587842		TMEM225	0.260924
UMODL1	1.07664		PDLIM2	0.744688		CBFA2T2	0.587715		ITGB3	0.260918
NUDT22	1.07645		UBL5	0.744682		C1orf115	0.587648		C5orf52	0.260882
LPP	1.07637		APITD1	0.744584		ZSCAN29	0.587448		ADAMTS20	0.260881
FOSL1	1.07634		ANO6	0.74454		CACNG6	0.587442		LPIN3	0.260811
CDKN1C	1.07628		2005-03-01	0.744494		KRTAP12-3	0.587264		DACT1	0.260778
KIF17	1.07622		SLC51A	0.744417		OR7C1	0.587127		AKAP6	0.260731
GLIPR1	1.07607		N4BP2L2	0.744362		BPI	0.586972		CCDC176	0.260724
SCRT1	1.07602		TLE6	0.744122		RFPL4AL1	0.586622		CSN2	0.260714
LAMB2	1.07597		MYO1E	0.744024		ITSN1	0.586571		RHOBTB1	0.260577
C1orf54	1.07597		PRSS23	0.743758		ZNF77	0.586346		ABHD12	0.26057
ST6GAL1	1.07595		MRPS17	0.743752		CLIC5	0.586244		ZNF761	0.260561
YPEL1	1.07553		ETS1	0.743674		CRP	0.586208		PPARGC1B	0.260539
LIPE	1.07552		SLC33A1	0.743663		PABPC1L	0.585947		NPL	0.260531
PLEKHG5	1.07541		IRF7	0.743646		NDUFA7	0.585803		LY75-CD302	0.260522
SEC14L1	1.0754		CDKN2B	0.743587		TRHR	0.585755		ST14	0.260516
DPYSL2	1.07531		RUSC1-AS1	0.743582		VSTM2A	0.58571		PDE3A	0.260477
SNAI3	1.07523		SAP30BP	0.743474		DEFB129	0.585696		CALHM3	0.26042
FAM65C	1.07523		AP3S1	0.743458		C19orf82	0.585685		RPS6KL1	0.260396
NCOR1	1.07508		EHD2	0.743347		HSPA6	0.585626		DUSP27	0.260387
PRSS8	1.07499		GFAP	0.743299		ZNF708	0.585453		GREM2	0.260307
ENPP3	1.07496		NPB	0.743224		ZNF479	0.585411		ANO5	0.260245
RASSF7	1.07489		TMEM150A	0.743208		MMP7	0.585092		TNS3	0.260212
CCM2L	1.07471		C1QTNF1	0.743156		KRTAP6-3	0.584982		SLC5A11	0.26021
SMPDL3B	1.07469		ROM1	0.743137		DUSP3	0.584826		P4HA3	0.26018
GMPPA	1.07452		GEMIN7	0.742975		C4BPB	0.58462		GOLGA8A	0.260115
ADAMTS18	1.0744		ZFAND6	0.742955		SETD4	0.584509		NRXN1	0.260091
LDLRAD3	1.07439		COMMD3-BMI1	0.742925		DBNDD2	0.58438		LOC100129924	0.260065
CLCN4	1.07425		SLC25A32	0.742924		PLEKHM1	0.58425		FCGR1B	0.260062
IGDCC4	1.07418		TAPBP_2	0.7429		ZNF35	0.584071		APOH	0.260011
LPAR1	1.07391		EPHB3	0.742829		OR4N2	0.584068		TGFB3	0.259979
RXRA	1.07379		MAP3K7CL	0.742756		REG1B	0.583998		C7orf66	0.259931
GALNT9	1.07364		RNASET2	0.742716		TRIL	0.583991		GPR132	0.259781
FZD1	1.07361		MET	0.742706		ZNF317	0.583959		CYP3A4	0.259776
ARHGAP19	1.07337		STK40	0.742696		C3orf30	0.583665		CBLN1	0.259771
PUM2	1.07314		C1orf54	0.742671		PLCB1	0.583658		SMPX	0.25974
MRPS10	1.07298		AHDC1	0.74264		ZNF433	0.583603		FAM89A	0.259704
NPDC1	1.07289		NAB1	0.742438		PDCL2	0.583588		OR5D18	0.2597
ZDHHC18	1.07287		AMD1	0.742375		HNRNPM	0.583579		PLA2G3	0.259661
ZDHHC12	1.07282		DNAJC22	0.74226		PGBD3	0.583543		SMCP	0.259644
CD274	1.07281		MYADM	0.742241		NME1-NME2	0.58328		OVOL1	0.259635
HIST1H3B	1.0728		PTGER1	0.742198		BOLA1	0.583202		DNM3	0.259574
C6orf201	1.07276		TSPAN5	0.74211		UBE2G2	0.583104		LRRIQ4	0.259529
CD151	1.07276		ARHGAP35	0.742106		KIF16B	0.583003		FABP12	0.259502
FLNB	1.07273		BOK	0.742066		ALS2CR12	0.582903		TNFRSF14	0.259483
SYT5	1.07268		PRKAA2	0.742066		ZNF436	0.582828		UPP2	0.25948
KANK1	1.07265		SLC28A1	0.741998		ZNF716	0.582824		SLC2A3	0.259418
OGDH	1.07259		CLN8	0.741987		HMGXB3	0.582824		KIAA1407	0.259404
SPAG5	1.0725		KCNK4	0.741968		RFX8	0.582808		PGC	0.259382
INPP5A	1.07231		TRIAP1	0.741879		SLC35B1	0.582476		SELP	0.259381
RAI14	1.07219		LTBP4	0.74168		BCAS1	0.582453		TMEM138	0.259373
ZCCHC14	1.07208		MRPS7	0.741676		ZNF852	0.58244		MYLK4	0.259372
HERC3	1.07199		ZNF267	0.741675		ZSWIM3	0.582372		TMOD1	0.259345
PDZD7	1.07197		CEP41	0.74167		MS4A7	0.582362		TCTEX1D1	0.259338
UFSP2	1.07166		ZBTB21	0.741659		ZNF493	0.582294		HBG2	0.259247
HIST1H2BG	1.07164		APOBEC3C	0.741441		ZNF677	0.582197		ERMN	0.259097
SORL1	1.07162		RALBP1	0.741436		TSSK4	0.582067		SPIC	0.258944
CYP24A1	1.07157		XPNPEP1	0.741365		C17orf67	0.581901		CRHBP	0.258865
CACNB1	1.0715		BOD1	0.741355		NPHP1	0.581857		CATSPER1	0.258863
C6orf47_2	1.07147		FAM131A	0.741339		PTTG1IP	0.581654		PLAC8L1	0.258799
ANKRD33B	1.07143		TAF6L	0.74108		CA13	0.581624		ZSWIM8	0.258778
JAK3	1.07119		FRRS1	0.740963		NUMA1	0.581421		ZNF469	0.258777
CD97	1.07115		CARD10	0.740892		SLC30A8	0.581403		OR52E8	0.25876
GRB10	1.07066		PAFAH1B1	0.740714		GJA8	0.58132		PDE4B	0.258732
PRSS22	1.07062		FHL3	0.740655		TMPRSS11F	0.581261		CDH12	0.25872
HLCS	1.07055		IFI6	0.740647		CRLS1	0.58103		MYLK2	0.258718
AFAP1	1.07047		BEST2	0.740612		TK1	0.580912		ANO1	0.258707
TBC1D25	1.07047		ZNF594	0.740586		GEM	0.58088		ADRA1B	0.258701
CLCN6	1.07045		AP1S1	0.740578		CR2	0.580823		GBP6	0.258697
ZNF839	1.07032		HSPB11	0.740528		PTGER2	0.580614		MAPKAPK2	0.258686
ASAP1	1.07018		LTBP2	0.740466		TTC36	0.580483		RAG2	0.258679
PLOD2	1.07017		HR	0.74045		CAMK1G	0.580417		ADAM23	0.25862
FAM151B	1.07002		CDH1	0.740436		GADD45GIP1	0.580384		STOX2	0.258612
CHST2	1.06993		RNF139	0.740349		RAB38	0.580255		ORAOV1	0.258602
PRRT2	1.06988		POLR3K	0.74033		WBP1L	0.580244		SLC22A16	0.258459
PPFIBP2	1.0698		SYS1	0.740264		CD28	0.580187		SPINK14	0.258363
RAPGEF1	1.06935		SERTAD4	0.740209		F12	0.580077		PTPRS	0.258312
TMPRSS7	1.06931		TSPAN3	0.740161		SCPEP1	0.580048		EFCAB2	0.25829
TYMP	1.06916		ZCCHC24	0.740114		GPR150	0.579885		BTLA	0.258236
SUN2	1.06916		SOAT2	0.740109		NOLC1	0.579884		ATG14	0.258205
FBXO44	1.06912		BIRC2	0.739962		ZNF614	0.579618		SYT1	0.258157
TRIM44	1.06905		DNAJC12	0.739831		TRPC4AP	0.579591		PTN	0.258103
PPP2R4	1.06891		AMT	0.739756		SULT1C4	0.579352		PKIG	0.258078
RAB8B	1.06885		PPME1	0.739756		PTPN1	0.579324		MGAT1	0.258075
UGT1A7	1.06876		VMP1	0.739662		STX3	0.579309		ABCB4	0.258051
AURKB	1.06865		COIL	0.739621		SLN	0.579105		TRIM22	0.258022
FURIN	1.06861		SPAG7	0.739601		RBM14-RBM4	0.579042		LOC102724631	0.257995
MAFA	1.06854		SLC25A41	0.739596		RPL8	0.578937		OR4C12	0.257867
TIMP2	1.06854		F3	0.739561		CLVS1	0.578884		ANKUB1	0.257838
PCDHGA12	1.06852		SC5D	0.739539		ZDHHC23	0.578797		IFNAR2	0.257777
F11R	1.06851		ZBED5	0.739471		ESRRG	0.578761		GPR148	0.257771
DHCR24	1.06829		FSBP	0.739433		SUV420H1	0.578706		ATXN7L1	0.257754
SAP30BP	1.06827		WNT10A	0.739363		SLC6A16	0.578629		VPS13B	0.257738
MPND	1.06818		TNFSF15	0.73933		NEK10	0.57862		SLC2A13	0.257717
NR4A1	1.06812		FNDC3B	0.739229		ACSF2	0.578611		MS4A6A	0.257709
TOP3A	1.06806		PPP1R14B	0.739137		OVCH1	0.578588		OR51B4	0.257689
ARSA	1.06788		FBXO46	0.739073		OR5D16	0.578521		DYTN	0.257677
CIB4	1.06787		PAQR5	0.738964		CHODL	0.578448		DYRK4	0.257674
NPRL3	1.06774		TNFRSF21	0.738888		TRERF1	0.578398		WDR96	0.257671
NAGK	1.06771		AURKB	0.738844		FAM183A	0.578347		NENF	0.257656
ABCC2	1.06768		WRNIP1	0.738781		MS4A1	0.578189		C3orf80	0.257649
NPY1R	1.06766		ZNF644	0.738775		CD86	0.578137		TMC1	0.257647
C12orf56	1.06755		FUT4	0.738738		NCALD	0.578134		NNT	0.25764
ITGAV	1.06752		WIPF2	0.738694		ZNF730	0.577888		ELOVL2	0.257604
KHDC1	1.06739		VAMP8	0.738685		LDLRAD3	0.577848		FOXR1	0.257591
MEX3D	1.06702		TMF1	0.738547		SDC4	0.577823		NPAS3	0.257564
KDELC2	1.06701		RPP38	0.738476		CCDC89	0.57758		SPATA6	0.257506
DACT1	1.06677		TMEM189-UBE2V1	0.738459		ZNF184	0.577504		PTPRZ1	0.257504
EFNA1	1.06675		CARHSP1	0.73842		CDC25B	0.577308		PYHIN1	0.257483
C19orf44	1.06675		NICN1	0.738362		PRMT2	0.577175		OTUD6A	0.257388
COA7	1.06671		POU2F2	0.738224		C1orf101	0.577125		DEFB105A_2	0.257345
CMBL	1.06669		C2orf72	0.73814		SGPP2	0.577119		DEFB105B_2	0.257345
KHNYN	1.06663		FAM20B	0.738107		ZNF492	0.576957		ATP1A4	0.257332
MIER2	1.06662		KLC4	0.738035		TMEM189-UBE2V1	0.576902		NOX4	0.2573
ARHGAP6	1.06658		PRKAG2	0.738022		SLAMF9	0.576826		IAPP	0.257254
HRC	1.06655		CALHM3	0.737851		C14orf105	0.576779		CYB561A3	0.257244
SPIRE2	1.06654		ILVBL	0.737846		OIT3	0.576632		FAM57B	0.257191
CDH26	1.06653		ELF1	0.737686		GREM2	0.57661		POTEB2	0.257187
ADAMTS16	1.06651		DNAJB2	0.737371		N6AMT2	0.576557		POTEB	0.257187
TBCE	1.0664		KIAA1522	0.73737		BAD	0.576134		ACVR1C	0.257166
FOS	1.06634		RRNAD1	0.737254		PLTP	0.576049		CPA3	0.257086
SUMF1	1.06629		BSCL2	0.737199		C7orf34	0.57561		CALCRL	0.257074
ZBTB4	1.06618		COG8	0.737197		CLMP	0.575364		IL17D	0.257039
JMJD8	1.06612		CAMTA1	0.737193		TEX2	0.575239		CNTN5	0.256968
PPP1R14B	1.06609		DDX47	0.737191		SORL1	0.575168		NRIP3	0.256953
GTPBP2	1.06601		PGM2L1	0.737161		ZNF510	0.575157		HMGCLL1	0.256879
THAP11	1.06598		CD151	0.737093		METTL2A	0.575022		HNF1B	0.25679
NFKB2	1.0659		BTBD3	0.737073		C20orf194	0.574963		LPHN2	0.25678
FAM167A	1.06574		LCK	0.736949		PIH1D1	0.574899		NADSYN1	0.256765
DNAJC5	1.06566		B9D2	0.736815		TGIF2-C20orf24	0.574815		MSS51	0.256751
CMTR2	1.06551		GEM	0.736808		KIAA0196	0.574746		OSBPL7	0.256682
MATN2	1.06546		CMTM7	0.736691		ZNF208	0.574708		UBE2O	0.256644
KLHDC8B	1.06543		NHP2L1	0.736599		PLCD3	0.574514		PRM2	0.256348
GBX2	1.06537		CRK	0.736562		GIF	0.574503		ITSN1	0.256346
RALGPS1	1.06535		MBNL1	0.736548		HPSE2	0.574149		AHNAK	0.25627
B4GALNT3	1.06534		C1GALT1	0.736527		ZNF20	0.574101		OR2L8	0.256161
NBPF15	1.06521		DUSP7	0.73652		USP46	0.573946		RASGRP3	0.256115
OXR1	1.06516		RBMXL1	0.736512		CHCHD1	0.573868		CCDC148	0.256085
DPF1	1.0651		TSPAN13	0.736343		RIN2	0.57382		MAP2	0.256073
AOAH	1.0651		LRRC27	0.736214		ATP5H	0.573699		ICAM2	0.255966
RTN2	1.06509		ETFB	0.735996		ZNF181	0.573582		NKAPL	0.255933
ZNF33A	1.06506		CCDC151	0.735673		IL1RL2	0.57357		PPFIA2	0.25578
ATP2B4	1.06504		CYC1	0.735249		CDC27	0.573416		LIM2	0.255741
WDR76	1.06499		KIZ	0.735237		NEU3	0.573336		OR4D11	0.255685
TIMELESS	1.06488		OAZ3	0.735193		SUMO3	0.573295		OVOL2	0.255645
NR1H3	1.06466		PLSCR1	0.735164		ZNF26	0.57329		EGR2	0.255602
EFR3B	1.06465		CTNND1	0.735138		SNURF	0.57317		FMO3	0.255585
RP11-1055B8.3	1.06439		SH3GL1	0.735118		RPRML	0.573006		C6orf118	0.255549
LAMA3	1.06428		OSBPL9	0.735044		LCA5L	0.572874		AMY1C_2	0.255497
COL15A1	1.0641		STK24	0.734993		HMBS	0.572811		COL4A3	0.255495
STX1B	1.06409		SLC46A2	0.734989		SLC35F4	0.5728		OR8H1	0.255433
LOC100996693	1.06394		CYB5A	0.734978		CNNM1	0.57276		NBPF7	0.255332
PFKL	1.06386		CD99	0.734928		ZNF611	0.572578		OR10G7	0.255319
PLEKHG3	1.06386		UFSP2	0.734912		FABP9	0.572527		PMF1	0.255311
ST3GAL3	1.06379		MSRB1	0.734911		CST6	0.572439		RRBP1	0.255309
R3HDM2	1.06377		VIL1	0.734873		CD48	0.572413		RAPSN	0.255267
RPIA	1.06365		GUCY2D	0.734773		LIPT2	0.5724		COG3	0.255259
TEF	1.06359		TRIM8	0.734741		RBAK-RBAKDN	0.572341		BCAS4	0.255247
FLVCR2	1.06346		ACE2	0.734726		APIP	0.572282		PCDH15	0.25513
FUCA2	1.06339		PACSIN2	0.734717		HSD11B1L	0.572259		DRC1	0.255124
ADAMTS8	1.06335		CTNNA1	0.734696		EFTUD2	0.572237		ADAMTS4	0.255084
APOO	1.06323		DTNA	0.73461		SPRR2E	0.572202		TMED4	0.255058
PITPNM2	1.06306		SRPX2	0.734603		MATN2	0.572132		ANKRD44	0.255048
IKZF3	1.06283		TGFB2	0.734445		UGT1A9	0.572006		LRRTM4	0.255006
HPSE	1.06274		RAB1A	0.734425		NADK	0.572		ZBTB20	0.25495
SECTM1	1.06237		C17orf67	0.73436		LIPI	0.571739		SPATC1L	0.254876
DNAJC17	1.06232		RNF19B	0.734271		SEC23B	0.571734		DLL4	0.25477
PCBP4	1.06229		PRDM1	0.734083		WISP2	0.571654		STOX1	0.254746
PAK1	1.06213		AGAP1	0.734074		TNRC6C	0.571561		SLC23A2	0.254724
ASCL5	1.06211		DDT	0.734018		SRP68	0.571543		CT55	0.254694
UTRN	1.06188		PDCD6IP	0.734016		TRIM40_8	0.571314		PMP2	0.254689
SLC25A25	1.06183		SGOL2	0.733932		AC079610.2	0.571204		GDA	0.254596
MEGF6	1.06178		SNX21	0.733905		CCNY	0.571045		CCDC173	0.254592
CYFIP2	1.06176		TMEM255B	0.733891		KIAA1407	0.571034		PI4K2A	0.254549
LMO1	1.0617		PC	0.733886		PBLD	0.570966		ZNF665	0.254541
SRC	1.06167		TMEM59	0.733657		ADAMTS12	0.57066		NPIPA2	0.254541
NFATC2	1.06155		MPV17L2	0.733625		KCNK13	0.570645		FOXI3	0.254443
ADAL	1.06154		AKAP12	0.733573		HEATR4	0.57046		NPIPA3	0.254396
ALOX5	1.06152		SLMO2	0.733562		XYLB	0.570244		MORN3	0.254365
GPC1	1.06133		HLA-B_6	0.733545		CYP7B1	0.570116		CHRNA6	0.254305
LZTR1	1.06122		COX6B2	0.73353		EYA1	0.569962		OR10G9	0.254256
AP1S3	1.06112		DST	0.73341		ZNF286A	0.569953		APMAP	0.254234
MFHAS1	1.0611		ATPAF2	0.733269		SLC9A4	0.569953		SCPEP1	0.254216
DNASE1L1	1.06106		TMEM127	0.733134		ZKSCAN5	0.569903		MAMDC2	0.254205
SEMA3D	1.06089		IL1RAP	0.733106		C11orf70	0.569782		CSN1S1	0.254163
PCSK4	1.06085		WDR83	0.733089		POMK	0.569685		KRTAP25-1	0.254151
WDR45	1.06082		VPS51	0.733057		KCNK5	0.56964		ANKRD20A2_2	0.254141
MAP7	1.06062		MPEG1	0.733044		ZFP82	0.569564		XIRP2	0.254046
EBF4	1.06057		MSN	0.732818		FZD4	0.569532		SCARF2	0.254043
PHLDA3	1.06046		RNF149	0.732685		GDNF-AS1	0.569399		C6orf10_3	0.253972
CCDC15	1.06043		HDHD3	0.73251		GAB2	0.569373		LOC388813	0.253946
DNAJC5B	1.06042		MANSC1	0.732418		DIP2A	0.569171		C12orf56	0.253739
RRAGD	1.0604		ATF7	0.732389		NEDD9	0.569142		RSPH1	0.253669
SH3GLB2	1.06025		PPP1CB	0.732176		RAB31	0.569127		FZD8	0.253508
CGREF1	1.06024		FAM47E-STBD1	0.732139		RUNX1T1	0.569003		CC2D1A	0.253472
TEAD3	1.06015		C2orf15	0.732108		ZNF227	0.568997		C9	0.253415
MDGA1	1.06006		LIMCH1	0.731969		HSPBAP1	0.568901		MTCL1	0.253403
CHMP4A	1.05983		PTK2	0.731957		CASS4	0.56886		CTAGE15	0.253371
C3orf52	1.05973		FAM219B	0.731954		VSTM5	0.568711		SDR42E1	0.253278
SMCR8	1.05972		SHROOM2	0.731785		NT5C	0.568586		C15orf43	0.253189
SLC35E2B	1.05969		RPS25	0.731734		ERCC6-PGBD3	0.56836		OR8D1	0.253158
SOX12	1.05968		BCL2L12	0.73173		HTR3E	0.568353		ZNF433	0.253071
DNAJB4	1.05964		ZNF232	0.731716		C12orf74	0.568293		PIH1D3	0.253043
KIAA1549	1.05962		TRIB1	0.731704		DRD3	0.568282		ANKRD45	0.253011
KLF2	1.0596		SP3	0.731702		ZNF85	0.567976		TMEM121	0.253002
SHROOM2	1.05957		MAPK7	0.731613		SPTB	0.567919		C2orf83	0.252947
PITPNM3	1.05955		MANBA	0.731499		C12orf54	0.567794		RASL12	0.252947
TMEM45A	1.05953		WWTR1	0.731302		VWA5A	0.567794		ANGPTL4	0.252878
KIF3C	1.05947		KLHL24	0.731298		TNNC2	0.567687		DNAH7	0.252859
STUB1	1.05925		ZNF691	0.731241		CNTN6	0.567595		RALYL	0.252767
NUDT18	1.05909		PFN4	0.731155		SLC2A10	0.567527		HECW2	0.252761
ZNF385B	1.05889		C12orf65	0.731116		RPL38	0.567488		TMEM180	0.252711
CEBPA	1.05881		LSM1	0.731106		KRTAP10-5	0.567484		ZNF426	0.252687
JPH4	1.05871		GM2A	0.731098		ABCC2	0.567399		C4orf51	0.252682
OXSM	1.05864		GTF2IRD2_2	0.730908		SLC1A2	0.567354		PPP4R4	0.252675
TADA2A	1.05855		GPR173	0.730879		ZNF727	0.567346		LACTBL1	0.252663
EBP	1.05846		SLC2A4RG	0.73087		KDR	0.567138		GPR128	0.252634
MLST8	1.05835		CSNK1G3	0.730866		FABP12	0.566796		CSRNP3	0.252613
ARL17B	1.05786		EPB41L2	0.730811		PFKFB2	0.566691		SDC2	0.252612
C3orf70	1.0578		LGALS3BP	0.730806		GPR156	0.566547		ZPBP	0.252586
CXCL13	1.05773		FBXL2	0.730662		PI15	0.566449		ABCA4	0.252461
PRELID2	1.05773		EHF	0.730651		TSPAN16	0.566401		LRRC69	0.252397
PYCRL	1.05746		SGCB	0.73042		SLC22A25	0.566368		ZFP64	0.252391
SHC3	1.05744		PRRG1	0.730376		PTDSS1	0.566179		TBC1D12	0.252388
RALGDS	1.05733		DDAH1	0.730366		PPIAL4D	0.566122		AXDND1	0.252358
FA2H	1.05716		NABP2	0.730364		PPIAL4E_2	0.566122		MPEG1	0.252217
HEPHL1	1.05714		ANKRD40	0.730274		PPIAL4F	0.566122		GABRA6	0.252171
GCN1L1	1.05701		UBL4A	0.730059		C5orf52	0.566053		DLG5	0.252154
MMACHC	1.05701		ARHGAP5	0.730059		ZNF182	0.566011		WDYHV1	0.252035
ATF7	1.0569		EIF6	0.730048		CYP2C9	0.565909		HEATR4	0.252017
CSAD	1.05678		SLCO4A1	0.730021		SDHAF2	0.565564		LY6E	0.251981
MLXIPL	1.05667		GCAT	0.729977		CNGB3	0.565529		CCR3	0.251978
MFN2	1.05665		GMFB	0.729888		C7orf71	0.56536		C12orf40	0.251971
PRKAG2	1.05662		RWDD2B	0.729858		CHKA	0.565344		GTSF1	0.251964
ZNF112	1.0564		PEX3	0.729854		OR2T3	0.565245		FNDC4	0.251944
PHKA1	1.05639		KDM6A	0.729828		UGT1A7	0.565194		TMEM200C	0.251923
SLC2A11	1.05638		MED7	0.729736		CCDC130	0.564946		NPS	0.251898
FPR3	1.05636		MAD2L1	0.729652		ZNF121	0.564892		SLC17A3	0.251889
PGPEP1	1.05625		STRA13	0.729482		DSN1	0.564863		LONRF2	0.251884
DCUN1D3	1.05618		PRRG4	0.729459		HEXIM2	0.564819		GAGE12J	0.251756
LRRC8A	1.05616		RAPGEF2	0.729452		ZNF287	0.56465		ANKRD2	0.251742
C2CD2	1.05611		PTPRR	0.729351		NR1H2	0.56456		C1orf168	0.251715
PNPLA2	1.05607		NUDT14	0.729314		HK1	0.564442		RUNDC3B	0.251709
UGT1A9	1.05596		OAS2	0.729235		RBM15B	0.564273		ZNF766	0.251673
USF2	1.05583		EPS8	0.729206		KIT	0.564219		OR52I2	0.251559
NABP1	1.05579		SERPINE2	0.729115		C20orf202	0.563949		ARL5C	0.251468
FAM195A	1.05566		LPAR3	0.729112		MANBAL	0.563914		KLK14	0.251244
PRKCA	1.05557		UBAP1	0.72906		NKAIN3	0.563808		GNGT1	0.251235
NIPSNAP1	1.05557		TMEM212	0.729032		RHOG	0.56379		2014-09-01	0.251227
TRPM8	1.0555		IL20RA	0.729003		SULF1	0.563745		CSRP3	0.251188
IKBKE	1.05549		NPR2	0.728847		POTED	0.563743		C11orf65	0.251119
ERP29	1.05532		SPA17	0.728772		STAU1	0.563361		DDR2	0.251078
USP2	1.05516		MYCBP	0.728736		ZNF763	0.563322		ARRB1	0.251059
RIT1	1.05506		TMEM244	0.728734		KLK8	0.563267		SLC26A8	0.251029
FAM63A	1.055		LGALSL	0.728704		ZNF346	0.563179		NDUFC2-KCTD14	0.250961
MLPH	1.055		SPSB3	0.728661		C3orf33	0.562791		EIF4E3	0.250902
DDX60	1.05485		ZFPL1	0.728539		SEC14L1	0.562695		CYP17A1	0.250896
SH2D5	1.05474		SPATA33	0.728431		ZNF134	0.562681		PYGB	0.250825
INPP4B	1.05473		IL12A	0.728348		PRSS38	0.562543		KCNE2	0.250785
LIPT2	1.05468		FAM63A	0.728305		ZNF75D	0.562511		H2AFY2	0.250737
NAGS	1.05432		CLIC1_7	0.728271		TGM4	0.562255		ATG10	0.25073
IFT80	1.05411		HRH1	0.728265		P4HA3	0.562209		PDE1C	0.250729
CMTM7	1.05409		ASAP2	0.728219		SIMC1	0.561937		AMY1B_2	0.250698
DLC1	1.05405		C14orf178	0.728163		METTL13	0.561928		SLC10A1	0.250536
C10orf67	1.05403		PTBP3	0.728079		LOC101927844	0.56186		TMEM232	0.250439
DDAH1	1.05397		CD63	0.727884		CST3	0.561853		SLC43A1	0.250436
CDH19	1.05391		SPATS2L	0.727837		HEY1	0.561667		YIPF7	0.250423
ZMYND12	1.05384		ARRDC2	0.727836		FMO1	0.561608		KRTAP10-7	0.250423
GPX1	1.05382		BIRC3	0.727782		RAB39A	0.561592		HCN1	0.250417
SLC39A1	1.05377		ZDHHC3	0.727723		DIXDC1	0.56153		OMP	0.250327
DUSP15	1.05372		MCFD2	0.727687		CHD6	0.561498		SNAP91	0.25027
UBA7	1.0536		LYSMD2	0.727598		C6orf52	0.561328		T	0.250237
MICALL1	1.05357		MAP4	0.727577		VIPAS39	0.561269		SDS	0.250232
SLC9C2	1.05339		RABGAP1L	0.727576		NDUFS8	0.561203		MYBL2	0.250168
KLHL12	1.05335		2010-09-01	0.727563		OR11H1	0.561118		ENPP2	0.250164
LIN7B	1.05334		HEBP2	0.727389		ZNF766	0.561115		ACADL	0.250155
ITGB6	1.05323		FKBP2	0.727341		HSD11B1	0.561051		PHYHIPL	0.250144
AKR7A2	1.0531		CSNK1E	0.727332		EFCAB2	0.560988		HEPHL1	0.250125
HTRA1	1.05299		MATN2	0.727245		WNT8B	0.560949		ZNF320	0.250123
C2CD3	1.05294		CLN5	0.727141		FMO2	0.560815		ZNF446	0.250082
ITGB1	1.05292		PTGR2	0.727126		UGT3A1	0.560469		SLC39A11	0.250081
GALNT15	1.05286		PHF7	0.727049		PSMF1	0.560389		PRDM9	0.250073
PMP22	1.05277		OPA3	0.726979		MFSD2B	0.560361		ATG9B	0.25007
BRI3	1.05274		EIF2AK3	0.726978		FEZ1	0.560337		PRRX1	0.249969
TRPV4	1.05244		TIMP2	0.726963		ZMYND8	0.560336		SLC26A3	0.249879
KCNQ4	1.05239		IGFBP1	0.726913		FASLG	0.560151		PID1	0.249737
MANSC1	1.05235		SCG5	0.726828		SSUH2	0.560117		XYLT2	0.249719
LHX4	1.05233		ZNF823	0.726796		GRIK1	0.560076		ZNF713	0.249619
MAP2K3	1.05231		RAB25	0.726792		LAPTM4B	0.559856		NEO1	0.249604
LRRC3	1.05214		SMAP2	0.726734		ZDHHC16	0.559802		FAM71E2	0.249582
TPM2	1.05211		EFNA1	0.72668		NXPE1	0.55964		NXPH3	0.249533
ZMAT4	1.05187		DYNLT1	0.726502		SLC22A24	0.559506		RBPMS2	0.249473
SORD	1.05177		COA1	0.726477		CLUL1	0.559408		DEPTOR	0.249401
NEK6	1.0517		HRASLS2	0.726412		OR5L2	0.559385		ZNF804B	0.249385
PKP1	1.05166		PIM2	0.726347		ZNF845	0.559343		LRP5	0.249325
MYL6	1.05162		FBXW7	0.726286		ACTR5	0.55933		AXIN2	0.249314
STX2	1.0515		TCFL5	0.72628		CCDC105	0.55908		KIAA1549L	0.249299
DNTTIP1	1.05112		LYPLAL1	0.726255		TMPRSS5	0.559003		ARHGAP28	0.249194
NCAPH	1.05108		SLC25A22	0.72621		ABHD12	0.558973		LRRK2	0.249175
THAP8	1.05104		VIMP	0.726194		RPN2	0.55895		BATF	0.249088
SLC10A3	1.05086		SVIL	0.726174		GBF1	0.55894		EOMES	0.249078
PLTP	1.05084		SPOPL	0.726173		NOP16	0.558844		SLC28A2	0.249072
FAM114A1	1.05081		SCAMP2	0.726156		C6orf222	0.558844		KIAA1024L	0.248893
HIST1H2AB	1.05077		CHAC1	0.726143		C5orf34	0.558735		C14orf164	0.248892
AGPAT1	1.05071		RPL18	0.726125		FAM168A	0.558694		RNASE4	0.248852
HAS3	1.05062		GFPT2	0.726071		PAMR1	0.558611		SFTPB	0.248839
ODF3B	1.05061		SNTB2	0.725905		OR10G7	0.558607		OVCH1	0.248828
EMILIN1	1.05061		PORCN	0.725844		MROH9	0.55855		MZF1	0.248796
INO80E	1.05055		VPS52_7	0.725678		UGT1A6	0.558425		KNG1	0.248769
CEP250	1.05043		C11orf1	0.725502		OR7A5	0.558259		FLJ44635	0.248755
SHROOM3	1.05043		SPRED3	0.725501		SLC30A10	0.55818		ARHGEF18	0.248684
HCRTR2	1.05035		SWI5	0.725456		TMEM109	0.558118		INPPL1	0.248676
ARHGEF40	1.05029		ARL8B	0.725406		LRRC8E	0.557867		GALNT15	0.248653
CISD2	1.05018		FBXL5	0.725392		SERPINB11	0.557777		OCM	0.248614
CATSPERG	1.05015		TFAP2A	0.72529		THEM4	0.557768		GNG2	0.248597
KSR1	1.05009		SLC25A29	0.725276		SCAND1	0.557704		PLAU	0.248578
MTMR11	1.05003		SMAD2	0.725232		C8orf82	0.557662		RASGEF1B	0.248474
LAMC2	1.04996		ZBTB6	0.725216		FASTKD5	0.557602		TMEM229B	0.24844
PLSCR2	1.04994		MARK3	0.725163		ICT1	0.557418		IL10RB	0.248434
BMP8B	1.04989		IRS1	0.725158		DUSP23	0.557188		SCN1A	0.248399
PEAR1	1.04988		EREG	0.725103		LENG1	0.557185		ZNF772	0.248365
SBK1	1.04975		GOLPH3L	0.724966		IL36B	0.557174		GAS1	0.248321
PQLC2	1.04974		DEPDC1	0.724908		SPHK1	0.557091		CPN1	0.248309
DEPDC5	1.04961		DOCK7	0.724876		PROS1	0.556762		CCDC175	0.248256
CCDC80	1.04958		C22orf46	0.724799		GPR55	0.556732		SMO	0.248172
ARHGEF28	1.04958		YOD1	0.724764		ZNF676	0.556568		TRDN	0.248125
SPEG	1.04945		SMIM8	0.724677		NTSR2	0.556521		SORBS1	0.248109
XKR9	1.04934		BAG4	0.724615		PSKH2	0.556501		CTNNA3	0.248101
RASA3	1.04931		EMC9	0.724588		PELI2	0.556376		ADO	0.248092
TTI1	1.0492		ANKRD11	0.724561		SLC9A8	0.556277		AMDHD1	0.24804
HYLS1	1.04916		C11orf52	0.72453		POTEC	0.556195		TCF7L1	0.248015
UBL7	1.04916		ERP27	0.724529		EIF4A3	0.556133		NMS	0.24795
OSGIN1	1.04912		LRRC8A	0.724525		CD80	0.556033		WDR78	0.247878
EBF2	1.04901		OGDH	0.724506		FBXW12	0.55598		LRRD1	0.247779
MFSD4	1.04865		ALPK3	0.72449		ZNF721	0.555911		SLC9C1	0.247773
TSPAN31	1.04859		LXN	0.724396		OR14A16	0.555785		SCYL1	0.247695
DXO_2	1.04859		PLCD3	0.724234		OR2V2	0.555768		PARP1	0.24767
SIX5	1.04853		FBXO28	0.72415		C11orf85	0.555592		MYCL	0.247656
SDR39U1	1.04849		IQCD	0.724025		KRTAP21-1	0.555549		UBOX5	0.247578
MARCH10	1.04842		TGFB1	0.723996		KIAA1143	0.555463		SAFB2	0.247512
RORA	1.04831		TGIF2	0.723876		CDO1	0.555416		ARPP21	0.247493
C9orf135	1.04829		LPAR2	0.723815		IL1F10	0.555376		CPEB1	0.247477
TNFRSF1A	1.04823		IRF2	0.723768		BMP4	0.555083		ZGPAT	0.247443
PTGES	1.04817		HSPE1-MOB4	0.723725		NEURL3	0.554976		SMCO4	0.247349
RPRD1B	1.04803		EML2	0.723633		VSIG2	0.554879		C12orf74	0.247341
SGPL1	1.04798		MLANA	0.723603		MPPE1	0.554865		TMEM61	0.247324
CSRP2BP	1.04795		CORO1A	0.723549		SLC35F3	0.554862		GOT1L1	0.24732
ARID5A	1.04791		ETHE1	0.723457		SEMG2	0.554758		RIMS2	0.247317
B4GALT1	1.04782		ERBB2IP	0.723397		C10orf2	0.554612		SULF2	0.247221
PLA1A	1.04774		MPZL2	0.723345		GALNT2	0.554591		GRIA4	0.247181
FAM186A	1.04768		MREG	0.723232		CANT1	0.55459		NWD2	0.247125
IDO2	1.04763		OSCP1	0.722931		ZNF431	0.554541		POMT2	0.24708
TRIM6-TRIM34	1.04756		BMI1	0.722858		PITPNC1	0.554467		RFTN2	0.247061
DDC	1.0474		SCO2	0.722781		KIF3B	0.554395		MED12L	0.247045
SCN3B	1.04701		BCAR1	0.722771		PRKAR1A	0.554238		POU3F2	0.246971
SLC41A2	1.04694		PKIB	0.722741		CRYL1	0.554215		CHMP4B	0.246851
H2AFB2_2	1.04679		DCST1	0.722695		ITGA3	0.554139		UHRF1	0.246828
RANBP3	1.04675		SGCA	0.722663		ZNF226	0.553933		CAMK1G	0.246766
DARS	1.04643		MAP3K8	0.722627		C10orf131	0.553729		ARF1	0.246749
NLRP1	1.0464		PDLIM7	0.722598		FN3K	0.553644		INSR	0.246723
MARCH1	1.04633		SERPINF1	0.722436		OXLD1	0.553591		C1orf186	0.246688
DLG3	1.0463		C12orf76	0.722307		TMTC1	0.553566		KCNK2	0.246687
ANK1	1.04624		UTP23	0.722307		OR9A4	0.5533		HTRA1	0.246646
HPD	1.04619		PPP1R15A	0.72225		PCTP	0.553255		ELOVL7	0.246617
ZNF287	1.046		NNMT	0.722168		NID2	0.553111		DKK2	0.246601
AHSA2	1.04598		TDP2	0.722125		CEP192	0.553102		PCED1A	0.246586
INPP5D	1.04587		FOXJ3	0.722108		PKD1L1	0.55305		DDX59	0.246565
C9orf89	1.04586		MPST	0.722107		ZNF718	0.552967		PXT1	0.24653
AK5	1.04586		MBNL2	0.722088		UGT1A8	0.552741		CHIA	0.246517
S100A5	1.04584		SLC26A6	0.722047		CUEDC2	0.552561		TAS2R39	0.246499
STK4	1.04582		DAD1	0.722004		CD14	0.552456		CNBD2	0.246377
TBXAS1	1.04563		TET1	0.721969		HYDIN	0.552452		CNTNAP3B	0.246226
MINK1	1.04554		C6orf25	0.721945		MX1	0.552184		BEND2	0.246208
ROS1	1.04549		TMEM99	0.721939		AFG3L2	0.552129		CCL21	0.246193
DNAH11	1.04546		SETMAR	0.721926		RNMT	0.551934		PDP1	0.246141
MICALL2	1.04538		CIB1	0.721922		DCAF7	0.551705		SCFD2	0.246134
PNKP	1.04528		WDR53	0.721918		FAM157A	0.551676		LY75	0.246106
HDHD1	1.04503		SERINC2	0.721851		SLC25A19	0.551672		SLAMF7	0.24607
PLLP	1.04498		CBX5	0.721717		KRTAP5-10	0.551635		MMRN1	0.246022
ILDR1	1.04489		KIAA1430	0.721637		ANGPTL4	0.551476		TAC4	0.245932
LAMB4	1.04469		GSTA4	0.721433		CSTA	0.551359		CAGE1	0.245908
SLC4A7	1.04459		CREB3L2	0.721396		AHCY	0.551136		SLCO4A1	0.245888
ATP2C2	1.04447		RBM15B	0.72137		OR6Q1	0.551093		TGIF2	0.24588
FAM110C	1.04446		HMGCL	0.721341		TAF5L	0.551043		ANO3	0.245869
H2AFB1	1.04445		FAM189B	0.721277		APOM_3	0.550973		ZNF215	0.245686
H2AFB3	1.04445		GPD2	0.721263		TMEM206	0.550957		IL26	0.245636
KAZALD1	1.0442		TECR	0.72117		PDZD3	0.550916		KCNH8	0.24562
KRT81	1.04409		SCHIP1	0.721049		ZNF254	0.550895		PATL2	0.245537
[truncated: 13,548 more rows]

## Sheet: Figure 3M-P source data
Figure 3M-P Log2FC in histone methylation in HCT116 cells
gene	H3K4me3 log2FC		gene	H3K36me3 log2FC		gene	H3K9me3 log2FC		gene	H3K27me3 log2FC
ANKRD37	1.63074		BHLHE40	1.43111		KRTAP4-6	0.878156		GADD45G	0.736877
DDIT4	1.61201		IER2	1.33791		KRTAP4-2	0.773646		CLDN25	0.687543
CST6	1.58606		HEXIM1	1.33345		HIST3H3	0.694347		MYOD1	0.662782
TCTEX1D4	1.56897		PDK1	1.29489		MRFAP1L1	0.672126		KRTAP5-7	0.650587
HIST1H2BM	1.55901		ANGPTL4	1.27718		PPDPF	0.655694		NPPB	0.641209
HIST1H2AJ	1.52139		PFKFB4	1.27628		PRR23A	0.65125		IGFL1	0.598019
C10orf91	1.51505		MT1E	1.26894		ZNF101	0.648702		NANOS2	0.594793
NOL3	1.5147		BNIP3	1.26208		OXLD1	0.645758		PRSS33	0.593003
S100A4	1.50349		P4HA1	1.24238		SLC52A1	0.640524		SCT	0.584668
C6orf223	1.49922		NOP10	1.23375		OR10H4	0.638208		TIAF1	0.58014
FUT11	1.49513		TMEM179B	1.1939		KRT12	0.632723		SOX21	0.579569
PRKCDBP	1.48794		JUND	1.19366		ZSCAN4	0.629612		PHOX2B	0.577751
HIST1H4C	1.48775		HNRNPA0	1.18044		HCRT	0.62462		HEY1	0.574475
RNF223	1.46216		HIGD2A	1.17709		CDC20	0.616476		USP17L7	0.574024
IGFBP6	1.44868		ZFP36	1.17611		DEFB129	0.60957		OR9A4	0.569219
HIST1H4E	1.44676		MRPL57	1.17237		ZNF121	0.609292		TNP1	0.568222
ADM	1.43449		CITED2	1.17126		ZNF485	0.604371		SCGB2B2	0.567579
TNFRSF6B	1.43044		RPS17	1.16075		KRTAP22-1	0.603302		HOXC12	0.558203
MAGIX	1.42705		SLC10A3	1.15717		ZNF404	0.599191		SERTAD4	0.555136
HIST1H2AG	1.42409		CLDN4	1.15468		HIST1H2BB	0.588659		KRT1	0.5519
HIST1H4B	1.42144		NDRG1	1.15351		ZNF14	0.588159		IL11	0.550193
SCNN1A	1.41425		OXLD1	1.1528		ZNF551	0.588022		FOXQ1	0.543783
HIST1H2BJ	1.4127		CST6	1.15235		IQCF1	0.585997		OR7G2	0.543781
BTBD19	1.4041		CNTD2	1.14766		ATF5	0.585412		MOGAT3	0.541369
TMEM107	1.39743		FAM89B	1.14622		DUSP23	0.575881		NCR1	0.537663
LTBR	1.38853		RPS27A	1.14323		TMEM139	0.571881		CD70	0.534225
ENO2	1.38754		NOL3	1.14295		GPR15	0.567674		C1orf210	0.533896
HIST1H4D	1.38746		RPL41	1.13963		CNTD2	0.564863		MT1B	0.531173
NOXO1	1.38609		HOXA9	1.12156		ZNF562	0.562581		LOC388282	0.526356
CNTD2	1.38143		MYEOV	1.11817		KRTAP8-1	0.559369		DEFB4B	0.524413
F8A2	1.36835		C11orf83	1.11652		S100A7L2	0.55815		SCGB1A1	0.52218
F8A3_2	1.36835		TCTA	1.11626		ZNF597	0.553836		IFI27	0.521961
F8A1	1.36705		ENO2	1.11466		ZNF12	0.553685		OR7C2	0.520435
HIST1H4K	1.36634		PPP1R15B	1.11439		C19orf82	0.548275		ACTRT2	0.519687
CRABP2	1.36181		TNFRSF12A	1.1128		OR9G4	0.548265		ACTG1	0.516734
C14orf182	1.3601		STX10	1.11183		ZNF267	0.546219		NPPC	0.51561
ANGPTL4	1.35925		TGFBR3L	1.11023		ZNF780A	0.542177		TMEM213	0.511587
LIF	1.35439		KDM3A	1.10936		ZNF146	0.540747		C16orf90	0.506137
HIST1H3H	1.35311		ID3	1.10847		FNDC9	0.537244		KRTAP5-2	0.50312
MYEOV	1.34914		C11orf31	1.10827		ATP6V1E2	0.536236		C19orf59	0.502555
AC137932.6	1.34578		HOXB8	1.10742		ST20	0.536098		KRTAP12-1	0.501905
KRTAP4-9	1.33957		RPS21	1.10577		MANF	0.526352		APOA1	0.501197
HIST1H4J	1.32968		TMSB10	1.10399		ZNF273	0.525639		CXCR4	0.500689
NAT6	1.32923		IER3_3	1.10331		ZNF107	0.524805		GPD1	0.500486
HIST1H3J	1.32773		H1F0	1.10173		ZNF546	0.520848		C5AR2	0.498467
CCR10	1.32622		RAB26	1.09791		C17orf82	0.518313		NCCRP1	0.497598
SPAG4	1.3213		ISG15	1.09703		HIST1H3C	0.517312		KLF1	0.496133
LRRC23	1.31942		BNIP3L	1.09621		HIST1H2AL	0.51464		PMEPA1	0.491996
CYP24A1	1.31911		CDKN2D	1.09539		SEPHS2	0.514248		LILRB5	0.49092
CLDN4	1.31597		VKORC1	1.08918		DEFB104A	0.511614		MT1G	0.489017
HIST1H3A	1.31576		SLC2A1	1.0871		DEFB104B	0.511614		HES2	0.488093
HIST2H4A_2	1.31337		PHLDA2	1.08242		ZNF701	0.510178		GPR142	0.484543
HIST2H4B_2	1.31337		COX8A	1.0788		ZNF322	0.509708		C1QB	0.482648
HIST1H4A	1.31303		C12orf57	1.07823		ZNF37A	0.508365		FEZF2	0.482293
HOXA6	1.31274		ATP5I	1.07746		UBB	0.507682		KRTAP5-4	0.481918
LGALS1	1.31182		WDR13	1.07616		ZNF397	0.506747		CEACAM6	0.481461
ARRDC3	1.31086		MAD2L1	1.07511		ZNF544	0.506285		OR51A7	0.481405
RCOR2	1.31077		FKBPL_3	1.07307		KRT39	0.505144		DRD1	0.477795
THNSL1	1.3104		GADD45A	1.07296		ZNF44	0.505035		MOS	0.47749
HIST1H2AB	1.30387		CLDND2	1.07215		ZNF221	0.504287		TCP10L2	0.477044
GPR15	1.29984		HK2	1.06982		MTRNR2L9	0.503582		FAM181B	0.47698
HIST2H2AC	1.29799		PCBP1	1.06507		OR7C2	0.503037		SST	0.476887
ZBED2	1.29518		RPS15	1.06495		ZNF823	0.502834		LCMT2	0.4753
WFDC3	1.29357		KRT18	1.06478		CTAGE1	0.502789		APOL5	0.47505
KHDC1L	1.29227		METTL12	1.06233		KRTAP2-4	0.498643		ASCL4	0.474954
KRTAP4-7	1.29123		PDF	1.06165		LOC650293	0.498031		PRR21	0.474654
HSF4	1.28594		ATRAID	1.06091		FOXL1	0.497297		NARR	0.473647
MROH6	1.28579		LDHA	1.06012		KATNBL1	0.495127		C1QL1	0.472438
KIAA0895L	1.28572		C6orf48	1.05876		ZNF28	0.495032		HOXA2	0.471631
ENO3	1.2843		MAGEF1	1.05824		ZNF621	0.49493		ARHGEF25	0.471537
EPM2AIP1	1.28387		ZBED6	1.05775		SLC35G3	0.49414		PTX4	0.469881
SWSAP1	1.28252		SSSCA1	1.0543		ZNF695	0.494131		VMO1	0.469195
HIST1H1C	1.28025		NR2F2	1.05397		ZNF572	0.493992		FOXR1	0.469133
TM4SF19	1.27866		MGAT2	1.0536		ZNF195	0.491285		KCNA5	0.466712
GLTPD2	1.2752		HSPB1	1.05261		PDP1	0.490115		MRGPRE	0.465187
S100A3	1.27413		S100A6	1.0526		KRTAP29-1	0.490019		HOXA3	0.464803
MALL	1.27377		JUNB	1.05149		TMEM67	0.488097		FMOD	0.463783
GJB4	1.27202		KTI12	1.0514		MBD3L3	0.487745		DEFB4A	0.463621
C1QTNF8	1.26885		COX7A2	1.05131		ZNF484	0.487483		FAM167B	0.463608
GJB5	1.2647		PIH1D1	1.05108		CUTC	0.484735		LBX1	0.463478
BHLHE40	1.26465		RPS2	1.04971		C10orf95	0.484634		TRH	0.462827
SPRY1	1.26435		FAM162A	1.04927		DEFB105A	0.484018		CES3	0.462345
RXFP4	1.26324		CLDN7	1.04818		DEFB105B	0.484018		UBL4B	0.462315
MT2A	1.26283		BOLA1	1.04733		DPH3P1	0.483767		CAMP	0.462207
TENC1	1.26278		HCFC1R1	1.0469		ZNF268	0.479716		LOR	0.461757
TMEM185B	1.25721		FUT11	1.04502		ZFP1	0.479644		BPIFB1	0.461246
PFN3	1.25655		EEF1B2	1.04255		KDELR2	0.47888		CARTPT	0.460952
ZNF575	1.2563		NPW	1.0425		ZNF286B	0.47804		CAPN11	0.459495
MST1R	1.25615		SRSF3	1.04007		UQCR10	0.478016		MT1H	0.459011
EMP3	1.25614		RPS17L	1.03876		CIB3	0.47716		CELA3B	0.458301
S100A2	1.25236		ADM	1.03841		ZNF383	0.476241		OR6M1	0.458187
SLC22A18AS	1.25234		PPP1R14B	1.03707		ZNF594	0.476207		CPN2	0.457421
GFY	1.25091		KLF2	1.03617		C19orf43	0.47498		LRRC10B	0.45719
FJX1	1.25038		TSEN34	1.03607		ERV3-1	0.474884		C16orf82	0.457006
THOC6	1.25018		H2AFZ	1.03525		ZNF184	0.474419		RAB6C	0.456718
LTBP3	1.24796		TMEM223	1.03503		AMZ2	0.473965		RCVRN	0.456647
HIST2H2AB	1.24655		SAMD1	1.03434		SYT5	0.473814		DEFB105A_2	0.456071
LAGE3	1.24613		MIF	1.03077		CCDC87	0.47322		DEFB105B_2	0.456071
KCNN4	1.2439		COX5B	1.02944		FBXO27	0.472842		PRB4	0.455293
H2AFB1	1.24304		C11orf48	1.02925		ERVV-2	0.472038		FOXF2	0.455053
HIST1H4H	1.24253		CDKN1B	1.02876		ZNF200	0.471588		FCER2	0.454533
S100A16	1.24225		CCT6A	1.02846		HRSP12	0.471485		BATF	0.453289
KCTD11	1.24059		C14orf142	1.0263		ZNF791	0.471474		MSRB1	0.452988
ELF3	1.23945		TMEM256	1.02514		C21orf140	0.469521		KRTAP5-6	0.452704
ERRFI1	1.23661		F2RL1	1.02321		RPL13	0.467565		ODF3L1	0.451451
SLC16A5	1.23235		AP1S1	1.02204		ZNF721	0.465826		APOC2	0.450809
BNIP3	1.23189		FTL	1.02061		KRTAP4-11	0.465409		SCGB2A2	0.45072
PTPN6	1.23184		CLDND1	1.01844		PLEKHF2	0.464642		DNASE1L3	0.450418
RNF5_3	1.23147		RSPH3	1.01762		NSMCE2	0.464638		GJD4	0.450168
HIST1H2AI	1.23126		PCGF1	1.01712		ZNF780B	0.463636		C8orf82	0.44986
TLCD1	1.23012		ARF6	1.01673		ZNF117	0.462851		ARMC7	0.449799
HIST2H2BE	1.23002		LRR1	1.01615		CBY3	0.462633		LAIR2	0.449748
RABGGTB	1.22695		ANKZF1	1.01542		PHLDB2	0.462509		MC5R	0.449439
TGFBR3L	1.22668		RPS12	1.01469		ZNF160	0.46188		IFITM1	0.447672
HIST1H3B	1.22548		ELF3	1.00752		HEY1	0.461399		TTLL2	0.446799
GSTT2B_2	1.2248		MRPS34	1.00745		ZNF226	0.461131		TEX19	0.446465
GSTT2_2	1.2234		ODF3B	1.00334		ZNF556	0.460789		HLA-DMB	0.445606
POLD4	1.21997		SPAG4	1.00268		ZNF317	0.459628		FCGRT	0.445173
MC1R	1.21707		BBC3	1.00223		ZNF510	0.458941		TREM1	0.443644
WDR54	1.21679		NAGS	1.00147		ZNF75A	0.458925		CD209	0.440087
EREG	1.21678		HOXB7	1.00112		PRM3	0.458649		OR10G3	0.439445
GDF15	1.21525		WSB1	1.00006		ZNF124	0.457278		FCN2	0.437701
CIRBP	1.21391		NDUFB10	0.998552		PGLS	0.457116		SELV	0.436615
CD68	1.21372		RPSA	0.998237		CTAGE6	0.456663		LRG1	0.435416
HYAL1	1.21227		BTF3	0.994809		ZNF681	0.456491		C9orf50	0.435387
PIP5KL1	1.21198		ID1	0.994706		SLC16A6	0.456183		C17orf82	0.434739
C12orf57	1.21173		NIP7	0.994085		ZNF624	0.455624		RNASE10	0.434719
HIST1H3E	1.2092		NPM3	0.993841		CCR1	0.454382		LCE3E	0.434191
GTF3A	1.20914		RAN	0.993607		ZNF772	0.454277		CSTL1	0.434022
SNAPC2	1.20888		FKBP2	0.993009		RNF139	0.454269		JPH3	0.434009
HES1	1.2075		RPS18_4	0.993		TSSK1B	0.452109		KRT71	0.433949
BCL2L1	1.20476		INSIG1	0.992109		ZNF473	0.450332		SCP2D1	0.4332
EFNA3	1.20405		LGALS1	0.991672		ZNF436	0.44955		MYOG	0.432747
MZF1	1.20394		C11orf68	0.990272		ZSCAN29	0.449228		RASD2	0.432639
DNAJB2	1.19982		S100A5	0.990138		LGALS7	0.447145		MIP	0.432441
C19orf83	1.19932		SOX12	0.989942		ZNF706	0.447133		PLIN5	0.432221
SSTR5	1.19846		SDR39U1	0.987877		SMIM4	0.447041		CCDC182	0.431698
SYTL1	1.19828		ERRFI1	0.986939		ZNF670	0.446237		UNC93A	0.43162
TREX1	1.1979		TIGD5	0.986751		VCPIP1	0.44553		C16orf92	0.431585
CHMP2A	1.19438		VGF	0.985926		IGSF23	0.445466		HOXA4	0.431427
COX20	1.19381		EFNA4	0.985129		POU5F1B	0.445002		HSD3B1	0.431323
PDP1	1.19226		NME3	0.984037		PPIAL4D	0.444582		MPEG1	0.431286
MID1IP1	1.19212		EMP3	0.983412		PPIAL4E_2	0.444582		TCL1A	0.430959
HIST1H2BL	1.19206		FOSL2	0.983296		PPIAL4F	0.444582		VPREB1	0.430582
CKS1B	1.19176		S100A10	0.98084		HSF5	0.443613		DBX1	0.430149
RPP25	1.18958		RPS28	0.980347		ZNF426	0.443153		CFC1B	0.429856
TIGD2	1.18856		TSTD1	0.980075		ZFP90	0.443103		METTL21C	0.429314
LCN12	1.18783		CPOX	0.979498		ZNF112	0.442312		MAFB	0.429018
C4orf3	1.18749		PPIA	0.978843		ZNF700	0.441846		OR4D1	0.427409
GPR61	1.18736		COG8	0.978043		OR10H3	0.441708		BSX	0.427151
IER3_3	1.18651		EPOR	0.97795		KRTAP4-9	0.441502		G6PC	0.426872
KLK8	1.18613		UBB	0.977584		GLRX2	0.441323		CCND2	0.426854
TMSB15A	1.18449		ZIC5	0.977437		ZNF850	0.441028		CALB2	0.426688
NUDT8	1.18428		DUSP28	0.974766		SLC35G5	0.440626		RAB34	0.426376
SEPHS2	1.18419		EFHD2	0.974727		CA2	0.438954		RFPL4AL1	0.425853
SLC39A4	1.18375		MYC	0.973703		KRTAP19-5	0.437942		OR52M1	0.424906
RFESD	1.18372		RNASEK	0.972673		FAM231A	0.43711		KRTAP10-3	0.424776
DUSP28	1.18299		ATF4	0.972361		C2orf50	0.436797		USP17L4	0.424638
REM2	1.18268		MRPL34	0.971419		ZNF189	0.436641		TSPO2	0.424398
TMEM253	1.1826		PRRT1	0.970468		HOXB7	0.436327		SELPLG	0.4228
ATP6V1G2_2	1.18218		ZNF580	0.97026		CATIP	0.436159		MAS1	0.421824
ACSL5	1.18041		EVA1B	0.968904		C12orf65	0.436093		ATP5G1	0.421785
SHC1	1.18033		ABHD14B	0.966193		ZNF491	0.435902		DLX3	0.421425
NRARP	1.17986		COMTD1	0.964509		RBM12B	0.435442		AIRE	0.421232
HIST1H1E	1.17912		RPS4X	0.964164		KRTAP2-1	0.435414		FAM26F	0.42104
USE1	1.17798		HMG20B	0.961429		ZNF596	0.43311		CNFN	0.420948
FTL	1.17748		RPP21_7	0.959818		KRTAP12-3	0.433095		TMEM114	0.420107
MT1X	1.17665		VHL	0.958981		ERVFRD-1	0.432497		FAM57B	0.420011
LDHA	1.17608		RBM12B	0.958631		HKR1	0.431929		KRTAP5-11	0.418853
PRRT1	1.17604		GAPDH	0.958163		MTRNR2L4	0.431563		SLC11A1	0.417417
MSLN	1.17578		ITPRIPL2	0.95761		ZNF224	0.431532		ALPP	0.416215
CAV1	1.17547		GPR15	0.956986		ZFP69B	0.431452		ULBP1	0.416192
ADIRF	1.17256		MT2A	0.956821		NDUFA6	0.431386		CYS1	0.416144
SNCG	1.17212		SEPHS2	0.956449		TRIM48	0.430437		SYT5	0.41547
PFN1	1.17153		RPL15	0.956028		ZNF91	0.430266		RP1L1	0.415457
HIST2H4A	1.17127		GJC1	0.955133		ZNF675	0.429946		NPS	0.415309
HIST2H4B	1.17127		HNRNPA2B1	0.953514		TMEM64	0.429389		RNF222	0.414295
HIST1H2BO	1.17018		TBCC	0.952365		ZNF799	0.429028		LOC100132146	0.413965
ZFP36	1.16918		RPL26	0.952323		ZNF283	0.428759		KRT83	0.413417
DBP	1.16875		CLN5	0.951763		ACTG1	0.427582		LGALS13	0.413373
B3GNT4	1.16828		PABPN1	0.950952		OR2A7	0.427256		PRSS21	0.413031
HYI	1.16737		WDR5B	0.949235		ZNF669	0.426872		NOG	0.412718
CXCR4	1.16725		UBL4A	0.949062		ZNF83	0.426535		CTSW	0.412327
B3GALT4_4	1.16704		BRK1	0.948928		ZNF136	0.42574		FGF17	0.412133
ZC2HC1C	1.16672		FEN1	0.948847		ZFP37	0.425706		SPDYC	0.412027
PDCL3	1.1665		C8orf58	0.947397		WFDC13	0.4257		MT1F	0.411668
BOLA1	1.16558		MYL12A	0.94712		NCR3_3	0.425685		ADAMTS8	0.411421
PAGR1	1.16517		POP7	0.946782		OR5K2	0.42561		NLRP10	0.409786
HILPDA	1.16317		SPC24	0.946585		ZNF782	0.425495		CMTM5	0.409462
KLK9	1.162		S100A11	0.946549		VMP1	0.425467		CBX8	0.408982
ZBTB12_2	1.16095		CYB5B	0.945343		ZNF607	0.425463		SPAG11B_2	0.407751
UCN2	1.1605		WNT16	0.944975		SLC7A13	0.42542		APOBR	0.407553
EEF1A1	1.16029		PTMA	0.943903		ERICH4	0.425292		OR2AP1	0.407515
SLC11A1	1.15913		HSD17B8_2	0.942582		NDUFB8	0.425019		SCGB1D1	0.407364
CEMP1	1.15899		ASNSD1	0.941863		CADM4	0.424972		IVL	0.406476
AREG	1.15882		PARD6B	0.941363		ZNF627	0.424503		CLDN3	0.405159
LENG9	1.15708		DNAAF2	0.940951		BOLA2	0.423776		PSMB11	0.404989
RBM15B	1.15672		DNAJB1	0.940912		BOLA2B	0.423776		RASL12	0.404852
PCOLCE	1.15625		PGAM1	0.940909		ZNF761	0.423574		ZG16B	0.403871
HSPA1B	1.1555		UBXN1	0.940247		CHMP4A	0.423041		TREML1	0.403866
KRT23	1.1555		IMP3	0.939957		BLOC1S2	0.42294		PSG4	0.403807
SEMA3B	1.15489		RPL14	0.938892		NHLRC1	0.422321		OR7A17	0.40322
BBC3	1.15485		SRSF1	0.938861		CHMP3	0.421861		FAM71B	0.40291
CCDC87	1.15345		KRT19	0.938316		OR11H1	0.421595		CST9	0.402679
KISS1R	1.15072		C1QTNF8	0.936676		FBXL12	0.421511		STRA6	0.40263
HIST1H2AK	1.15045		C6orf223	0.936657		RPL38	0.421281		CDH16	0.402096
INSIG2	1.14943		HMGN2	0.936561		ZNF502	0.421072		TXNIP	0.401691
BNIP3L	1.14623		SET	0.936373		ZNF565	0.420992		NEUROG2	0.401356
C19orf33	1.14564		TPI1	0.935591		TSKS	0.420844		C20orf85	0.400712
HIST1H2AM	1.14564		OAZ1	0.935551		ZNF585A	0.420754		CCRL2	0.400368
H1F0	1.14557		RPL7L1	0.935498		OR11H12	0.420071		SIGLEC9	0.400075
HIST1H2BC	1.14477		ELP5	0.935105		RMDN1	0.419463		GNGT2	0.399932
ERI1	1.14393		MESDC1	0.93508		UQCRHL	0.419017		CCR8	0.399549
C7orf55	1.14391		TRIM59	0.934802		ZNF417	0.418995		S100A7L2	0.399342
HIST1H2BF	1.14372		PGP	0.934054		ZFAND1	0.418737		SOX9	0.399222
LIPT2	1.14369		BET1L	0.933916		TRMT12	0.418013		GPRC5C	0.399191
KAZALD1	1.14318		RRAS	0.933793		NFKBIB	0.417894		CD93	0.398748
ZNF414	1.14288		HOXA10	0.933462		ZNF676	0.41725		MARCKSL1	0.3985
BCOR	1.14253		RPL36AL	0.933372		RP11-779O18.1	0.417122		CXCR5	0.397941
GPT	1.1415		ZCCHC3	0.933254		DSCC1	0.416917		CBLN1	0.397893
SREBF1	1.1402		SYTL3	0.9327		POLG2	0.416462		LRRC3	0.397817
NAGS	1.13974		TSSK6	0.932042		KRT31	0.416373		IL25	0.397709
PPP1R3E	1.13877		MRFAP1L1	0.931724		C16orf46	0.41627		KRT6B	0.397604
MUC1	1.13669		TUBA1B	0.931269		ZNF557	0.416092		DPEP3	0.397303
BIK	1.13598		DDIT4	0.931261		HIST1H2BI	0.415845		OR10H5	0.397197
FOSL2	1.13393		RPL27A	0.930579		MRPL20	0.415387		SLC51B	0.396886
ACTRT3	1.13301		SPSB2	0.929663		EDDM3A	0.415154		NAT16	0.396865
SERPINB1	1.13239		KIAA0895L	0.928939		LINC00452	0.414986		APOBEC3A	0.396856
CKLF	1.13214		GDF15	0.928566		C6orf99	0.414069		PRTN3	0.396455
GIPR	1.1321		ZFP36L1	0.928243		CPOX	0.413755		NMS	0.396392
EPOR	1.13206		HSPE1	0.927888		ZNF350	0.413041		APOL4	0.39585
INSIG1	1.13157		GPX1	0.927676		RBM15B	0.411677		GRHL3	0.395714
HSPA1A	1.13123		PRDX2	0.927328		ZNF354B	0.411356		SPIB	0.395462
RAB3A	1.13073		AP3S1	0.926866		CELA3A	0.410164		MAFA	0.394937
TMEM125	1.13004		PIGW	0.926499		RPL30	0.409375		HP	0.394568
F12	1.12984		BRIX1	0.925718		ZNF585B	0.408669		PPIAL4D_2	0.394152
POLR3GL	1.12878		RPS27	0.925694		ZNF34	0.408516		PPIAL4E	0.394152
HIST1H2BN	1.12856		EIF1AD	0.92569		MRPL45	0.408305		PPIAL4F_2	0.394152
S100A6	1.12851		SLC50A1	0.925359		IL24	0.407042		GAL3ST3	0.393622
HIST1H2AC	1.12786		SSR4	0.925356		DCBLD2	0.40675		FGF3	0.393415
CA11	1.12775		HSBP1	0.924808		ZNF320	0.406589		KLK2	0.393301
PNMA1	1.12757		UBE2M	0.924729		COX6C	0.406449		PROK1	0.393135
RAET1E	1.12503		TMEM141	0.924723		ZNF559	0.406443		ZBTB18	0.392947
CBY3	1.12455		RPP25L	0.923347		ZNF263	0.406088		TGFBI	0.392892
TFR2	1.12451		RPL29	0.922896		SKA2	0.405865		AFAP1L2	0.392503
HES4	1.12446		TNFSF9	0.922783		ARL14EPL	0.405489		HRH2	0.391979
GRB7	1.12429		CKS1B	0.922077		EID2B	0.405283		PBXIP1	0.391937
KRT19	1.12349		TMEM52	0.921959		WDR87	0.404961		FAM90A1	0.391224
HIST3H2A	1.12347		NMB	0.920912		CLDN17	0.404895		TMPRSS3	0.390975
VGF	1.12209		FOSL1	0.920786		TIGD1	0.404412		RESP18	0.38973
HIST3H2BB	1.12184		UBC	0.92059		TAF7	0.404266		TCP10L	0.38968
KBTBD7	1.11997		RPL7	0.920267		SMG8	0.404146		AQP3	0.389492
ID1	1.11913		PSMD7	0.91963		ACRBP	0.404063		SSTR4	0.38937
PDK1	1.11889		ZNF395	0.919395		SEMG1	0.403748		AQP2	0.389243
HNRNPF	1.11788		VMP1	0.919009		CCDC47	0.40323		CRABP1	0.389227
MTMR11	1.11784		GYS1	0.918508		ZNF555	0.40283		TRIM63	0.388805
ZNF513	1.11753		PDP1	0.918426		ZNF845	0.401257		FOLR3	0.388135
C6orf195	1.11709		PFKP	0.918377		ZNF7	0.400742		C5orf20	0.388053
TMEM205	1.1166		ABT1	0.91815		ZNF816-ZNF321P	0.4005		GDF7	0.387986
HIST2H3A_2	1.11649		HES4	0.917827		UTP23	0.400164		HLA-DOA_7	0.387399
HIST2H3C	1.11649		RPS16	0.91773		PPM1M	0.398054		KDM4E	0.387209
MT1E	1.11648		MOB3A	0.91749		ZNF479	0.397899		IRX6	0.386767
VEGFB	1.11501		RPS13	0.917405		ZNF599	0.397876		THEG	0.386633
CTDSP1	1.11485		C9orf69	0.917027		POLR2K	0.397684		NXNL1	0.386622
NAPRT1	1.11444		ALG2	0.916611		FAM50B	0.39694		FOXI3	0.386506
ANXA3	1.11437		OTUD6B	0.916427		SRSF1	0.396924		LRCOL1	0.386284
SSFA2	1.11405		LRRC24	0.915955		CPA2	0.396779		TCP10	0.386097
CFD	1.11393		WDR55	0.915374		AAMDC	0.396649		OR1G1	0.386084
ASPHD1	1.11372		CLIC1_7	0.915209		OR2V1	0.396604		PGA3	0.386009
APRT	1.11292		DLST	0.914308		ZNF260	0.396042		CALML3	0.386002
ANG	1.11249		GJB3	0.913925		ZNF114	0.395134		C1orf127	0.384871
WNT10A	1.11249		DHRS13	0.913883		ZNF816	0.394915		C10orf95	0.384794
SLC16A3	1.11106		KHNYN	0.913243		USP29	0.394875		LOC100134391	0.384643
TMED1	1.11103		ELL3	0.913223		ZNF776	0.39479		LILRB2	0.384308
TBX10	1.11073		ALDOA	0.91319		ZFP57_5	0.394539		DAO	0.384073
LRRC26	1.11032		RPS9	0.912314		PCDHB3	0.393503		OCM2	0.383919
C19orf24	1.11025		LTBP3	0.911777		ZNF506	0.393318		CHGA	0.383821
PDLIM2	1.10959		ERI1	0.911429		ZNF134	0.392377		MYO1F	0.383376
SFXN3	1.10949		ZBED1	0.911196		UBE2S	0.39205		RHO	0.383344
DXO_2	1.10907		IER5L	0.910876		ZNF234	0.391994		PTCRA	0.383087
SOX12	1.10856		SLC16A3	0.910163		ZNF671	0.391831		NCR2	0.382719
2001-09-01	1.10795		ARL6IP1	0.910099		OST4	0.390945		CCL24	0.382608
C1orf74	1.10736		C19orf40	0.909211		CCK	0.390411		ACER1	0.381965
HIST2H2AA3_2	1.10727		DNAJC4	0.909142		DCAF4L2	0.390154		OR51V1	0.381183
HIST2H2AA4_2	1.10727		NOXO1	0.909056		ZNF573	0.389957		UPK2	0.381028
TNFRSF1A	1.1072		ANAPC11	0.908867		ZBTB10	0.389946		SPINT4	0.380912
ZNF747	1.10696		PAQR7	0.90866		ZNF490	0.389736		OR10P1	0.380699
H2AFB3	1.10508		HOXC9	0.908616		NUDCD1	0.389498		PRSS1	0.380681
PCBP1	1.10478		SIAH2	0.908378		ZNF587	0.389255		CCR5	0.380425
SLC16A6	1.10445		METTL5	0.908058		THAP11	0.389078		SPATA33	0.380283
SPSB2	1.10389		PYCR2	0.907578		TUBA1C	0.388737		KRTDAP	0.380098
SAT1	1.10386		SH3D21	0.906962		ZNF302	0.3887		TMEM37	0.380017
MIP	1.10348		C19orf25	0.906169		TMEM200C	0.388233		CCDC183	0.37998
LTBP4	1.10345		PRR7	0.906131		ZNF860	0.387522		CST1	0.379836
ACAP1	1.10263		MRPS17	0.905456		ZNF586	0.387468		MOG_7	0.379664
MORF4L2	1.1024		PLEKHJ1	0.904016		ZNF225	0.387453		FADS6	0.379654
MYADM	1.1024		TMUB1	0.903485		MRPS12	0.387387		SERPINA3	0.379585
PPP1R3B	1.10233		SPRY4	0.903391		PGBD4	0.387142		SLFN14	0.379486
SAMD13	1.1021		AK4	0.903162		FAM53C	0.386381		GIMAP5	0.379392
MDC1_4	1.10208		HSBP1L1	0.90163		FLYWCH2	0.385479		PADI3	0.379338
HIST1H3D	1.10193		RUSC1-AS1	0.9016		LY96	0.385276		DEFB128	0.379269
SAMD1	1.10089		ARID3A	0.901143		ZNF559-ZNF177	0.384958		STMN4	0.379139
GAPDH	1.10068		KDM4B	0.900752		C17orf112	0.384523		SERHL2	0.378784
C8orf82	1.10044		GDPGP1	0.90072		GAST	0.384373		ALPI	0.378428
MYL6B	1.10029		EID3	0.900602		ACSL5	0.383444		SYCN	0.378386
EFNA1	1.09918		YDJC	0.900493		ZNF439	0.382901		GP9	0.378355
AGER_4	1.09843		RRS1	0.900412		ZNF613	0.382704		CYP27C1	0.37809
IRF7	1.09836		TRMT12	0.899767		ZNF222	0.382233		HAND1	0.377572
GPRC5A	1.09825		SLMO2	0.899601		SDHAF2	0.38205		GPHB5	0.377229
FAM173A	1.09821		RITA1	0.899354		HNF4G	0.381909		LILRB4	0.376875
RNPEPL1	1.09821		TUBB_5	0.899229		SPATA31A6	0.381308		CETN1	0.376858
H2AFB2_2	1.09769		RBM15	0.899143		MRPS28	0.380914		COL5A3	0.376602
TMEM173	1.09764		FAU	0.898875		ZNF286A	0.380519		ADCYAP1R1	0.37538
ABCA7	1.09736		PPP1R3B	0.898848		PRF1	0.380414		LPO	0.375198
C19orf67	1.097		CFD	0.898788		AQPEP	0.38008		IRF8	0.375171
PRSS36	1.09691		CRKL	0.898486		PDZD8	0.380001		FOXN1	0.375084
WBSCR27	1.0969		AC137932.6	0.897999		EIF5AL1	0.379949		GIP	0.375046
RNF208	1.09657		TRIM52	0.897482		IZUMO2	0.379661		PGA4	0.374263
DDN	1.09617		ZNF263	0.896657		ZNF883	0.379314		CYP2A6	0.373952
UBC	1.09582		TNS4	0.896511		ZNF174	0.379118		MT1M	0.373853
S100A11	1.095		BTBD18	0.896414		ZSCAN30	0.379023		PKLR	0.373801
FAM111A	1.09494		YPEL3	0.896002		TMBIM4	0.378415		CH25H	0.373631
HIST1H2AH	1.09466		CD3EAP	0.895934		RNASE10	0.378152		KRT75	0.373387
MRPS18B_4	1.09453		CALML6	0.895902		ZNF345	0.377767		SLC35G3	0.37338
C15orf52	1.09426		PNMA1	0.895844		NMT2	0.377654		GFAP	0.373367
C19orf73	1.09388		ATN1	0.895707		ZNF391	0.377604		PRSS57	0.373328
NABP1	1.09366		WDR89	0.89567		MYBPHL	0.377195		OR52E6	0.37327
MCTS1	1.09365		MED31	0.895635		ZNF567	0.376596		ALG1L	0.372684
HIST2H2AA3	1.09364		KDM6B	0.895179		GSTP1	0.376568		ZBP1	0.37266
HIST2H2AA4	1.09364		RPS26	0.894999		ZNF699	0.375915		OSR1	0.372384
TMEM249	1.09339		OR51Q1	0.894771		VTI1A	0.375563		LY6G6F	0.372232
STAT6	1.09279		RAD1	0.89441		ZNF211	0.375388		ENHO	0.372206
ZNF688	1.09231		FAM120AOS	0.894351		ZNF678	0.375085		CLEC10A	0.372041
PIM1	1.09225		POP5	0.893851		PAQR7	0.373472		CREB3L3	0.371398
TNS4	1.09218		C19orf24	0.893773		KRTAP9-8	0.373271		GSDMA	0.37068
ACY1	1.09179		OVCA2	0.893519		TPRX1	0.372785		YBX2	0.370678
MFSD7	1.09142		SNAPC1	0.892906		OR7G2	0.372333		GRP	0.37021
FOXL1	1.09119		SDE2	0.892866		ZNF718	0.372209		PECAM1	0.370051
NRTN	1.0911		ZNF524	0.892811		ZNF561	0.372049		PLA2G1B	0.369602
SDR39U1	1.09076		LOC100652758	0.892785		MUC22_6	0.37161		OR9A2	0.369249
ZBTB3	1.09072		C6orf226	0.891903		ZNF808	0.371427		LECT2	0.369218
CITED2	1.09065		MRPL20	0.891833		TNFRSF10B	0.371381		FXYD7	0.369203
PTK6	1.09024		RNMT	0.891422		CASP10	0.371102		KLK4	0.369035
BCL9L	1.09008		CCNA2	0.891056		CRISPLD1	0.37075		LY6G6C_2	0.368917
MPZL2	1.08989		ZNF160	0.890762		ZNF445	0.370672		ECM1	0.368853
DNAJC4	1.0894		SPRYD4	0.890125		POMK	0.370524		CST11	0.368684
LMTK3	1.08938		RPS27L	0.88916		ZNF735	0.37051		C19orf66	0.36866
C1QTNF6	1.08858		POLR2D	0.88914		CPA5	0.370488		FXYD4	0.368625
PRR7	1.08856		PPIL3	0.888798		PDCD4	0.370442		OR1A2	0.368366
WBP2	1.08851		HOXA11	0.888659		C8orf44	0.37041		SMUG1	0.368275
TMEM17	1.08826		ARL1	0.888641		ABHD10	0.370366		COMP	0.368237
AHSA2	1.08813		GNB2L1	0.888416		AKR7A2	0.370271		SULT4A1	0.368049
SYNGR3	1.08795		PSMG3	0.888003		CALB1	0.3694		OR5C1	0.367714
CLIC3	1.08725		C18orf21	0.887867		BRIP1	0.369326		LDLRAD1	0.367712
PNRC1	1.08687		ALKBH6	0.887094		BBIP1	0.368799		AOC1	0.367432
LYPD5	1.0868		RPL7A	0.886929		TMEM115	0.368297		CHST1	0.367317
CLDN7	1.08676		CYR61	0.886417		ZNF812	0.368035		SIRT4	0.367
HDDC3	1.0865		DDX28	0.886363		PSMB6	0.367929		ANKRD65	0.366662
SFN	1.08583		HLA-A	0.886028		NEK8	0.367455		HTR6	0.365733
HMHA1	1.08558		PLP2	0.885067		POM121L2	0.366677		C17orf99	0.365499
HEXIM1	1.08538		GPI	0.884891		TXNL4B	0.366605		HSPB2	0.365411
EGR1	1.0852		PRKAG1	0.884744		HLA-DQB2	0.365918		TMEM247	0.365388
ALDH3B1	1.08493		NDUFC1	0.884481		SLX1A	0.36591		NRL	0.364957
SPR	1.0849		TOMM6	0.884442		SLX1B	0.36591		KCNA6	0.364703
ZNF232	1.08459		MCL1	0.884161		MYBL1	0.365894		PLK5	0.364606
TACSTD2	1.08445		NUDT21	0.884111		SMURF2	0.364912		SLC5A2	0.364484
HIST2H3D	1.08443		CKAP2	0.88352		MFSD11	0.364853		C3	0.364358
THAP11	1.08428		SH3BGRL3	0.88307		ZFP14	0.364822		LOC643355	0.364231
FAM110D	1.08417		CALR	0.883024		ZNF468	0.364813		TMEM190	0.363839
HOXA4	1.08375		PDCL3	0.882744		STK3	0.364681		LCN10	0.363763
SPHK1	1.08297		ZNF706	0.882111		GGT5	0.364604		ARMS2	0.363603
ARTN	1.08289		ATP6V1G2_2	0.882087		GNA13	0.364556		BPIFB2	0.363467
NFKB2	1.08242		HNRNPA1	0.880957		HIST1H1A	0.364461		TPPP3	0.362566
ALKBH6	1.08189		AKT1S1	0.880787		OR2Y1	0.364459		MSMB	0.362108
BCKDK	1.08158		CBX5	0.88071		ZNF2	0.363795		FAM129C	0.362065
SRSF3	1.08106		CEP76	0.880451		PLAUR	0.363777		SHH	0.361795
ANAPC16	1.08093		PPP1CB	0.880204		RIC8A	0.363653		GALK1	0.361631
HOXA10	1.08072		ARL16	0.880179		SNRPD2	0.363427		CCR4	0.361495
F8A1_2	1.08037		TMEM205	0.88001		CCDC36	0.36342		TCL1B	0.361446
MYLPF	1.08032		VPS35	0.879943		WFDC10B	0.362573		ZSCAN5B	0.361287
AGAP2	1.0798		DDTL	0.879831		CMC2	0.362333		CACNG6	0.361131
ICAM4	1.07965		SETD6	0.879574		ZNF230	0.361937		KRTAP5-8	0.361037
ORAI3	1.0796		MYADM	0.879363		KIAA1143	0.361705		FFAR3	0.360983
C9orf169	1.07948		VEGFA	0.879325		ZNF300	0.361203		TMEM74	0.360978
C22orf26	1.079		CEBPG	0.879157		ZNF57	0.361202		CCDC116	0.360971
HIST1H2BD	1.07883		BZW2	0.878825		HBG2	0.36118		GJB6	0.360512
TUBA1A	1.07809		MAT2A	0.878608		MMD	0.361146		DHRS7C	0.360293
BRD2_2	1.07804		TUBB4B	0.878398		SLC25A2	0.360603		KRT80	0.360246
MPL	1.0779		SNAPC2	0.877935		OR4C6	0.360383		SERPING1	0.360158
C1orf210	1.07786		KLF10	0.877701		RNF151	0.360197		SFTPC	0.359765
GCAT	1.07727		ING1	0.8768		IGFL4	0.360151		PPP1R27	0.359572
ABHD14A	1.07706		RSRP1	0.8767		SHOC2	0.360087		ADRA1D	0.359471
NR1D1	1.0765		SLC38A2	0.876549		ZNF177	0.359908		DNMT3L	0.359463
AVPI1	1.07588		ERCC1	0.876331		COA3	0.359182		ZMYND15	0.359458
FLOT1_6	1.07569		DUSP6	0.876191		CALCOCO2	0.359135		MEFV	0.35927
SLC39A1	1.07556		SERTAD2	0.876145		2001-09-01	0.358934		CREB3L1	0.359014
SFR1	1.07494		HNRNPDL	0.875804		ZNF208	0.358339		LYPD4	0.358709
ALKBH2	1.07491		MYL12B	0.875184		PRDM7	0.358208		BARHL2	0.358511
S100A14	1.0745		ARHGDIA	0.875023		UBL4B	0.35804		PDE1B	0.358481
CAV2	1.07443		HOXA7	0.875007		SYTL3	0.358034		SIX2	0.358383
MNT	1.07412		STC2	0.874933		CTSV	0.357773		SBSN	0.358036
RSPH3	1.07404		CDK2AP2	0.87464		ZNF554	0.357568		RFPL3	0.357726
HIST1H2AD	1.07401		CENPH	0.874052		ZNF564	0.357484		ATOH8	0.357617
DNAAF3	1.0739		HLA-C_2	0.8738		TMEM138	0.357462		ANKK1	0.357605
HIST2H3A	1.07322		MRPS16	0.87357		CEP112	0.357319		GNG8	0.357401
HIST2H3C_2	1.07322		PSMB4	0.873477		C1orf52	0.357195		C17orf105	0.357317
SLC2A1	1.0728		BCL2L12	0.873407		ZFP30	0.357078		BMF	0.357077
CD320	1.07185		RPL9	0.873131		SPOPL	0.356588		NAALADL1	0.356965
GSTT2B	1.07157		EHD2	0.873071		CD300LD	0.356121		PADI1	0.356775
PIGW	1.07152		SNAPC3	0.872988		S100Z	0.356051		FAM221B	0.356567
LMNA	1.07138		LRRC14	0.872876		ZNF600	0.355993		ZBTB42	0.356447
TRIM56	1.07136		PAGR1	0.872687		VEZF1	0.355987		PHOSPHO1	0.355968
TRNP1	1.07076		C2orf69	0.872492		LOC730159	0.355956		INSL4	0.355383
C11orf68	1.07027		AKIRIN2	0.872244		THEM4	0.355553		KRT7	0.355245
BBS10	1.07017		NACA	0.871696		CLDN8	0.354856		CCL25	0.355226
MYL6	1.06973		SNRNP27	0.871007		GDPD1	0.354814		NEU1_8	0.355219
GSTT2	1.0695		RFX5	0.870973		KMT2C	0.354355		PGA5	0.355206
DNASE1L1	1.06937		RPL36	0.870909		RRM2B	0.354282		MUC20	0.354693
KRTAP4-6	1.06791		KHDRBS1	0.870691		ARL11	0.35427		GPR26	0.354666
SMG9	1.06749		VAMP2	0.870417		UBE2W	0.354264		HRASLS2	0.354639
TMC8	1.06733		BAG2	0.870275		KRI1	0.354253		PPP1R1B	0.354583
SLC27A5	1.06673		FABP5	0.869992		PRSS22	0.354243		PODNL1	0.354491
PMVK	1.06672		ATP5D	0.869783		PRDX3	0.354102		CST5	0.354452
PCGF1	1.0666		KLF16	0.869687		ZNF730	0.353841		PRODH2	0.354433
HIST1H2BK	1.06614		TMEM50A	0.869677		RSAD1	0.353533		FCRL6	0.354371
PGK1	1.06595		BCKDK	0.869386		TATDN1	0.353431		HNRNPCP5	0.354334
ALDOA	1.06573		ZC3H10	0.869331		MAPK9	0.353356		WISP2	0.354069
PRRT2	1.06537		FBXO46	0.86932		IL36RN	0.353102		HOXC5	0.354002
MOB3A	1.06524		CDCP1	0.869005		DNMBP	0.352313		MYL7	0.353729
KAT5	1.06522		ZBTB25	0.869002		CRYGB	0.351685		CABP2	0.353324
HOXB7	1.06515		DPM3	0.868977		KPNA7	0.350971		CATSPERD	0.353236
CCDC24	1.06512		FOXC1	0.868721		CUZD1	0.350945		AGXT	0.353126
EMP1	1.06471		SFR1	0.868657		ZCCHC3	0.350763		DAND5	0.353109
NFKBIL1_3	1.06453		SPRYD7	0.868455		BTD	0.350469		TMPRSS2	0.352995
CGB7	1.06452		PTGES3	0.868431		RBAK	0.349867		ABCC12	0.352878
SYTL3	1.06433		KLF6	0.868324		OR4N4	0.349855		SFRP1	0.352558
ANXA2R	1.06407		HIST4H4	0.868259		TANC2	0.349754		PATE1	0.35247
TINF2	1.06382		SLC25A32	0.868193		OR4D2	0.349678		SHISA3	0.352431
CCDC58	1.06267		HYPK	0.867684		ZNF543	0.349533		C1QA	0.352356
C17orf50	1.06258		TTC9C	0.867457		RIPK2	0.348936		USP17L19	0.352295
SRSF1	1.06233		MALSU1	0.867208		HRASLS2	0.348562		SOD3	0.352253
HEXIM2	1.06217		TIGD7	0.866927		APPBP2	0.348509		PTH2	0.352218
DUSP6	1.06211		RPL22	0.866923		RBAK-RBAKDN	0.34816		LRRC71	0.352131
IFITM2	1.06201		BMP4	0.866917		RAD21	0.348053		SPDYE4	0.351935
ICAM5	1.06191		YWHAQ	0.866284		OR7C1	0.347724		UGT3A2	0.351874
SOCS1	1.061		LUC7L3	0.866259		KRTAP2-2	0.347584		LGALS4	0.351675
JUND	1.06098		MIDN	0.866182		DECR1	0.347268		DEFB127	0.351534
TRIM47	1.0609		OR52D1	0.866061		NPEPPS	0.347179		KHDC3L	0.351125
S100A10	1.06082		AP1S3	0.865992		ZNF441	0.346989		LAX1	0.351056
LETM2	1.06067		KIAA2013	0.865718		ZNF227	0.346224		SAA1	0.350872
S100A1	1.06064		PIM3	0.865458		ZHX1	0.34552		MFNG	0.350398
EGLN3	1.06048		C17orf82	0.864955		MRPL13	0.345473		ASGR2	0.349799
TMEM102	1.06039		C2orf68	0.86485		ZRANB1	0.345313		SLC18A3	0.349634
RPL10	1.06002		B3GNT4	0.864738		OAT	0.345041		TMEM59L	0.349431
LRRC24	1.05977		ADORA2B	0.864638		USMG5	0.34493		ANKS4B	0.349422
GPS2	1.05961		SERPINE1	0.86459		GRB2	0.344857		EMX2	0.349036
PPP1R10	1.05954		PYDC1	0.864414		E2F5	0.344817		SLX1A	0.348843
RPL23A	1.05946		RHOF	0.864065		TMEM89	0.344411		SLX1B	0.348843
FOXO4	1.05906		EIF4H	0.863965		CRYBA4	0.344057		MPO	0.348819
C8orf58	1.05893		C9orf116	0.863669		ACOX1	0.343915		CCL14	0.348774
SH3BGRL3	1.05876		TOMM5	0.863639		ERVV-1	0.343583		THEM5	0.348374
NQO1	1.05846		RAB13	0.863307		HIST1H3G	0.343387		MYADML2	0.348282
GTF2H4_2	1.05823		ANXA2	0.863092		ZNF649	0.342796		HELT	0.348078
RASSF7	1.05821		MISP	0.86308		CASP7	0.34256		P2RX2	0.347991
MAZ	1.05723		TMX2	0.862977		ZNF677	0.34241		WNT1	0.34796
CDSN_5	1.05711		C19orf73	0.862321		INHBC	0.342159		SLC30A10	0.347944
MRPL53	1.05659		VEGFB	0.861953		CYP4F22	0.342051		TMPRSS9	0.347919
SCD	1.05648		RPLP1	0.861638		SPATA31D4	0.341954		NPBWR2	0.347681
HCCS	1.05628		TRNP1	0.861576		SERINC4	0.341755		ZNF467	0.347566
ZFP36L1	1.05624		FEM1A	0.861483		NT5C2	0.341407		NEUROD1	0.347442
NTF4	1.05617		PAICS	0.861482		ZNF429	0.341148		EPO	0.34744
PPP1R14B	1.05602		RPL27	0.86107		ZNF766	0.341119		CCR6	0.347251
F8A2_2	1.05547		RPL8	0.860653		SMNDC1	0.340491		CX3CR1	0.347185
F8A3	1.05547		CAV1	0.860514		CMPK2	0.340368		NOS2	0.347142
ATG9A	1.05529		C19orf52	0.860409		ARSG	0.340342		SMAD7	0.347123
FCRLB	1.05511		GTPBP3	0.85997		VN1R2	0.340032		KCNMB1	0.347079
SAP30	1.0551		ZNF562	0.859963		SLC27A5	0.339627		CCKAR	0.347068
METTL18	1.05438		CCDC137	0.859891		HMGA2	0.339584		DBH	0.346894
PLOD1	1.05417		HOXB4	0.859848		NUDT19	0.338873		PRKCQ	0.346457
C1orf116	1.05407		ZFP36L2	0.859464		PPM1D	0.338602		RTP1	0.346114
CTF1	1.05384		TUBA1C	0.858918		ZNF716	0.338457		ELAVL3	0.346102
HFE	1.05348		TRIP6	0.858917		ZNF84	0.338302		S100A9	0.345968
NR2F2	1.05344		DAD1	0.858745		ZNF257	0.336791		ACTN3	0.345937
IRF2BP1	1.05312		THAP11	0.858741		STRA8	0.336702		IL21R	0.345734
TMEM184A	1.05274		TM7SF2	0.858701		CCL16	0.336691		CSF2RB	0.345678
STX10	1.05271		HEXIM2	0.858324		CXCR2	0.336589		LST1_7	0.345414
RAG2	1.0526		ZNF383	0.858158		ZNF253	0.33634		HMX2	0.34531
HCFC1R1	1.05221		C17orf58	0.857982		BET1L	0.336246		CIDEA	0.345063
C1orf53	1.05221		RANGRF	0.857912		LRRCC1	0.33604		LOC100130705	0.345033
IRF2BPL	1.05204		SKA3	0.857766		SERPINC1	0.336024		WBP2	0.345028
PLK2	1.05118		PHF23	0.857601		LUC7L3	0.335915		MYCBPAP	0.344845
HYLS1	1.05065		DRAP1	0.857526		CPN1	0.335308		GPR31	0.344267
C11orf35	1.05054		TRMT112	0.856793		ZNF736	0.334648		ASPRV1	0.344145
PROB1	1.05036		ARF4	0.856517		ZNF442	0.334608		GFI1B	0.343765
FIGNL1	1.05028		EREG	0.856203		ATP6V1C1	0.334504		PALM3	0.343558
SLC16A13	1.04951		SLK	0.856139		ABCA6	0.334495		SPATA25	0.343514
AGA	1.04916		NDUFB2	0.855782		ZSCAN2	0.334082		HAPLN4	0.343422
C11orf1	1.04852		IDH3G	0.855689		EVA1C	0.334067		KIAA0513	0.343392
NTSR1	1.04816		PDCD5	0.855234		EZR	0.333973		TMEM92	0.343268
NR2C2AP	1.04774		NFKB2	0.855137		SCGB2B2	0.333886		VWA3A	0.343224
HOXB6	1.04744		LAMTOR2	0.855117		CABP5	0.333795		KLK5	0.343122
RPL22L1	1.04722		HMGCR	0.854877		REN	0.333668		NUPR1	0.343047
METTL1	1.04632		ENO1	0.854446		OBFC1	0.333577		SLC6A1	0.342693
FAM216A	1.0463		CDK4	0.853993		ZNF471	0.333554		CCL15	0.341919
UFSP2	1.0461		EIF4A2	0.85395		ZNF611	0.333401		PRSS55	0.341837
KRT8	1.04599		PPDPF	0.853736		TIGD7	0.333273		OR6V1	0.341773
THAP7	1.04573		NAIF1	0.853569		CAPNS1	0.33326		KIAA1683	0.341572
ABHD8	1.04567		SPATS2	0.853515		PRSS42	0.333182		CSNK1A1L	0.341548
HOXA7	1.04545		MKNK2	0.853413		ZNF287	0.333165		PRM1	0.341365
HDGF	1.04521		COX6A1	0.853348		ACSBG2	0.332274		JMJD7	0.341118
MDP1	1.04515		MEPCE	0.853271		VPS13B	0.332174		CRH	0.34104
CALHM2	1.04509		TMEM186	0.852983		OR4C46	0.331912		HCK	0.340878
KLK10	1.04484		ZNF845	0.852883		CLDND1	0.33169		CYP2A7	0.340842
EDN1	1.04481		ERF	0.852785		HELZ	0.331687		CCL22	0.340607
APOBEC3C	1.04455		DEK	0.852526		OSGIN2	0.331516		NDUFB8	0.340218
MTFP1	1.04452		C8orf59	0.852372		HIST1H3F	0.33142		MYBPHL	0.339851
CSRNP1	1.04432		SUMO2	0.852234		HES2	0.331353		PKP1	0.339762
GPRC5C	1.04404		PURB	0.852223		HBG1	0.331263		CELA3A	0.339653
C1GALT1C1	1.043		DDN	0.852101		ZNF717	0.33124		YPEL4	0.339539
IL18	1.0429		RAB24	0.851702		CBR1	0.33091		GPR62	0.33932
PEX12	1.04268		HLA-B_6	0.851666		GNG3	0.330585		SPATA31C1	0.339191
FGF19	1.04256		NAB2	0.851356		DHRS4L1	0.330561		MMD2	0.339061
RPS3A	1.04232		PTRF	0.851268		DPY19L4	0.329984		POMC	0.339057
GPI	1.04205		ATP5S	0.851087		NCOA2	0.329796		TMEM100	0.339041
DBNDD2	1.04195		PLOD1	0.851021		POM121L12	0.3297		PTPRN	0.33892
PPOX	1.04185		COIL	0.851002		OPA3	0.329211		GPR12	0.338895
EPHA2	1.04111		BCL10	0.85088		PEX2	0.329159		SNX32	0.338838
CCNG2	1.04085		SPRTN	0.850877		RGS22	0.328984		MARCO	0.33863
MYOF	1.04007		TMED4	0.850781		CENPBD1	0.328963		LCE3D	0.338427
TMC4	1.04005		RNASEH2A	0.850718		TPD52	0.328734		TIFAB	0.338407
NRM_4	1.04001		RPS10	0.850309		C8orf37	0.328576		SMIM21	0.338193
SYNE4	1.03991		LOC730183	0.849995		TSSK4	0.328483		DEFB103A	0.337973
RPL41	1.03952		PRELID1	0.849912		JPH1	0.328307		AMT	0.33795
RGS16	1.03941		ERO1L	0.849613		ZNF480	0.328139		KRT35	0.337836
AP5S1	1.03751		CSRNP1	0.849517		ZNF23	0.327769		ZDHHC22	0.337749
C1orf233	1.03719		PIP5KL1	0.84884		RNFT1	0.327749		IRGC	0.337372
GNAI2	1.03711		RPL13	0.848787		TUBG2	0.327702		CLEC17A	0.337168
THEM6	1.03711		MYOF	0.848542		SMAD3	0.327466		NPM3	0.337109
CLDN3	1.03655		HILPDA	0.848184		ZNF587B	0.327446		KRTAP10-1	0.336976
VWA1	1.03654		CCNI	0.848173		ODF4	0.327308		OVOL2	0.336783
C11orf45	1.03639		RPL10A	0.847928		SPOP	0.327269		SPPL2C_2	0.336742
IER2	1.03631		RPS5	0.847841		ZNF154	0.326779		RSPO1	0.336731
MPDU1	1.03628		GTF2A2	0.84728		OR1F1	0.326485		TMEM125	0.336638
EPN3	1.03615		ACTG1	0.847279		EXOSC2	0.325996		GIPC3	0.336275
NEU1_8	1.0361		USF1	0.846964		SERPING1	0.325906		VSX1	0.336265
FKBP2	1.03609		EGR1	0.846942		TCEB1	0.325602		KCNG4	0.336246
RGS2	1.03541		FDPS	0.846894		ZNF354A	0.325425		KCNK15	0.336005
CLDND1	1.03473		UQCRH	0.846746		ZNF493	0.32538		ANGPTL6	0.336003
TP53INP2	1.03461		ABHD8	0.846682		ADRB1	0.325222		MX2	0.335944
C6orf141	1.03455		ICAM5	0.846618		SKAP1	0.325057		PGLYRP2	0.335807
ODF3B	1.03441		C19orf60	0.846443		POTED	0.325054		NPHS1	0.335434
MAPK15	1.03417		RPL35A	0.846341		DAND5	0.324966		SLC22A12	0.335045
HOXB8	1.03402		PRR3_6	0.845834		PRR23D1	0.324833		KRT2	0.33499
GPN3	1.03395		AKAP12	0.845771		PRR23D2	0.324828		ADRA2A	0.33489
SLC25A45	1.03344		TNFRSF6B	0.845476		ABCA8	0.324621		CACNG2	0.334778
ZNF22	1.03335		HSPB11	0.8453		CDC42EP4	0.324579		SLC6A18	0.334742
CISD2	1.03291		MSX1	0.844922		LGALS13	0.324556		WFDC2	0.33471
KRT18	1.03245		F11R	0.84488		PNPO	0.324447		DHRS3	0.334558
HNRNPH1	1.03239		HNRNPK	0.844802		C15orf32	0.32421		SLC25A45	0.334311
WDR6	1.03234		C10orf95	0.844801		CCL21	0.32404		ARL14EPL	0.334246
FAM127B	1.03207		SLC25A35	0.844761		SCCPDH	0.32404		MYCN	0.333937
GJB3	1.03205		HDGF	0.844545		ARMC7	0.324021		IL9	0.333743
RAB13	1.0316		VPS36	0.844431		INTS2	0.323878		LCE1A	0.333625
CYR61	1.03138		AEBP2	0.843798		TIAL1	0.323834		GLT6D1	0.333511
FXYD1	1.0312		SNRPD2	0.84327		ZNF443	0.323828		POU2F3	0.333445
RPL21	1.03112		NPEPPS	0.843189		ZFHX4	0.323801		USP17L27	0.33315
MAPK13	1.03101		MSH6	0.842986		C19orf33	0.323726		CALCA	0.333113
ZNF219	1.03095		FAM216A	0.842882		CSPP1	0.323533		CER1	0.333054
DNAJC9	1.03081		DUSP5	0.842854		SUMO2	0.323322		KRT74	0.332812
TRIP6	1.0307		TMEM185B	0.842813		TUBA4A	0.323293		MYH7	0.332623
UPK1A	1.03065		ACYP1	0.842806		APOL6	0.322777		OR6B3	0.332286
MMAB	1.03045		TUBG2	0.842678		NDUFAF6	0.322208		CD79B	0.332044
TK1	1.03027		SERTAD1	0.842677		KRT36	0.32194		ODF4	0.331949
SPAG5	1.03004		ATP5G1	0.842543		C17orf77	0.321628		GPR4	0.331946
FAM162A	1.02963		SLC3A2	0.842475		ABCA9	0.32112		C20orf78	0.331922
ATN1	1.0294		RPL37A	0.842398		TAF2	0.321036		NRROS	0.33192
C17orf82	1.02914		C11orf58	0.841975		MPHOSPH6	0.32101		FUT3	0.331867
RPS11	1.02828		MSL2	0.841899		WBP2NL	0.320892		RSPH6A	0.331834
TINAGL1	1.0281		LLPH	0.841838		TMEM206	0.320825		DNAJB8	0.331573
ARHGEF19	1.02808		MXD3	0.841696		NSF_2	0.320716		RDH16	0.33152
TSPAN1	1.02795		SNAI1	0.841199		DHRS2	0.320668		THY1	0.331239
SAMD10	1.02752		TGFBR2	0.841104		PLEKHA1	0.320559		ARL16	0.331179
ZC3H10	1.02747		TMOD3	0.84096		SLC46A2	0.320516		RILP	0.331089
DKK1	1.0274		RBAK	0.840694		ZNF548	0.320436		TTBK1	0.330979
CREB3L4	1.02731		CENPB	0.840456		CAMSAP1	0.320421		KRT3	0.330937
ARRDC1	1.02699		INCA1	0.840327		ZNF30	0.320189		HOXB5	0.330859
H2AFB1_2	1.02686		FSCN1	0.839821		ZNF765	0.319636		SAMD11	0.330577
H2AFB3_2	1.02686		HYAL3	0.839724		G6PC3	0.319336		OR7D4	0.330559
SNAPIN	1.02676		POLR2L	0.839306		CELA2A	0.319273		USP17L10	0.330502
UBE2M	1.02675		FAM84B	0.839261		NDN	0.319153		TRIM50	0.330403
CLDND2	1.02661		CNBP	0.839198		ARL5C	0.319106		NPTX2	0.330368
P4HA1	1.02604		ZNF503	0.839066		STXBP4	0.319056		IL13	0.330189
MBLAC1	1.0257		HLA-E_6	0.838804		STOML2	0.318862		ZBTB16	0.329998
DHRS3	1.02563		EEF1A1	0.838323		OR4M1	0.318592		PROP1	0.329865
ISG15	1.0256		RHBDD3	0.838317		HIST1H4L	0.318563		ATP5H	0.329811
RHOF	1.02553		MRPS12	0.838131		MBTD1	0.318236		NFE2	0.329565
JUNB	1.02547		RPS11	0.838071		YWHAZ	0.318235		SIGLEC11	0.329403
FSCN1	1.02509		ARIH2OS	0.837513		KIAA1598	0.317736		DEFB103B_2	0.32919
SLC22A18	1.02494		RNF114	0.837472		ING4	0.317675		NCF1	0.329127
GPSM3_6	1.02468		PRDX5	0.83747		CNBD1	0.317668		TSPAN33	0.328661
RPS9	1.02466		SRP9	0.837362		IL7	0.317628		SPATA3	0.328591
LTC4S	1.02448		DHRS3	0.837176		ZFP69	0.317621		PRR23D2	0.328541
ARHGEF39	1.02424		PRIM1	0.837165		UBR5	0.317127		PRR23D1	0.328531
TMEM223	1.02417		PPAN	0.837064		TAF5	0.316996		MAG	0.328518
AGAP11	1.02387		NQO1	0.83702		DHX40	0.31695		C8orf31	0.328446
AKT1S1	1.02383		SS18L2	0.83671		E2F3	0.316606		RSPO4	0.328335
FZD7	1.02382		ATF5	0.836561		FCRLA	0.316516		DLX5	0.328069
MISP	1.02381		CHCHD10	0.836439		C6orf132	0.316465		PSG2	0.328022
MED7	1.0237		PGPEP1	0.836404		TMEM42	0.316337		TCTE1	0.327946
H2AFB2	1.02366		NFAT5	0.836401		RHO	0.316272		CHST8	0.327897
RPL36AL	1.02358		BNIP2	0.836242		PPP5D1	0.316224		NLRP7	0.327621
RPS23	1.02351		SNX33	0.836176		ZBED4	0.316161		ELOVL3	0.327617
ABHD16B	1.02343		SPCS1	0.836076		SQLE	0.315925		AMER3	0.327425
GNB2L1	1.02297		HN1	0.835837		TXNL4A	0.315857		CDH22	0.327367
SEC24C	1.02282		SLC39A7	0.835569		OR1K1	0.315699		ALOX5AP	0.327351
SPRYD4	1.02265		GADD45GIP1	0.835385		C10orf118	0.315445		DMRTC2	0.32735
SDC4	1.02239		C10orf111	0.835204		CCDC144A	0.315108		TSPAN16	0.327291
PRR13	1.02237		PPFIA4	0.834811		NOL11	0.31509		CCDC153	0.327167
B3GNT3	1.0223		ANAPC16	0.834649		NEIL2	0.314873		TNNT2	0.327132
CCT6A	1.02226		SEC61G	0.834379		A4GALT	0.314822		GABRD	0.32713
PARP2	1.02221		BTBD1	0.834304		SLC16A5	0.314676		CAV3	0.327104
CKS2	1.02199		ATP5G2	0.834274		OR2AT4	0.314576		TFF1	0.326838
OVOL1	1.0216		DPY30	0.834198		ZNF852	0.314568		PPY	0.326747
CUEDC1	1.02105		IRF2BPL	0.834132		YPEL3	0.314339		IGF2BP1	0.326686
RHOB	1.02104		EMP1	0.834082		ST3GAL6	0.314253		DACT3	0.326429
ENO1	1.02063		GGCT	0.833927		OR5K1	0.314188		CRX	0.326422
PRSS8	1.02049		TNIP1	0.833515		SMAD6	0.313819		AMN	0.326409
SYDE1	1.02049		EIF1B	0.833327		CCDC42B	0.313764		CRYBB2	0.326405
JUN	1.02035		ENY2	0.833189		ZNF418	0.313734		CRMP1	0.326353
CUTA	1.02033		PPP4R2	0.833178		NPPA	0.31344		BTBD17	0.326311
ABHD14B	1.01989		HECTD1	0.833172		GNA15	0.313357		OR5K1	0.326017
NR1H2	1.01982		CLK1	0.832695		BST2	0.313158		TCHH	0.325886
ASTE1	1.01967		ZNHIT2	0.832532		CNGA4	0.312915		LRRC10	0.325755
ACTG1	1.01967		NHP2L1	0.832459		EFCAB3	0.312908		C16orf47	0.325745
C9orf16	1.01965		SOX9	0.832325		FAM71F1	0.312885		JMJD6	0.325723
IRF2BP2	1.0189		B3GAT3	0.832324		MCMDC2	0.312844		KCNK4	0.3257
ALDOC	1.01873		ZNF281	0.832321		RIPK1	0.312824		SEC14L3	0.325631
CDC7	1.01862		ZNF572	0.832312		CEACAM19	0.312654		LILRA1	0.325598
ZFAND2B	1.0186		CLDN3	0.832213		EFR3A	0.312589		CXCL12	0.32551
DUSP23	1.01792		C12orf65	0.832193		ZNF792	0.312532		GRAP2	0.325456
RPL18	1.01734		PKM	0.83213		ADD3	0.312379		RPRML	0.325401
DEDD	1.01703		ZNF552	0.832045		B4GALT5	0.31215		ADORA1	0.325263
SSBP1	1.01702		GPRC5A	0.831938		DEFB106A	0.31203		SLC5A5	0.325231
BEST4	1.01697		ZFAND1	0.831722		DEFB106B	0.31203		CEACAM5	0.325204
PLSCR3	1.01693		CALM2	0.831602		NFATC2IP	0.311918		AQP7	0.32501
GPX8	1.01686		C9orf156	0.831233		DPPA5	0.311783		MMP24	0.324796
RBM7	1.01661		KCMF1	0.831222		ZNF45	0.311707		OR1I1	0.324757
TMEM14C	1.01578		CACYBP	0.831035		ZNF483	0.311596		CELF5	0.324752
CASP8	1.01577		CMTM3	0.830663		PLA2G2E	0.311531		PDYN	0.324616
FBXL22	1.01549		FAM110C	0.830533		ZNF713	0.311458		OXGR1	0.324532
PPT2_6	1.01545		TRIAP1	0.830475		KBTBD6	0.311428		IL17C	0.324503
ATP5E	1.01532		RPL28	0.830453		BUB3	0.311414		HTR3B	0.324101
SMIM2	1.01475		CHRAC1	0.829939		C2orf61	0.311396		CNPY1	0.323869
ANXA2	1.01455		H3F3A	0.829922		HDAC1	0.311368		RDH8	0.323854
CTC1	1.01454		TMEM143	0.829656		CCNL2	0.311359		HAND2	0.323778
CKLF-CMTM1	1.01445		SLC2A3	0.829615		CLTC	0.311322		LCK	0.323526
SRD5A3	1.01442		SMIM15	0.829384		ZNF454	0.311234		FXYD2	0.323184
ARPP19	1.01436		GADD45B	0.829348		ZNF720	0.31119		CCDC24	0.32313
PPP1R11_3	1.01416		TRAPPC5	0.828885		C20orf173	0.311104		SLC8A2	0.323085
FDXACB1	1.01402		WDR60	0.828737		ARFGEF1	0.311057		CYP11A1	0.322895
DENND2D	1.01369		HN1L	0.828545		PPM1E	0.311048		ROBO3	0.322784
EHBP1L1	1.01334		ZC3HAV1L	0.82835		CTAGE9	0.311009		RARRES3	0.32276
MGST1	1.01331		ENSA	0.82816		C16orf3	0.310944		XKR7	0.322748
HIST4H4	1.0132		SLC16A6	0.828097		ZNF616	0.310827		RAB3D	0.322678
C10orf25	1.01301		TRA2A	0.827717		FABP9	0.310684		C17orf77	0.322673
LIN37	1.01294		ZNF146	0.827694		TBC1D31	0.310547		MST1	0.322516
EGLN1	1.01287		TCEB2	0.827392		SERPINA5	0.310531		HS3ST3B1	0.32238
SYCE1L	1.01281		RAB10	0.82691		MZT2A	0.310513		PROKR1	0.322006
NPRL2	1.01251		NANOS3	0.826807		KANSL1	0.31032		FAM83C	0.321935
TTC30A	1.01219		GPR162	0.826665		FRG1	0.310308		CYP26C1	0.321663
RPL6	1.01201		RHOC	0.826629		OR4K5	0.310019		NDRG4	0.32129
ZNF436	1.01191		C1orf52	0.8266		RPL7	0.309946		OSGIN1	0.321028
CMTR2	1.01175		ABHD14A	0.826559		PPP1R14D	0.309875		FOXD4L2_2	0.320973
VPS28	1.01167		TUBB6	0.826474		LOC100131303	0.309257		FOXD4L4_2	0.320973
PAQR7	1.01152		PAFAH1B2	0.826467		PCTP	0.309213		UNC45B	0.320951
MET	1.01142		IDI1	0.826419		GAN	0.308951		SMARCD2	0.32071
ARMC5	1.01117		DUSP12	0.826293		ASB1	0.30895		CLEC4G	0.320602
RAB26	1.01116		SRRM2	0.825851		CA13	0.308843		SMAD6	0.320502
PRMT2	1.01104		PRKD2	0.825697		RDH16	0.30867		OR3A3	0.320496
PTGER1	1.01068		THOC6	0.82569		TROVE2	0.308647		TUSC5	0.320386
TCHH	1.01056		ATXN7L3B	0.825656		C8orf44-SGK3	0.308427		ARF5	0.320182
ENKD1	1.01038		C17orf97	0.825602		SMN1	0.308333		CCL1	0.320092
RPL37	1.01005		SAP18	0.825514		SMN2	0.308197		TMPRSS4	0.319977
ANXA1	1.00996		WIBG	0.82509		HIF3A	0.308127		UCN3	0.319936
PLEKHN1	1.00966		PRPF38B	0.825054		ZNF614	0.307967		SMOC1	0.319842
MGAT2	1.00965		VPS29	0.825052		FAM160B1	0.307891		PSD2	0.3198
ITFG2	1.00943		DHPS	0.824982		EFCAB13	0.307874		LILRB1	0.319602
RHOC	1.00939		ZNF197	0.824895		FAM49B	0.307799		OLFM2	0.31944
RHEBL1	1.00935		NUDT19	0.824886		ZNF726	0.307772		POU3F2	0.319382
USP27X	1.00935		CTNND1	0.824693		DUSP5	0.307657		LCN9	0.319353
ENTPD2	1.00918		GCHFR	0.82457		CNGB3	0.307147		TMEM215	0.319281
MRPL34	1.00873		DERL2	0.824457		DCAF13	0.307083		OR7G1	0.319148
CENPB	1.00861		PPP1R13L	0.824358		ZNF433	0.307056		SERPINA12	0.319127
ABCC3	1.00849		SOCS1	0.824269		TOB1	0.306929		NKX1-2	0.318986
UXT	1.00843		CRLF3	0.824215		ANKRD33	0.306758		KCNJ9	0.318986
TMEM246	1.00832		TYMP	0.824099		HTR1A	0.306538		USP17L13	0.318936
C19orf60	1.00804		OGFOD2	0.824049		UBQLNL	0.306517		C21orf140	0.3188
NCAPD2	1.00782		ATP6V0C	0.823995		FCGR3A	0.306196		KIF4B	0.318719
TRIM59	1.00745		EIF5A	0.823804		LITAF	0.305804		PIP	0.3187
MICB_5	1.00743		EPCAM	0.823653		TEX37	0.305419		PRSS42	0.318626
KLK6	1.00736		MNT	0.823645		BCL6B	0.305407		VGLL2	0.318493
RSG1	1.00677		ZSWIM7	0.823578		EIF3H	0.305223		TNFRSF13B	0.318264
HSPA1L	1.00662		ARFRP1	0.823523		DCTPP1	0.305186		CASP14	0.318209
RNF43	1.00661		FLOT1_6	0.8234		C1orf210	0.305169		TEX15	0.318088
SLC50A1	1.00657		PPP1R27	0.823254		CLDN24	0.3051		IGSF21	0.318057
RPL35	1.00647		EI24	0.823189		ZNF547	0.304704		OTX2	0.317929
MED11	1.00618		LYSMD4	0.822999		ZNF566	0.304499		RBFOX3	0.317859
ELMO3	1.00613		ARHGEF39	0.822965		METTL23	0.304301		FAM178B	0.317857
LENG1	1.00589		ICMT	0.822907		LAX1	0.30421		TESC	0.317808
SLC12A9	1.00578		MRPS5	0.822813		PCDHB2	0.303901		SPATC1L	0.317687
TMEM238	1.0055		RPL11	0.822781		C20orf141	0.303813		TSKS	0.317161
CDKN2D	1.00541		OCIAD1	0.822758		SLK	0.303806		OR1D5	0.317135
GPATCH4	1.00536		CDC25B	0.822676		NBN	0.303699		SV2A	0.31712
FGFBP3	1.00483		BCL2L1	0.822638		EIF4A3	0.30365		TEN1	0.317022
LOC100129361	1.00479		SNAPIN	0.822551		RNF43	0.303571		SCN4B	0.316966
MAGED2	1.00467		LIF	0.822465		PRR23C	0.303296		HPR	0.316914
MIDN	1.0046		IRS1	0.822352		NAPSA	0.303088		TEX33	0.316829
CD151	1.00459		KANK3	0.822348		TPBGL	0.303003		BIRC7	0.316451
HSD17B8_2	1.00448		GMNN	0.822187		GSDMC	0.302933		CYP2B6	0.316198
TNFRSF12A	1.0043		NTF4	0.821984		SLAMF9	0.302802		USP18	0.31615
RTBDN	1.00427		C1QBP	0.821876		RBP5	0.302658		CETP	0.316116
FOXH1	1.00404		RHOB	0.821848		ZNF250	0.302601		DPCR1	0.316054
OXSM	1.00393		RPL23A	0.821248		ZNRF1	0.302084		KRTAP10-4	0.316024
ID3	1.00389		KDSR	0.821149		PCP4L1	0.30204		SSTR2	0.315723
PNPO	1.00375		DHX40	0.821125		SAG	0.302033		TBX21	0.315706
NDUFV2	1.00373		ZIC2	0.820984		RNH1	0.301996		CCDC177	0.315667
TUBA4A	1.00368		MET	0.820917		CLEC2L	0.301867		BCL11B	0.315635
CDC42EP4	1.00334		ZBTB32	0.820915		ZNF615	0.301745		R3HDML	0.315531
EMILIN1	1.00328		PSMG2	0.820761		PSMD12	0.301589		BANF2	0.3154
CYB561D2	1.00302		CLPX	0.820758		COX14	0.30152		KLHDC7A	0.315235
COA4	1.00252		HMHA1	0.820741		TREM1	0.301371		CMKLR1	0.314946
CKAP2	1.00243		FEM1B	0.820716		ZNF841	0.301216		RGR	0.314593
ENSA	1.0024		ZNF121	0.820555		ZNF578	0.301092		CATSPERG	0.314577
HNRNPL	1.00205		KBTBD6	0.820268		TMEM140	0.301076		WNT5B	0.31446
RPS29	1.00205		EFNA1	0.819675		FAM84B	0.300707		CPA1	0.31437
APOF	1.002		YWHAE	0.819668		PLAU	0.30063		OAS1	0.314213
TYMP	1.00199		RHPN2	0.819558		SRGAP2C	0.300295		CHI3L1	0.314144
TMEM55B	1.00164		PCF11	0.819537		DDX5	0.300158		C9orf171	0.313904
CDKN2A	1.00134		RASSF1	0.819532		EPN3	0.300001		CEACAM4	0.313883
PPP1R15B	1.00127		TADA2A	0.81944		NOTCH2NL	0.299839		ALDH3A1	0.313694
ADORA2B	1.00115		SH2D3A	0.819258		STAU2	0.299828		TIMD4	0.313508
SLC25A35	1.00105		SRSF7	0.819257		ZNF846	0.299825		TMEM132E	0.31344
RNF113A	1.00036		NIPSNAP1	0.819086		NCCRP1	0.299733		RASL10A	0.313287
ZBTB45	1.00005		C11orf84	0.818951		OR2G6	0.299615		PCOLCE	0.313186
MAPK11	0.99962		TRIP10	0.818918		TRUB1	0.299386		COX6B2	0.313162
TMED5	0.999593		UBE2V2	0.818686		ZNF212	0.299309		SYNGR2	0.313032
NOP2	0.999487		RPL17	0.818665		TLR4	0.299224		CDH5	0.312963
ZNF628	0.999348		NIF3L1	0.818591		ZNF93	0.29905		PCBP4	0.312746
ATF5	0.999255		ATP6V0B	0.818563		CPNE3	0.299043		NTNG2	0.312601
TMEM97	0.999181		ZNF436	0.818539		HAS2	0.29902		UBE2QL1	0.312557
ELOVL1	0.998721		KMT2E	0.81853		KRTAP17-1	0.29893		VRTN	0.31242
MRFAP1L1	0.998683		EIF4EBP1	0.818483		CYP19A1	0.29886		ABCG1	0.312286
SEC14L2	0.998524		SMC4	0.818438		GCSH	0.298842		LILRA2	0.312105
RSAD1	0.998523		LSM2	0.818353		KIAA1161	0.298692		NBPF4	0.312096
VEGFA	0.998281		KDM2A	0.818333		UBD	0.298651		KRT5	0.312012
KLF6	0.998216		NMRAL1	0.818247		ZNF729	0.298637		ANGPTL2	0.311884
KDM3A	0.99811		C5orf24	0.818143		COX4I2	0.298474		BATF3	0.311578
DNAJB4	0.997366		COX7A2L	0.817961		C19orf68	0.298372		NKX2-5	0.311537
MESP2	0.997051		SDC4	0.817911		XKR9	0.298166		NKX2-6	0.311478
SEMA4B	0.996714		ATP5F1	0.817544		C17orf67	0.298161		VSX2	0.311448
C6orf1	0.996282		TOMM7	0.817469		BTRC	0.298128		SULT1C2	0.31141
CYB561	0.996234		HIST1H1A	0.817198		FADS1	0.298097		KCND3	0.311374
ESPN	0.995969		SYNE4	0.817166		CCR9	0.29795		SAA4	0.311304
PFKFB4	0.995797		WDR83	0.817128		ZNF90	0.297938		TUBB3	0.311198
RANBP6	0.995511		C7orf55	0.816958		PRKAR1A	0.297845		UBXN10	0.311173
RPL39	0.995344		PNISR	0.816931		ZFP3	0.297801		SH2D3C	0.311156
NDRG1	0.995258		ENC1	0.816914		ARMS2	0.297792		CST9L	0.311037
RRAS	0.995011		TRIM28	0.816849		LRRC37A3	0.297656		PRG2	0.310973
ZNF594	0.994943		UBE2K	0.816589		MGEA5	0.297462		ALPL	0.310943
FAM111B	0.994648		BOLA2	0.816539		CNBD2	0.29719		GPR68	0.310857
LYRM2	0.994551		BOLA2B	0.816539		ZNF704	0.297165		TRIM29	0.310791
CYP27B1	0.994337		PNKP	0.816426		ZNF3	0.297159		OR52N4	0.310592
EPS8L1	0.994334		MRPS7	0.816349		TMEM55A	0.297134		GHRH	0.310529
APOC1	0.994209		QSOX1	0.816325		ALS2CR12	0.297055		HHIPL2	0.310503
MVP	0.994086		RPL13A	0.816275		ATP5J2	0.296755		TMIGD2	0.310463
ALG1L2	0.993832		KDELR2	0.816185		ZNF324B	0.296615		PDE2A	0.310412
C1orf85	0.993587		EIF6	0.815954		ZNF264	0.296504		NPIPA5	0.31037
PKP3	0.993569		HNRNPU	0.815825		C2CD4D	0.296467		RNASE1	0.31024
SIGIRR	0.993444		PTRH2	0.815821		KRTAP13-2	0.296389		ACTL6B	0.310162
ZSCAN29	0.993369		DNTTIP2	0.815733		ZNF652	0.296184		TEX22	0.310078
TM9SF1	0.993351		RPL4	0.815659		SNX31	0.296102		B3GNT6	0.310051
FASTK	0.993081		ZNF101	0.815656		INPP5F	0.296037		KIAA1755	0.310028
MEA1	0.992979		WRAP53	0.815534		WWP1	0.295638		SRRM3	0.309706
PRICKLE3	0.992964		RPS25	0.81543		DLL3	0.295316		KLK15	0.309644
TMEM14B	0.992963		CDC42EP1	0.81542		CLRN3	0.295202		FAM3D	0.309295
HMGN2	0.992845		LOC102288414	0.815367		TMEM70	0.295164		OLFML2A	0.309056
AP1S3	0.992809		MDH1	0.815162		ZNF180	0.295085		PDILT	0.308766
KIFC2	0.992733		POGK	0.815114		ZNF77	0.295028		TAC3	0.30876
RAN	0.992656		ZFC3H1	0.815097		ZNF416	0.294988		TEX101	0.308579
PHOSPHO2	0.992619		TADA1	0.814911		PCMTD2	0.294754		CLDN14	0.308537
MATN1	0.992556		KCTD11	0.814899		TGFB1I1	0.294702		FGF23	0.308465
CLIC1_7	0.992543		MAFF	0.814539		SPEF1	0.294658		WFDC1	0.308457
MBD6	0.992425		DCXR	0.814359		C10orf82	0.294611		SLCO2A1	0.308349
DNAJC22	0.992412		XPO1	0.814188		CHTOP	0.294543		HS3ST2	0.308273
KCNK6	0.991896		PPP4C	0.814102		BNIPL	0.293604		CXCR2	0.308082
MFSD3	0.991795		NDUFB3	0.813935		IKZF5	0.293586		GSTM5	0.30806
RPL37A	0.991716		MTAP	0.813828		GPRC5C	0.293561		USP17L2	0.308009
C9orf156	0.991171		SKP1	0.813822		PPARA	0.293337		PLA2G5	0.307967
RAB20	0.99113		BTBD2	0.813797		ACTL10	0.293161		SLC32A1	0.307953
MRPL24	0.99108		SCNN1A	0.813635		TMC2	0.293045		MYF5	0.307864
CYB5B	0.990895		TEX10	0.813561		HTR3C	0.292984		CCDC108	0.307859
NICN1	0.99089		CNIH1	0.81343		VAMP5	0.292884		UBTD1	0.307616
CDA	0.990666		TRIM47	0.813239		PPP1R27	0.292797		GHRHR	0.307534
SRMS	0.99058		PGLS	0.812975		RPS3	0.292768		SLC6A2	0.307465
ZBTB25	0.990575		EXOSC4	0.8129		DGKE	0.292604		RNF223	0.307356
DUSP1	0.990563		IER5	0.812754		RABL2A	0.292594		SYCE3	0.307179
ISG20L2	0.990478		KCNN4	0.812707		RNF19A	0.292579		GAS7	0.307023
RPL3	0.990177		NOP56	0.812621		HSPA9	0.292264		NKAIN1	0.306992
LOC100996693	0.989981		JMJD8	0.8126		SNX16	0.292258		CXCR1	0.306965
PIH1D1	0.989688		ZBTB22_3	0.812575		TLK2	0.292247		PAX5	0.306897
SYNGR4	0.989233		BANF1	0.812169		ZNF415	0.292221		NEURL1B	0.306335
LEPROT	0.988938		BSG	0.812152		OR2A1_2	0.292129		SCGB2A1	0.306331
TPI1	0.988932		RPL12	0.812142		OR2A42_2	0.292129		C1QTNF5	0.306126
AP1S1	0.988893		TFRC	0.812131		CATSPERD	0.292008		MFRP	0.306126
CNPY3	0.988838		RBM48	0.812036		PROKR2	0.291885		PCK1	0.305881
NUDT18	0.988787		CCDC47	0.811986		BPTF	0.291413		DCD	0.305862
SLC39A7	0.988765		CIRBP	0.811979		ERN1	0.291359		ZSCAN10	0.305837
REEP4	0.988763		IRF2BP1	0.811964		ZKSCAN5	0.291215		APLNR	0.305757
FAM46B	0.988671		RHOA	0.811916		NPIPA5	0.291156		LAG3	0.305744
ERVMER34-1	0.988658		DPM2	0.811864		ATG4D	0.29113		COL6A3	0.305735
OCEL1	0.988651		NTSR1	0.811527		TMEM219	0.29085		CCK	0.305605
RBM12B	0.988539		PANK2	0.811277		FNDC8	0.290825		KCNA1	0.305596
FGFBP1	0.988466		ZNF217	0.811237		BSCL2	0.290707		GLP1R	0.3054
RNASE4	0.988442		GLRX	0.811221		YARS	0.290513		C2orf53	0.305222
HOXA11	0.988442		KCNRG	0.811094		SGK3	0.290353		LHX6	0.305095
GALT	0.988242		MORF4L1	0.811075		TUBAL3	0.290153		ADRA1B	0.305025
ATL3	0.987829		TBP	0.810932		ZNF679	0.289979		CCDC140	0.304926
ZNF497	0.987811		C22orf15	0.810813		MYL4	0.289972		CUX2	0.304639
TPBGL	0.987729		GPBP1	0.810787		ZNF329	0.289781		GFRA2	0.304606
BAG2	0.987546		SERBP1	0.810421		ADAMTS5	0.289652		DEFB1	0.304601
CCNO	0.987449		DNMBP	0.810314		KCNJ2	0.289647		KLK12	0.304539
SOCS4	0.987374		NDUFAF7	0.810309		C1orf177	0.289608		SPRED3	0.30452
RBM4B	0.987267		VCPKMT	0.810185		TXNIP	0.289141		DSCAML1	0.304353
HOXC12	0.987251		FGF19	0.810025		KRT72	0.289092		KCTD12	0.3043
CHRAC1	0.986882		MRPL40	0.810002		NOV	0.288854		NRIP2	0.304268
SMIM3	0.986789		PFN1	0.809897		DEFB105A_2	0.288606		TSPAN11	0.304183
YIF1B	0.986749		RPS19	0.809711		DEFB105B_2	0.288606		LILRA4	0.304131
GBA	0.986503		RPLP2	0.809473		HN1	0.288606		PRM2	0.30403
ARHGAP29	0.986449		ZNF766	0.80939		OR2M7	0.288518		GOLGA6L6	0.303954
WDR34	0.986166		SLX1A	0.809378		RTP3	0.288448		AVPR1B	0.303881
CFLAR	0.986041		SLX1B	0.809378		ZNF26	0.288331		SFTA2	0.303827
RNASEH2C	0.985994		MOB1A	0.809341		OR1S2	0.288289		MMP28	0.303821
APITD1	0.985923		ATF1	0.809166		BCAR3	0.28814		SCN3B	0.30381
CXCL3	0.985883		HMGCL	0.809		PNMA2	0.288118		LCE2B	0.303807
VKORC1	0.985837		HINT2	0.808997		APOPT1	0.287797		LGR6	0.303748
BAD	0.985633		ZNF627	0.80893		PPP1R8	0.287728		PROC	0.303704
OBFC1	0.98539		TMEM14B	0.808824		OR2M5	0.287709		PEBP4	0.30318
RP11-1055B8.3	0.985108		ZNF721	0.80839		ANKRD46	0.287559		INHBB	0.303101
TRIM31	0.985017		TSPAN14	0.808335		ZNF623	0.287515		RYR1	0.302978
CHMP4A	0.984997		GTF2B	0.808223		SRGAP2B	0.287467		PAX3	0.302939
PGAM1	0.984928		PRICKLE4	0.808216		ZNF141	0.287448		OR2Z1	0.302829
C18orf32	0.984892		BTG2	0.807984		ARL17A_3	0.287205		CBS	0.302742
TMEM179B	0.984578		ACSL5	0.807908		SYBU	0.287202		MS4A10	0.302737
PLIN3	0.984435		CCDC85B	0.807895		ZNF662	0.28696		SLC13A2	0.302735
ANKZF1	0.984415		SAV1	0.807813		NAT8B	0.28695		CGB	0.302637
EHF	0.983935		VEZT	0.80779		MMP16	0.286831		C11orf21	0.302575
SUV420H2	0.983935		SNRPF	0.807721		CELF6	0.286805		KIR2DL1	0.302534
TBC1D17	0.983847		WDR73	0.807695		SLC17A7	0.286729		CA9	0.30252
ATP5G2	0.983847		OCIAD2	0.807688		SPATA45	0.286729		LMAN1L	0.30249
GPX1	0.983782		ARL6IP4	0.807625		XRRA1	0.286713		OR52R1	0.302436
SHISA5	0.98298		C1orf122	0.807541		TEX36	0.286683		ADSSL1	0.302298
PDCD4	0.982924		GLG1	0.807512		ZGPAT	0.286606		SCNN1G	0.302152
RNFT1	0.982673		TGIF1	0.807393		OR4M2	0.286346		CACNG3	0.302103
SH3D21	0.982591		TNNI3	0.807325		EDRF1	0.286227		ZFP57_5	0.302089
C19orf81	0.982378		RPL5	0.807168		KRTAP13-3	0.285916		CPLX2	0.301806
RILP	0.982255		EHD1	0.807136		ZNF99	0.285806		FAM170B	0.301703
GEM	0.982191		MPI	0.807024		TRAM1	0.285742		USP17L1P	0.30168
DUSP18	0.982133		SIX1	0.806986		CENPN	0.285621		ZAN	0.301209
ZNF33A	0.98188		LYPLA2	0.806947		SLC25A32	0.285533		GALP	0.301202
ULK3	0.981744		LDLR	0.806935		POTEC	0.285449		IL10	0.301125
PAFAH1B3	0.981632		MDM4	0.806859		KRTAP4-12	0.285434		CNTN2	0.301106
DDX39B_7	0.98158		ZADH2	0.806835		FOXD4L2_2	0.285177		ZFR2	0.301102
RPS12	0.981557		VPS4A	0.806778		FOXD4L4_2	0.285177		PRAMEF12	0.301043
FAM25A	0.98147		MDM2	0.806635		ZNF140	0.284602		DEFA3	0.300995
ITGA3	0.981373		PIM1	0.806601		RNF41	0.284578		GABRR2	0.300984
RNF141	0.981032		MAPK1IP1L	0.806405		SMCR9	0.284526		C2orf81	0.300831
MCL1	0.980919		C1orf109	0.806363		LRP12	0.28451		KIR3DL2	0.300721
EZR	0.980807		F3	0.806306		PITPNC1	0.284397		CLRN3	0.300692
TXNRD1	0.980764		2010-09-01	0.806243		ITGAM	0.284225		OR8S1	0.300663
ARL4D	0.980684		NR2F1	0.806202		CBLN2	0.284077		ZNF831	0.300618
DTWD1	0.98064		RPL24	0.806077		HLA-A	0.284051		C11orf85	0.300566
S100A13	0.980631		ADAM9	0.806054		SPAG9	0.283914		EFR3B	0.300262
PPP1R27	0.980537		EIF4B	0.806047		RSPH6A	0.283782		CHRNA2	0.30022
SPAG7	0.98027		LYRM1	0.805939		WDR18	0.283721		OTOS	0.300144
RPL27A	0.980213		PRDX3	0.805916		AADACL4	0.283054		CIITA	0.300038
CCDC28A	0.980188		ARMC7	0.80586		C5orf52	0.282973		ARID3C	0.299817
ZSCAN26	0.980157		WAC	0.805832		H1FOO	0.282946		KLK13	0.299777
HYAL3	0.980074		KXD1	0.805721		PRM2	0.282921		PNMAL1	0.299719
TAF6L	0.979902		EZR	0.805557		ADRA1D	0.282879		C9orf62	0.299635
FUCA2	0.979889		NAA10	0.805538		TRIM37	0.282842		MPPED1	0.29962
IZUMO4	0.979822		EBLN2	0.805514		TARM1	0.282653		RIPK3	0.299516
CCDC159	0.979707		TMEM80	0.805462		SEC14L1	0.282598		SIGLEC8	0.299453
HAGHL	0.979669		POLG2	0.805292		OR2AP1	0.282549		NEUROD2	0.299428
PSMC2	0.979511		HYLS1	0.805229		HTR3E	0.282376		FGD5	0.299387
GPR110	0.979387		NONO	0.80522		C8orf34	0.282375		GAL3ST4	0.299378
B9D2	0.979212		SPHK2	0.805143		PTK2	0.282231		FLI1	0.299367
PUS7L	0.979102		DCTN5	0.805117		SMC3	0.282088		ADAMTS10	0.299308
NUDT14	0.978738		CDC42EP4	0.804836		GUCA1A	0.281964		SLC22A11	0.299166
DDT	0.978657		IST1	0.804794		MUC21	0.281931		C2orf71	0.299099
C2CD4D	0.978583		LBX2	0.804652		C8orf88	0.281875		RPL38	0.299061
PLEC	0.97857		EIF4E	0.804627		RNASEH2A	0.281804		TREML2	0.298996
ZNF181	0.978202		WDR83OS	0.80457		DHRS7B	0.281698		RNF212	0.298675
ATP8B3	0.978194		GLRX2	0.804335		PKIA	0.281468		CCL23	0.29861
UQCR10	0.978184		NOA1	0.804136		PSORS1C2	0.281415		GPR113	0.298604
TMEM210	0.977934		SLC25A23	0.803933		ANP32D	0.281318		HUNK	0.29856
PYGO2	0.977807		RAC1	0.803847		TBL2	0.281305		USP17L15	0.298559
BCAS2	0.9777		RPS29	0.80375		ZNF595	0.281044		C12orf54	0.298458
UBB	0.977687		FXR1	0.803602		RBM14	0.280696		CLEC4E	0.298381
MMGT1	0.977614		TMEM203	0.803583		ZNF732	0.28059		ZNF251	0.298376
KLK7	0.977606		KIF11	0.803559		SZRD1	0.280584		CLEC4F	0.298328
HOXA9	0.977372		TMEM139	0.803555		FLVCR2	0.280372		LGALS14	0.298289
DUSP14	0.977341		RAC3	0.803528		RHPN2	0.280323		CGB5	0.298256
PTPRH	0.977249		FBXO42	0.803357		GCC1	0.280266		DACT2	0.298255
NAT16	0.977085		MTUS1	0.803207		OR11L1	0.280164		ARHGEF15	0.298108
ABHD10	0.976752		ZKSCAN1	0.803028		C2orf78	0.280115		MDGA1	0.298088
JOSD1	0.976622		LTBP4	0.802959		CGB1	0.279899		NAPRT1	0.297963
GJC1	0.976449		STOML2	0.802914		HEXIM2	0.279693		CARD11	0.297834
PARD6B	0.97642		DDB2	0.802858		KRT37	0.279668		PIRT	0.297802
PSENEN	0.976165		ATL2	0.802694		ZNF558	0.279507		DLK2	0.297786
CCDC51	0.976123		INTS2	0.802602		SPG20	0.27945		DRAXIN	0.297769
SERPINE1	0.976118		GTF3A	0.802589		TMC7	0.279334		SUMO2	0.297727
ZKSCAN3	0.975924		TCF7L2	0.802577		PRIM2	0.279221		LRRC38	0.297661
ASCL5	0.975805		POLE3	0.802106		OXR1	0.279025		CNDP1	0.297634
CALHM1	0.975784		ATPIF1	0.802048		DUXA	0.278936		CCL21	0.29748
RCC1	0.975754		TOPORS	0.801894		HYAL1	0.277959		KRT15	0.297474
PCBD1	0.975421		GCAT	0.801635		CCDC71	0.277881		CSH1	0.297439
C11orf71	0.974693		PSPN	0.801188		PPFIA3	0.277868		PPP3R2	0.297402
LEPREL4	0.974506		GPR3	0.801083		GFRA4	0.277403		SHISA7	0.297321
TCEAL8	0.974497		TTC19	0.801052		ZNF394	0.276979		VSTM1	0.2972
SERTAD4	0.974296		UBE2H	0.801048		ZNF440	0.27682		WSCD1	0.297114
UAP1L1	0.974201		NAA15	0.800794		ENTPD7	0.27663		MOV10L1	0.297107
PLP2	0.974134		TRIM13	0.800781		SERPINA3	0.276593		COL26A1	0.297073
ZMYND10	0.974009		ZNF551	0.800737		GSTO2	0.276577		C11orf40	0.297068
ZNF428	0.973887		RAB40C	0.800577		EIF3A	0.27649		SPRR3	0.296969
LIMA1	0.973856		LTN1	0.80035		TPTE	0.27591		THNSL2	0.296911
TMEM143	0.973791		R3HDM4	0.800341		PLA2G4C	0.275824		AADACL4	0.296729
RAB7L1	0.973756		ECI1	0.800282		IRG1	0.275818		LRRC18	0.296719
PNKP	0.973663		HSPA1B	0.800273		ZNF347	0.275665		TRPV3	0.29662
TUBB_5	0.973622		DNAJC9	0.800229		XAF1	0.275644		CHST2	0.296591
ID2	0.973575		RPL19	0.800077		MTRNR2L2	0.275531		WSCD2	0.296582
PURB	0.973554		NDUFA7	0.799978		GSTT2_2	0.275512		SIGLEC14	0.296176
S100A5	0.973529		TRIM27_4	0.799849		CNNM2	0.27548		GYPC	0.29613
CDK4	0.973313		CBX3	0.799831		EYA1	0.275364		LRRC52	0.296033
ZNF789	0.973066		TUT1	0.799789		USP32	0.274922		KIR3DL1	0.295919
TMEM109	0.973029		HNRNPUL2	0.79978		ZNF492	0.274836		APOL1	0.295744
C5orf34	0.973012		ZNF584	0.799759		SDF2	0.274573		WNT3	0.295736
TRIOBP	0.972969		RAB20	0.799721		CUEDC1	0.274426		OR13J1	0.295732
TAF7	0.972889		ATP6V0E1	0.799612		ZNF789	0.274152		CES1	0.295731
USF1	0.972779		THOC3	0.79949		CACUL1	0.27414		TCF15	0.295537
MED18	0.972741		SWSAP1	0.799375		SPATA33	0.274012		PRAMEF6_2	0.295514
AXL	0.972596		AES	0.799356		SIRT3	0.273966		VWCE	0.295389
FLJ22184	0.972315		DDA1	0.799309		OR51D1	0.273921		ODF3	0.295352
TMEM18	0.972229		GNG10	0.799202		GSTT2B_2	0.27392		CTSF	0.295347
TFAP2A	0.972203		MC1R	0.799089		CCDC3	0.273802		FEZ1	0.295336
EHD2	0.972157		SOCS4	0.798994		GEM	0.273657		AGT	0.295312
FUT2	0.971936		TIPIN	0.798878		DEFA1	0.273622		RNF224	0.295264
B4GALT2	0.971849		CD63	0.798877		DEFA1B	0.273622		CLEC2L	0.295093
MIA	0.971821		FAM92A1	0.798813		KRT33A	0.27359		LILRA5	0.295069
KHNYN	0.971775		TOR4A	0.798784		BCAS3	0.273462		KCNN3	0.295054
TRMT5	0.971752		KIN	0.798671		C3orf56	0.273413		TCEB3C	0.294966
LPAR5	0.971519		NXF1	0.79865		TCF7L2	0.273412		CRTAC1	0.294809
CIB1	0.971424		SERTAD3	0.798643		RAB25	0.273357		OCSTAMP	0.294776
PPP1R18	0.971363		TMED2	0.798554		ZNF385D	0.27313		C1orf61	0.294776
LARP7	0.971257		TAF9	0.798427		ZNF569	0.273029		SARM1	0.294764
EFNA4	0.971253		AKAP10	0.798384		UTP18	0.272711		FST	0.2946
NR4A2	0.97124		OXSR1	0.797981		DHRS4L2	0.272645		ORAI2	0.294421
FUOM	0.970902		MLLT10	0.797863		PSRC1	0.272604		TRIM49	0.294309
ZNF446	0.970594		MALL	0.797761		HELB	0.272592		PVRL4	0.294294
DDR1_2	0.970305		PPP1R18	0.797673		ATE1	0.272507		S100A7	0.294219
ARL4A	0.970265		ZNF385A	0.797663		FAM71F2	0.272506		PRRT4	0.294113
TMUB1	0.970193		HMMR	0.797538		BCL7C	0.272464		VSTM4	0.294056
BHLHE41	0.969609		KIAA1279	0.797335		ZNF43	0.272372		NT5C	0.29405
COMTD1	0.969469		CDK7	0.797294		LOC100129924	0.272299		KRT36	0.293923
TSPAN31	0.969317		MRPS36	0.797097		ZFP2	0.272271		MESP2	0.293877
MTIF3	0.969225		DNAJA1	0.797079		GRINA	0.272208		MYLK2	0.293831
SAP30BP	0.968899		FXYD5	0.797078		SOHLH2	0.272189		KIAA1324	0.29378
CDCA3	0.968844		WRNIP1	0.797045		TERF1	0.272145		FAM187B	0.293663
GPR137	0.968797		PAIP2	0.796915		DLC1	0.271957		SLC13A3	0.293627
FUT6	0.968596		ZNF776	0.796794		CCDC182	0.271821		LAIR1	0.29362
RPS18_4	0.968424		LDOC1L	0.796706		ZNF251	0.271666		KCNK9	0.293577
ADM5	0.968391		RARS	0.79669		NCR3LG1	0.271665		NCF4	0.293416
FEN1	0.968383		GID8	0.79668		ABLIM1	0.271496		LYZL6	0.293281
HSBP1L1	0.968382		TMPO	0.79663		UNC5D	0.271402		SCAMP5	0.293191
ARHGAP18	0.968335		CHTF8	0.79644		LRRC30	0.271361		TBXA2R	0.293175
KLHL31	0.968217		BRICD5	0.79629		C10orf88	0.271216		ACSM5	0.293156
MIF	0.968077		RPL18	0.796211		B3GNT2	0.271199		MRGPRD	0.293116
CCDC28B	0.968058		COPS6	0.796125		NT5C3B	0.270981		NECAB2	0.293104
WNT10B	0.967905		BRI3	0.796085		ANKRD40	0.270915		MYBPC2	0.292983
FAM110C	0.967821		RNF7	0.796066		PRKCA	0.270874		TPBGL	0.292816
BTD	0.96778		RNFT1	0.796019		TMEM160	0.270728		KCP	0.292804
ARC	0.967679		MED13	0.795834		ENPP2	0.270676		FAM167A	0.292794
TSPAN14	0.967616		SSB	0.795612		C11orf24	0.270663		NLRP5	0.292665
ANKRD34A	0.967538		REST	0.795583		TNS4	0.270639		DMRTB1	0.292403
DUSP5	0.967452		RPP38	0.79556		KRT33B	0.270539		MCHR1	0.292338
AJUBA	0.967438		PTPN1	0.795346		MAP2K1	0.270485		PPP5D1	0.292153
ASPDH	0.967418		TMEM194A	0.795252		LYZL6	0.270441		HSD3B2	0.2921
MIS12	0.967376		ITGA6	0.795249		TMEM130	0.270074		ART5	0.292042
C2orf49	0.967247		PUM2	0.795174		UNC13C	0.270055		FAM45A	0.291947
CHRM4	0.967193		CCDC115	0.795119		MISP	0.269929		LRFN2	0.29193
C7orf49	0.967153		RNF43	0.795013		KIAA1467	0.269901		KLF17	0.291905
ESAM	0.967038		PFDN6_4	0.794995		BAGE2	0.26975		ANAPC2	0.291777
PGP	0.966814		LRRC73	0.794918		BAGE3	0.26975		SMIM23	0.291668
COPZ2	0.966772		DPH3P1	0.794791		BAGE4	0.26975		SLC34A2	0.291667
ZC3H12A	0.966764		TINF2	0.794698		BAGE5	0.26975		GLIS1	0.291578
MAT2A	0.966677		FASTKD5	0.794463		MOV10L1	0.269736		SSTR3	0.291568
ZNF740	0.966617		METTL23	0.794406		ZHX1-C8ORF76	0.269647		OR6B2	0.291534
CCDC85B	0.966272		LYG1	0.794378		CA6	0.269535		CACNG8	0.291342
PROCR	0.966183		PIDD	0.794298		RPS6KA4	0.269508		HTR3A	0.291103
BCL3	0.966172		C7orf55-LUC7L2	0.794259		SLC26A7	0.269505		NANOS3	0.290964
PHLDA1	0.966161		MRPS18B_4	0.794251		TNP1	0.26948		GML	0.290906
PHF1_2	0.966083		C1orf50	0.793963		NME1	0.269343		TSSK1B	0.290773
THAP6	0.965999		GNL1	0.793883		OR2A1	0.269153		SCARA5	0.29072
SYT5	0.965884		KAZALD1	0.793673		OR2A42	0.269153		CHP2	0.290365
GORAB	0.965865		SNRNP48	0.793667		OR7A5	0.269087		GLI1	0.290326
RNF167	0.96583		RLF	0.793591		PCDHB5	0.269053		KRTAP10-10	0.29027
KRT10	0.965803		DHX15	0.793575		PI15	0.268912		C12orf80	0.290095
PELO	0.96578		PSMC6	0.793558		PNLIP	0.268805		APOBEC3G	0.290045
NARR	0.96571		SERF2	0.793452		IL27RA	0.268777		KCNH4	0.290016
RAB4B	0.965415		HAUS6	0.793436		PAN2	0.268685		GRIK5	0.289981
PHB2	0.965303		FOXH1	0.79335		CSMD3	0.268622		ITGB2	0.289961
RBMX	0.965282		ATP5E	0.793308		SLC39A11	0.26859		HVCN1	0.289783
ASAH2B	0.965209		LRRC58	0.793165		LOC100130301	0.268544		MROH6	0.289698
NFE2L1	0.965168		TRIOBP	0.793111		ESRP1	0.268381		FAM69C	0.289606
SLC25A27	0.965145		MED22	0.793003		SNURF	0.268296		INA	0.289564
CNPY4	0.964921		ARL4D	0.792982		TULP2	0.268169		HTR3D	0.289399
CACNG8	0.964836		SEH1L	0.792929		ZFP62	0.268115		CASS4	0.289307
IL11	0.964575		PDCL	0.792853		EEF2	0.268008		FDXR	0.288986
EIF3D	0.964521		U2AF1L4	0.79285		CIAO1	0.268005		SPAG11B	0.288883
FAM109B	0.964444		PPID	0.792558		2004-09-01	0.267983		C3orf27	0.288829
CCS	0.964323		RPS7	0.792306		ZSCAN5A	0.267813		TM4SF5	0.288744
SSSCA1	0.964098		CANX	0.792289		COL14A1	0.26779		GPR139	0.288713
APBB3	0.963981		SDF2	0.79226		ZNF420	0.267637		PDPN	0.288666
SSB	0.963898		MRPS23	0.792153		SOX9	0.267376		SEC14L5	0.288351
TSPYL1	0.963706		TMEM238	0.791999		PECAM1	0.267294		CCR2	0.288349
SPIN4	0.963552		NFYA	0.79181		RDH10	0.267272		KRTAP5-9	0.288262
MSANTD3	0.963489		SNCG	0.791715		RSC1A1	0.267168		CA6	0.288132
CAMTA2	0.963333		MRPL49	0.791674		CYP4F2	0.267024		ADRB2	0.288104
MRPL15	0.963289		TMCO6	0.791636		IRAK3	0.266761		VSTM2B	0.288102
BMI1	0.96308		SLC16A5	0.791433		ZNF728	0.266755		C2orf54	0.288058
SLC25A10	0.96297		HNRNPR	0.791374		SLC35E1	0.266648		LRRC74	0.288051
YPEL3	0.962918		PTTG1	0.791349		ANKRD36	0.266642		TACO1	0.288046
DDB2	0.962781		HNRNPD	0.791347		ABCA10	0.266629		CD300LD	0.288035
PPFIA3	0.962752		C9orf37	0.791231		MTNR1A	0.266559		MUC17	0.287856
ZNF48	0.962656		C6orf62	0.791214		ZNF155	0.266514		KLK3	0.287609
ZNF580	0.962627		EMG1	0.791115		SLC35E2B	0.266184		CCKBR	0.287489
SOWAHB	0.962586		ALDH16A1	0.791077		CALCB	0.266021		PRLHR	0.28724
ATP5S	0.962464		POLD2	0.79101		NXPH2	0.265848		GOLGA6A	0.287194
RMI2	0.962404		DNTTIP1	0.79088		NOP14	0.265583		ACAN	0.287147
FIBP	0.962347		IGF2BP3	0.790814		CTHRC1	0.265418		KLK14	0.287086
SP1	0.962292		JOSD1	0.790765		ZNF85	0.265317		USP17L11	0.287061
HNRNPA1	0.962214		RBM12	0.790736		OCM2	0.265316		USP17L18	0.287061
RBM3	0.962181		LUC7L2	0.790697		NIPAL2	0.265206		EDAR	0.286915
HAUS4	0.961898		NDUFA2	0.790632		TRPV2	0.265133		CYTH4	0.286657
ERCC1	0.961868		FUS	0.790623		TEX2	0.265072		LRTM2	0.286565
MBLAC2	0.96153		SIRT7	0.790586		MXI1	0.265007		C6orf25	0.2865
UCP2	0.961479		ADIRF	0.790552		INTS8	0.264998		NRP2	0.286484
MRPL17	0.961476		CCDC84	0.790472		PTGS1	0.264961		CA14	0.286373
CRIP1	0.961447		ZSWIM4	0.790451		MLYCD	0.264954		TBC1D29	0.286306
SECISBP2	0.961313		SSH1	0.790384		DCLRE1A	0.264894		KRT6A	0.286122
SHFM1	0.961241		ESF1	0.790295		SENP5	0.264872		BCL11A	0.285982
SNX33	0.961151		TIMM10B	0.790262		APOH	0.264789		DTX1	0.285955
LIN7B	0.961112		CCDC58	0.790238		ARF1	0.264735		COL16A1	0.285928
HTATIP2	0.960991		YEATS2	0.790237		ZNF239	0.264573		NEURL3	0.285882
EIF3E	0.960917		C1RL	0.790231		NLRP9	0.26455		LRRC25	0.285738
SAYSD1	0.960617		ACTR8	0.790168		IRAK2	0.264426		CRYGN	0.285718
FUT4	0.960546		MAP1LC3B	0.79016		SRSF2	0.264372		ATOH1	0.285584
NUDT22	0.960497		RIOK3	0.790043		SYNPO2L	0.26431		FAM63A	0.28556
IRF6	0.960088		GPX4	0.789892		C12orf76	0.264305		KCNB1	0.285539
ZNF581	0.96006		CD97	0.789809		ZNF665	0.264214		TLX1NB	0.2855
ZNF302	0.959835		EIF3E	0.789616		EMR3	0.264171		LELP1	0.285487
MRPL51	0.959703		TOR1B	0.789322		SNX32	0.263982		HCAR2	0.285437
TMEM254	0.95966		RPN1	0.789294		NOTCH2	0.263868		HCAR1	0.285427
SQLE	0.959627		UBA52	0.789262		DEFB123	0.263855		CCDC33	0.285375
ZNF770	0.959314		ELOVL1	0.789207		ZNF382	0.263566		TCEB3CL	0.28534
RIMBP3C_2	0.959163		TRAPPC8	0.78905		CCL26	0.263461		IL2RB	0.285323
HNRNPA3	0.959157		ZNF485	0.788937		2010-03-01	0.263361		PKD1L2	0.28524
COPS7A	0.959013		HNRNPC	0.788793		OR4K1	0.262801		C16orf71	0.285114
PCDHB7	0.958977		DYNC1LI1	0.78879		MRPL12	0.262722		DNAJC5G	0.285112
PPP1R15A	0.95896		SLC27A1	0.788434		CCDC153	0.262471		TIMP3	0.285037
FAM89B	0.95887		RPL38	0.788376		KIAA0226	0.262433		TMCC2	0.284916
SRA1	0.958681		MRPL15	0.788344		PRR20C	0.262399		SCNN1B	0.284869
MICA_4	0.958637		SF3B5	0.788313		ZNF568	0.262295		PAX7	0.28486
C16orf86	0.958568		CDC26	0.78829		DAGLB	0.261932		DLX4	0.284737
ARL1	0.958429		SLC29A2	0.78815		PEX6	0.261884		C7orf71	0.284629
HOOK2	0.958403		NRM_4	0.788141		GJB5	0.261789		IL24	0.284619
FAM210A	0.958383		KIAA1143	0.78786		TMPRSS7	0.26177		POU4F1	0.284593
UFSP1	0.958269		RPL18A	0.787835		TOM1L2	0.261746		HOXB2	0.284489
MSMO1	0.958203		NAA20	0.787624		ZNF530	0.261733		HTR3C	0.284397
SLC17A9	0.958121		NFE2L2	0.787466		PKHD1L1	0.261704		PRR5	0.284385
RNASEH2A	0.95811		SPAG7	0.787462		OR5M9	0.261695		BOD1L2	0.284227
THAP8	0.95806		PEBP1	0.787382		ABHD8	0.261665		SLC6A3	0.28421
GPX4	0.958055		CDCA2	0.787192		GOSR2	0.2616		CYP17A1	0.284091
TMEM134	0.958021		PRR24	0.787182		PRKD1	0.261229		ABCG4	0.28408
DDIT3	0.957967		NDC80	0.787024		ASNA1	0.26116		CYP4A11	0.283935
MYC	0.957804		DNAJC30	0.786804		IQCF3	0.261141		ITIH1	0.283931
WDR45	0.957785		ZMAT2	0.786519		ODF1	0.261083		RBPJL	0.283889
TMEM151A	0.957749		USMG5	0.786418		LACTB2	0.260847		CACNG4	0.283815
CYP1B1	0.957739		RPS6	0.786377		MED13	0.260719		SERPINF1	0.283777
TMEM121	0.957609		PNPO	0.786353		CPXM1	0.260717		RPH3A	0.28376
HYAL2	0.957438		WDR90	0.786279		ZFP82	0.260631		STAT5A	0.283554
HMGN3	0.957394		ZBTB8OS	0.786119		KRT9	0.260596		LACTBL1	0.283269
ATRIP	0.957343		RBAK-RBAKDN	0.785942		MILR1	0.260436		TNF_2	0.283216
ARMC7	0.95728		CNFN	0.785919		DAG1	0.260321		COL4A2	0.283216
MSH5_8	0.957251		SRSF9	0.785874		WIPI1	0.260301		CCDC42B	0.283122
NGRN	0.957111		SLC25A1	0.785807		DDX24	0.260112		AMICA1	0.28312
JMJD8	0.957029		RUFY2	0.785767		DYDC2	0.259868		FAIM3	0.283093
LGALS7B	0.957021		NFIL3	0.785676		ARL17B	0.259861		PRMT8	0.282699
TMA7	0.956856		ARRDC2	0.785559		FARSA	0.259693		IRF4	0.28247
WRAP53	0.956825		FEZ2	0.785524		SRXN1	0.259677		SHANK1	0.282312
GLRX	0.956722		PPP1CC	0.785499		GNB1	0.259541		TRIM49D2P	0.282246
WDR38	0.956706		UAP1L1	0.785412		ZNF549	0.259217		TBX5	0.282017
VARS_5	0.956696		MZT2A	0.785385		OR2C1	0.259147		BPIFC	0.281972
NDUFA1	0.956449		OSTC	0.785376		FAM109B	0.259116		WNT9B	0.281911
THUMPD3	0.956439		RBBP6	0.785012		FAM178A	0.259087		HSPB7	0.281878
ZFP36L2	0.95637		ATP5J2	0.78492		NDUFB9	0.25904		COLEC11	0.281843
SERTAD2	0.956206		LZTS2	0.784867		C19orf59	0.258966		WDR87	0.281679
PRR14	0.956152		ZBED3	0.784709		OR8K1	0.258962		RPGRIP1	0.281605
MAD2L1	0.95615		SSU72	0.784673		TCFL5	0.258954		AK8	0.281594
MGST3	0.95614		WDR54	0.784635		COX6B2	0.258775		USP17L21	0.281586
EML2	0.956118		POM121C	0.784572		CDH17	0.258704		ZBTB8B	0.281542
CCDC59	0.956114		MRPL42	0.784566		CD19	0.258606		GLDN	0.281431
IRX4	0.955941		GJB5	0.784561		ZNF814	0.258566		PRR5L	0.281425
ROM1	0.955877		APRT	0.784384		KRTAP9-9	0.258374		ABCA3	0.281223
MTERF	0.955793		RAB1A	0.784379		PRR11	0.258222		TNFSF14	0.281218
HOXA13	0.955728		SH3RF1	0.784179		EMR1	0.258137		SLA	0.281089
SURF6	0.95555		UBE2D2	0.784173		IL17RE	0.25813		MYCL	0.280845
C14orf80	0.955232		PSMB10	0.784045		ARID5A	0.258114		SPN	0.280838
VMP1	0.954954		PCP2	0.783999		SBSPON	0.257732		TCN2	0.280833
SIAH2	0.954865		PTP4A2	0.78377		ACADSB	0.257589		C3orf18	0.280784
TXNDC9	0.954763		VDAC1	0.783711		ZNF20	0.25747		COG1	0.280762
HMGA1	0.954755		FBXL19	0.783685		KLRG2	0.257469		KRTAP5-10	0.280752
ZBTB22_3	0.954695		UQCR11	0.783587		GPC6	0.257405		PLA2G4F	0.280599
UQCC2	0.954684		ELP2	0.783518		ELAVL2	0.257354		CPAMD8	0.280516
C3orf80	0.95463		ACTR6	0.783481		C10orf12	0.257194		SSPO	0.280497
IDI1	0.95457		KLHL11	0.783457		CCDC169-SOHLH2	0.257116		SLC7A4	0.280292
THG1L	0.954568		PSMB5	0.783419		EMC10	0.25684		WTH3DI	0.280215
EIF4EBP1	0.954538		GLTPD2	0.78333		CDRT1	0.256729		C16orf46	0.280201
PNRC2	0.954485		WDR18	0.783239		LOXL3	0.256652		MAN1C1	0.280077
AP3S1	0.954441		FAM200A	0.782975		ZSCAN32	0.256612		SLC25A48	0.27991
C19orf54	0.954415		ZNF24	0.78296		CDC27	0.255906		ZNF541	0.27983
TYMS	0.954298		MRPL13	0.782851		PRPH2	0.255818		OLFM1	0.279817
KLF10	0.954185		TFAP4	0.782538		SLC1A4	0.255696		DNAI2	0.279814
TRIM52	0.953957		STUB1	0.782493		SFTPB	0.255675		PHACTR3	0.279593
PMAIP1	0.953624		APOM_3	0.782481		TREH	0.255616		KCNE4	0.279578
EFHD2	0.953596		TAF1D	0.782452		ZNF181	0.255613		TMEM229B	0.27947
KIAA0754	0.953495		CNOT1	0.782276		RAD54B	0.255443		DEFB107A_2	0.279337
CAPG	0.953391		CCT4	0.782191		METTL10	0.255436		DEFB107B_2	0.279337
MPI	0.953061		AUP1	0.782142		CHMP4B	0.255414		SPATA31C2	0.279287
PRKAG1	0.953029		C1orf210	0.781991		ZNF529	0.255361		IL27	0.279168
RPS27	0.952998		ASCC1	0.781933		WDR88	0.255281		PIK3R5	0.279124
CBR4	0.952834		KLK7	0.781922		ZNF793	0.25523		ACSBG2	0.279065
TOMM40L	0.952818		SGK223	0.781909		RASIP1	0.255217		UMODL1	0.278957
RAB17	0.952812		CISD3	0.781806		IL36G	0.255074		NOBOX	0.278931
SLC52A1	0.952725		B9D2	0.781796		EXT1	0.254915		STAC2	0.27877
TNNT1	0.952603		LARS	0.781638		CBX1	0.254832		TCF23	0.278693
RANGRF	0.952589		SENP6	0.781541		ERICH5	0.254687		LEFTY1	0.278583
NAA38	0.952567		TAPBP_2	0.781538		LDB1	0.254647		CCDC102A	0.2785
MOSPD1	0.952474		TFR2	0.781453		SLC35E4	0.254629		SPNS2	0.278493
CTNND1	0.952339		POLR2M	0.781427		LCT	0.254628		RCN3	0.278329
DNAJB1	0.952329		TGDS	0.781406		KRTAP1-5	0.254546		C1QTNF2	0.278321
CTSL	0.952288		LSM14A	0.781213		CREB3L3	0.254492		C2orf57	0.278162
SLFN5	0.952253		RBM27	0.781212		DPP10	0.254315		CD300E	0.277979
ISYNA1	0.952235		OCEL1	0.781147		ZSCAN20	0.254223		FAM169B	0.277759
MYL12B	0.95223		RELL2	0.780974		RBP4	0.253994		C1QL2	0.277642
IQCC	0.952206		NR2F6	0.780889		ZNF274	0.253641		PKNOX2	0.27756
ARHGDIA	0.95212		YME1L1	0.780862		KLK13	0.253548		LHX1	0.277529
RFK	0.952118		NFATC2IP	0.780851		ZNF577	0.253522		C1QTNF1	0.277521
YEATS4	0.952058		GNB1	0.780772		NCALD	0.253499		GATA5	0.277435
FUT1	0.952041		SMN1	0.780733		PNOC	0.2534		SLC2A7	0.277422
THAP1	0.951507		SMN2	0.780654		SLC47A1	0.25336		C10orf53	0.277319
CTBS	0.951414		RNF26	0.78054		LRRC37A2	0.25333		LGI4	0.277279
C2CD4C	0.951359		TLCD1	0.780533		CD1E	0.253005		KIR2DS4	0.277277
HSH2D	0.951204		GTF2H1	0.780497		CXCR1	0.252948		YPEL1	0.27721
NDUFB10	0.951193		UGCG	0.780318		COIL	0.252903		OR5B21	0.276965
VWA7_3	0.951187		RNF168	0.780261		FREM2	0.252662		RHBDL3	0.276906
C19orf45	0.951151		P4HB	0.780139		BAGE	0.252629		GRIK3	0.276453
ESYT1	0.950986		MAPK7	0.779995		TEX14	0.252574		PNLIPRP2	0.27641
KIAA1919	0.950876		PPFIA3	0.779994		ZNF582	0.252464		SLC4A1	0.276398
GJD3	0.950758		CCND1	0.779915		TP53	0.252391		DLL4	0.276305
METTL21B	0.950731		GPANK1_6	0.779909		RBP7	0.25238		TREM2	0.276217
KLK1	0.950713		ZMYM5	0.779756		GNG7	0.252369		TNFRSF1B	0.276167
STC2	0.950664		SP1	0.779623		SDR42E1	0.252345		TTYH1	0.276085
HSPB1	0.950517		GLRX5	0.779587		MCMBP	0.25232		CELA2A	0.275741
KLF11	0.950247		TMEM67	0.779542		CLEC10A	0.252148		FAM71E2	0.275668
CXXC5	0.950194		VAMP1	0.779527		GIP	0.251887		WFDC12	0.275617
NUDT15	0.95008		SDHAF2	0.779478		TNRC6C	0.251776		AADACL3	0.275577
TSTD1	0.949992		ZNF207	0.779396		C3orf72	0.251419		MCF2L	0.275332
ARID3A	0.949754		SURF1	0.779393		WNT8B	0.25088		SIGLEC5	0.27521
COX6A1	0.949555		PRR13	0.779257		NLRP12	0.250682		USH1G	0.27514
SELK	0.94937		YWHAZ	0.779177		ZNF560	0.250653		OCM	0.275068
IFITM3	0.949304		G3BP1	0.779172		OR2A4	0.250653		TTC34	0.274679
AGPAT1	0.949268		PHB2	0.779024		ST6GALNAC6	0.250547		SLPI	0.274623
CDT1	0.949028		ITCH	0.779004		TCF24	0.250406		C1orf94	0.274621
WDSUB1	0.948982		GZF1	0.778992		GJB4	0.250151		NAT8B	0.274426
SNX12	0.948768		UBE2R2	0.778981		NHLRC2	0.250049		NT5C1A	0.274356
MDK	0.948664		RPLP0	0.778919		ZNF8	0.249925		NPIPA7_2	0.274244
ZBTB6	0.948239		UBL5	0.778874		KRT1	0.249877		NPIPA8	0.274244
USP21	0.948203		MANF	0.778762		ANKRD30A	0.249439		EIF5AL1	0.274219
ZNF19	0.948156		OXA1L	0.778722		PNPLA3	0.249158		CPNE5	0.274065
TMEM216	0.948149		HELZ	0.778653		CNR2	0.249005		KRT72	0.274024
ARL2	0.948142		TSACC	0.778637		DCC	0.248743		IGFBP5	0.273986
ZMYM6NB	0.948131		PPP1R15A	0.778464		PPP1R42	0.248704		WISP1	0.27398
SCO2	0.948084		GPR110	0.778395		GIMAP2	0.248637		GNLY	0.273898
IRS1	0.94805		NFKBIA	0.778342		CYP7B1	0.248529		PELI2	0.273864
SERPINB8	0.947944		TMEM41B	0.778279		GUCA2A	0.248369		LACRT	0.273856
FAM122A	0.947875		TMEM69	0.778108		FAM91A1	0.248185		MYOM2	0.273847
KBTBD6	0.947853		PPIG	0.778053		NECAB1	0.248183		TVP23A	0.273782
TMEM92	0.94783		RANBP2	0.778035		HSBP1	0.248118		TMPRSS13	0.273769
TMEM194B	0.947812		PNN	0.778008		PAPL	0.247795		UROC1	0.273758
CDKN1B	0.947782		CKB	0.777995		ARL2	0.247725		SLC5A9	0.273717
LSM4	0.94775		NPM1	0.777863		HFM1	0.247702		LOC728392	0.273701
TMEM99	0.947616		EXOSC1	0.777758		KIAA1683	0.24761		SYPL2	0.27365
GPANK1_6	0.947538		TM2D3	0.777756		C10orf32	0.247393		CABP4	0.273638
RAC3	0.947486		RNF138	0.777698		NLRP4	0.247331		EFCAB6	0.27358
PHLDB2	0.947477		RBM4B	0.777608		RNF222	0.247253		DNAJB3	0.273531
KDELC2	0.947435		HP1BP3	0.77758		PLEKHS1	0.247062		MYL4	0.273466
CLP1	0.947332		ELK1	0.777507		EXO5	0.247024		WDFY4	0.273464
CCDC107	0.947113		ATAD5	0.777419		2011-03-01	0.246985		MRGPRX4	0.273403
TARBP2	0.947054		SLBP	0.777348		WDR65	0.246892		MYH11	0.273389
MYO1C	0.946999		IP6K2	0.77722		ZNF605	0.246864		NOS1	0.273363
AHDC1	0.946903		ZGPAT	0.777067		PLB1	0.246786		NXNL2	0.273317
KIF18A	0.946893		RBM25	0.777059		PRSS38	0.246722		NEUROD6	0.273297
L3HYPDH	0.946882		FAM32A	0.776844		LRRC37A_2	0.246624		FAM194B	0.27327
SMIM19	0.946684		PROB1	0.776776		CACNB1	0.246582		TMEM169	0.273246
TJP3	0.946579		UBE2B	0.776745		INSL3	0.246422		GALNT8	0.273243
NCKIPSD	0.946555		CTXN1	0.776709		DEFB104A_2	0.246296		ATCAY	0.273238
CCDC142	0.946485		MARVELD1	0.776499		DEFB104B_2	0.246296		ASB2	0.272993
HLA-F	0.946325		UCHL5	0.776344		SEC22B	0.246147		TMEM8B	0.272948
KIAA1524	0.946316		SNRPC	0.776323		HSPA1L	0.246082		SLC12A3	0.2729
APOBEC3F	0.946278		HEATR1	0.776308		TUBD1	0.246073		TMEM151A	0.272877
SFT2D3	0.946228		USP8	0.7763		SYT10	0.245943		CCDC27	0.272828
SERTAD1	0.946228		TXNDC9	0.776278		ZNF710	0.245924		PLEKHB1	0.272579
C11orf83	0.946218		ARHGAP11B	0.776212		TBX6	0.245886		MRGPRX3	0.272406
C19orf40	0.946193		UCN2	0.77612		ZNF790	0.24583		LBH	0.272327
PPIL3	0.946036		TRAPPC1	0.776102		KBTBD4	0.245737		USP17L22	0.272148
CXorf40A	0.945991		HRSP12	0.776082		PIWIL1	0.245425		CPXM2	0.272146
DERL2	0.945969		SLC35E3	0.776059		RGS9	0.24516		ZNF423	0.272114
ATG16L2	0.945921		ARPP19	0.775925		CCL8	0.244877		EBF2	0.272065
HSPB8	0.945796		PSMA5	0.775907		TPRG1	0.244804		VSIG8	0.271857
TMEM126A	0.945748		BRD2_2	0.775844		TRPA1	0.244784		BDKRB1	0.27176
CEP41	0.94573		C18orf32	0.775542		ATP6V0D2	0.244621		TACR2	0.27168
TMEM106A	0.945569		LOC100289561	0.775529		STMN2	0.244561		DEFB105A	0.271144
TUBA1C	0.945532		MSRB1	0.77539		SLC51A	0.244512		DEFB105B	0.271144
YDJC	0.945449		RBM8A	0.775274		ZNF583	0.244391		ZNF488	0.27103
DRAP1	0.945419		SEMA4B	0.775259		TNFRSF10A	0.244342		ZDHHC24	0.271025
ZNF771	0.945277		ZNF544	0.775255		PAFAH2	0.244287		FBXO39	0.270982
RPL23	0.945092		CD44	0.775217		CILP2	0.244273		C1QC	0.270977
CDC42EP1	0.944831		BAD	0.775172		LAPTM4B	0.244147		KIAA1045	0.270966
MRPS33	0.944794		RNPS1	0.775163		C17orf47	0.244015		SEZ6	0.270937
FPGT	0.944772		PPAN-P2RY11	0.774878		FUS	0.244014		HOXB6	0.270927
NTMT1	0.944702		HIST1H3E	0.774856		CA1	0.243913		SLC38A3	0.270839
C15orf61	0.944337		FUT2	0.774737		GRIK1	0.243824		C15orf32	0.270813
ALDH3A2	0.944336		PIK3R2	0.774626		RGS7	0.243817		OLFML2B	0.270579
MPZL3	0.944328		NUFIP2	0.774614		SIPA1L3	0.243614		SLC12A5	0.270578
RIMBP3B_2	0.944142		RCC1	0.774612		ACCSL	0.243384		DUSP13	0.270422
RBX1	0.943987		TUBA1A	0.774445		CLEC4M	0.243382		PIGZ	0.270421
SMIM11	0.943916		BTAF1	0.774422		ZNF709	0.243338		SPHK1	0.270302
KRTAP2-3	0.943904		C6orf1	0.774231		PXDNL	0.243217		EVC	0.270301
UBE2D3	0.943791		S100A13	0.774214		LRRC3B	0.242995		ELFN2	0.270216
ANKRD49	0.943748		ZFR	0.774188		PIGG	0.242861		DEFA1	0.270112
TGIF1	0.943718		SCAMP3	0.774109		GLT6D1	0.242807		DEFA1B	0.270112
TBL3	0.943679		TM2D1	0.774054		TTC31	0.242698		NEURL1	0.270097
CCDC78	0.943612		SKA2	0.773919		CYP2B6	0.242576		SYT11	0.270094
PLXNB2	0.943308		SFT2D3	0.773904		LEP	0.242479		CAPSL	0.269987
TOPORS	0.943212		AHCTF1	0.773866		PRPF8	0.242441		ZG16	0.269961
MOSPD3	0.943178		SEC24B	0.773841		CERS2	0.242412		C10orf99	0.269928
SRSF9	0.943171		MORC3	0.773804		KLK2	0.242282		ADAMTSL2	0.269853
VPS52_7	0.943171		DAZAP1	0.773752		LILRA4	0.242263		PHF21B	0.269825
CECR5	0.943119		NCL	0.773722		C8orf87	0.242213		KLK9	0.269651
CD274	0.943035		PLAUR	0.77364		OR2T3	0.242208		MORN5	0.269541
MRPS16	0.943021		IFRD2	0.773611		PSTK	0.242156		CYP4F22	0.269537
TMEM52	0.942864		UBA2	0.773543		FBXO32	0.242152		HOXB9	0.26951
ANGEL2	0.942857		OAZ2	0.773495		SDCBP2	0.242011		FBLN1	0.26948
LFNG	0.942689		C19orf53	0.773333		ZNF727	0.241701		CELF4	0.269437
STMN1	0.942646		PFDN2	0.773326		EEF2K	0.241624		AQP8	0.269277
SPINK2	0.942433		MGEA5	0.773293		CCDC169	0.241555		RIIAD1	0.269257
ZNF687	0.942353		PPP1R10	0.773217		WDR96	0.241463		DEFB121	0.269243
MEX3B	0.941947		RBM15B	0.77321		RNF157	0.2413		KRT77	0.269195
PXN	0.941878		GOLPH3	0.773141		ZNF486	0.24129		OTOP3	0.269063
CD2BP2	0.941751		ATAD2	0.773057		DIRAS1	0.24128		KLHL26	0.269023
WNT16	0.941652		RPL21	0.773001		NTN5	0.241256		SYCE2	0.268948
TGFBR2	0.941635		AGPAT5	0.772941		COX15	0.241155		GALR3	0.268797
LRIF1	0.941623		LYPLA1	0.772916		TULP1	0.241061		RNASE12	0.268723
PRRG2	0.94157		RPL17-C18orf32	0.772816		PIGR	0.240857		PNPLA1	0.268674
HRK	0.941466		LENG9	0.77278		MIER2	0.240825		C17orf107	0.268624
PCSK4	0.94136		SMNDC1	0.772763		ICAM2	0.240681		SLC6A4	0.268603
MAGOHB	0.941342		DNAJC17	0.772691		SLC6A20	0.240653		DRD2	0.268559
NDUFS8	0.941278		TAF11	0.772446		TNFRSF10D	0.240498		PITX3	0.268513
ZNF114	0.941271		TYMS	0.772293		ACER1	0.240448		APOC4	0.268226
EIF1	0.941064		SLC30A5	0.772202		ZNF891	0.240376		DEFB118	0.2682
RSPH1	0.940991		WIPF2	0.77218		FBXO43	0.240362		COL5A1	0.26819
SNAPC1	0.940764		SHB	0.772105		PLXDC2	0.240254		CRB2	0.267964
C9orf40	0.940743		HIAT1	0.772074		TMOD1	0.24008		MAL	0.267931
MRPS12	0.940653		KLF4	0.772039		UBL5	0.240046		HCAR3	0.267529
RBM34	0.940605		TRPM7	0.771925		ZNF266	0.239861		AIPL1	0.267527
SNRPF	0.940498		HEXB	0.771909		SERF1A	0.239819		WDR86	0.267488
MOAP1	0.940468		FBXO2	0.771897		SERF1B	0.239807		NFASC	0.267457
ZNF784	0.940178		HNRNPF	0.771859		SLFN12L	0.239792		OOEP	0.267446
DCBLD2	0.940042		ZBTB12_2	0.7717		DERL1	0.239642		NUGGC	0.267443
E2F2	0.939922		NT5E	0.771568		YPEL4	0.239462		TDRD10	0.26743
TP53	0.939888		MTRNR2L8	0.771567		FAM117A	0.239402		NRXN2	0.267347
GTPBP2	0.939843		TP53I3	0.771512		ITGB3	0.239389		FCN1	0.267326
STARD4	0.939737		CCSAP	0.771451		ZNHIT1	0.239274		CACNA1D	0.267319
PDXP	0.93972		PUM1	0.771376		C9orf50	0.239257		SLC1A7	0.267269
RBM43	0.93967		ACTB	0.771353		CSMD1	0.239218		SAMD14	0.267255
ABCB6	0.939629		ZNF594	0.77135		MMRN2	0.239125		TDGF1	0.26695
UBE2T	0.939592		MAZ	0.771264		C1orf229	0.239034		APOD	0.266866
TRIM16	0.939591		MLLT6	0.771264		ZNF705G	0.238998		TMEM176B	0.266774
TMEM91	0.939381		EFNA3	0.771256		PRELID1	0.238813		SNAI3	0.266727
DCAF11	0.939113		ZNF669	0.771125		KCTD19	0.23877		RFPL1	0.266719
C3orf52	0.939048		DPM1	0.771025		C17orf105	0.238733		DAGLA	0.266693
PFN4	0.939033		SNX6	0.770997		DKKL1	0.238723		KCNA10	0.266686
MCIDAS	0.939025		RAD23B	0.770875		ULBP1	0.238688		LOC100287534	0.26664
PLK3	0.939025		COA4	0.77082		P2RX7	0.238603		C8orf46	0.266624
KIAA0101	0.938953		HOMER3	0.770795		HSD17B6	0.238515		PLVAP	0.266582
AHNAK2	0.938953		DNAJC22	0.770767		TGM4	0.23837		CAPN14	0.266546
SLC35A4	0.938931		RBM14-RBM4	0.770712		CAPG	0.238313		ALOX15	0.266468
HMGA2	0.938923		HSPA8	0.77066		FAM157B	0.238124		NFATC2	0.266346
IER5	0.938918		ZNHIT1	0.770646		FAM24B	0.237894		HHIPL1	0.266197
RGL2	0.938696		TNFAIP8L1	0.770639		AS3MT	0.237755		MEDAG	0.266026
PHPT1	0.938682		SMAD3	0.770633		MATK	0.2377		PKD2L1	0.265952
RPL17-C18orf32	0.938572		CLP1	0.770632		DEFB4A	0.237677		SUSD3	0.265916
SMIM20	0.938511		SIPA1	0.770467		PAG1	0.2376		SBK3	0.265896
C11orf48	0.938478		ZNF417	0.770402		SEMA5A	0.237565		FOXC2	0.265843
TMEM261	0.938459		ZNF768	0.770197		FAM153A	0.237547		MAL2	0.265796
TSPYL4	0.938456		LARP4	0.770173		AXIN2	0.237439		PATL2	0.265786
LSM5	0.938442		ZNF317	0.770166		AGPAT1	0.237301		SEMA3G	0.265732
SLC45A1	0.938229		METTL17	0.770124		LYPD5	0.237236		SYT6	0.265608
SP7	0.938221		SSR3	0.770085		RALYL	0.237072		PDE4C	0.26556
CSNK2B_5	0.938216		BIK	0.769969		PHF5A	0.236695		YPEL2	0.265451
PFAS	0.938127		SGSM2	0.769968		CHRNB1	0.23664		SCNN1D	0.265385
RRAGA	0.937867		TFAP2A	0.769937		ALKBH5	0.236212		FFAR2	0.265149
DNTTIP2	0.937851		FANCG	0.769849		NPFFR1	0.236156		CCL4L2	0.265104
PCNA	0.937687		ATG9A	0.769848		PDZD3	0.236149		CACNA1C	0.26497
ZNF860	0.937671		DHFR	0.769803		OR2T12	0.236108		ITGA2B	0.264897
DEPDC1	0.937485		LENG1	0.769698		PCDHB13	0.236048		ZBTB7C	0.264805
PRDX3	0.937461		MRPL18	0.769586		ZNF563	0.235463		SLAMF8	0.26477
RNASEK	0.937447		GALR3	0.769576		ATP11AUN	0.235167		SDK2	0.264734
ZNRD1_3	0.937435		RNF149	0.769474		GRHL2	0.235158		FAM231A_2	0.26454
DUSP19	0.937427		BAG5	0.76934		IMPA1	0.235132		HCN2	0.264492
C6orf136	0.937369		PRKCI	0.769301		PDRG1	0.23483		T	0.264429
TM2D3	0.937352		POMK	0.769287		PSMD8	0.234793		FAM209A	0.26399
ZNF33B	0.937249		TUFM	0.769285		EFCAB9	0.234616		PHYHIP	0.26392
PDGFB	0.937165		H1FX	0.769232		MRPL55	0.234608		SOWAHB	0.263795
SMPD2	0.937163		DDX59	0.769211		SLC5A5	0.234366		SPTBN4	0.263746
POGK	0.937122		NOP58	0.769211		ZFP28	0.234304		HMP19	0.263726
TMEM251	0.937024		TSPYL1	0.769207		ZNF527	0.23413		PROZ	0.263717
C12orf61	0.936909		SOCS3	0.769039		SLC6A16	0.233996		TRIM67	0.263661
TMEM230	0.936862		KLHL12	0.768986		TMEM150B	0.233947		XKR6	0.263635
NPW	0.936797		METTL10	0.768982		DNASE1L3	0.233932		ATP6V1B1	0.263618
ZNF184	0.93678		RBM4	0.768915		VWC2	0.2339		VTN	0.263572
EEF1G	0.936657		NIPA2	0.768775		MMP9	0.233898		AMHR2	0.263521
BCL10	0.936546		PPT2_6	0.76862		PNPLA6	0.233818		SLC13A5	0.263519
ZKSCAN2	0.936541		PSMC4	0.768369		FAM153B	0.233703		FCRL2	0.26338
RPLP0	0.936511		ERMP1	0.768228		CNTN3	0.23368		KIF25	0.263242
RASSF1	0.93649		DMPK	0.767966		LRRC69	0.233601		ITGAD	0.263237
CDKN2B	0.93647		ESRRA	0.767907		MED30	0.233581		KCNH3	0.263116
C9orf163	0.9364		YTHDF2	0.767902		SCAP	0.233356		LDB3	0.263007
ACBD4	0.936368		FAM46B	0.767786		LACRT	0.232995		CHRNE	0.26299
GNPNAT1	0.936164		TM2D2	0.767768		SOCS3	0.23296		SRCIN1	0.26299
ATG12	0.936051		CDC42	0.767765		POTEH	0.232937		FGF6	0.262908
FTH1	0.935939		QPCTL	0.767747		C18orf64	0.232934		EDN3	0.26283
CCDC9	0.935929		RHEBL1	0.767635		BANF2	0.232877		IQCF5	0.262799
ARHGAP12	0.935906		CSE1L	0.767542		POTEJ	0.23286		APCDD1	0.262771
CAMKK1	0.935899		COX20	0.767494		BTBD16	0.232579		TTLL9	0.262698
RPS2	0.935864		KITLG	0.767464		AIPL1	0.232553		GPX7	0.262667
SH2D3A	0.935702		MED10	0.767404		ZNF334	0.232407		SLC22A25	0.262652
LBX2	0.935696		ZNF226	0.76737		NME1-NME2	0.232257		MIR205HG	0.262607
CSTF2T	0.93566		RTCA	0.767238		QPCTL	0.232248		TRIB1	0.26252
CMTM7	0.935516		CKAP2L	0.767122		CETP	0.232086		CNGA3	0.262486
RCAN3	0.935466		MRTO4	0.767071		PC	0.232032		GRIN2C	0.262248
ABCB9	0.935347		HES2	0.767053		CBLN4	0.232026		GSG1L	0.262225
H3F3A	0.935271		H2AFX	0.76701		SLC39A2	0.232006		TRIM71	0.262158
WIBG	0.935213		CHST14	0.767007		FAM20A	0.231951		TESPA1	0.262053
KITLG	0.935183		SOCS2	0.766987		CACNA1A	0.231902		ATP12A	0.262032
PSPN	0.935112		FAM110A	0.766948		ZNF16	0.231849		PPP2R2C	0.262014
MRGBP	0.935088		TMEM66	0.766928		NAT8	0.231781		GPR179	0.262
2009-03-01	0.934979		PPP1R35	0.766886		OR4A5	0.231717		DEFB107A	0.261972
ACAT2	0.934901		OR51B5	0.766855		C1orf65	0.231692		DEFB107B	0.261972
IMP3	0.93485		CDT1	0.766827		ASAP1	0.231641		EFCAB12	0.26194
METTL12	0.934737		ZNFX1	0.766716		TIMM50	0.231481		RAB44	0.261926
CHST14	0.934402		NOLC1	0.76667		SCGB1C1	0.231428		OBP2A	0.261907
ANKRD63	0.934401		NDUFS1	0.766658		HMGCL	0.231406		KCNIP1	0.26189
GCA	0.934344		CRK	0.766647		USP6	0.231372		SLC17A7	0.261854
PPIA	0.934329		NAA38	0.766633		TGIF2	0.231303		OMP	0.261848
ETFB	0.934175		KIAA0754	0.766517		LOC653486	0.23118		IL5RA	0.261726
ATP1B1	0.934061		PRR14	0.76632		TEX33	0.231021		SPDYE6	0.261687
RPS16	0.934059		CDC25C	0.766303		GIPC3	0.230972		KRT84	0.261638
CAMK2N2	0.934052		ZNF57	0.766134		FAM65C	0.230679		RGS9	0.261548
HMGN4	0.933994		SLC25A37	0.766034		NSMCE4A	0.230388		PPAPDC3	0.261497
CATSPER1	0.933947		HNRNPAB	0.765924		INCA1	0.230163		SLC27A3	0.261491
C11orf31	0.933796		STMN3	0.765922		C6orf118	0.22981		HMX1	0.261471
TRPT1	0.933723		ACSS2	0.765873		THEG5	0.229791		ABI3	0.261459
CXCL16	0.933654		POLR2H	0.765667		PLA2G4D	0.229722		CPXM1	0.261421
MNX1	0.933532		AKAP17A	0.765642		MUC12	0.229677		CCDC8	0.261398
CRYZ	0.933196		TGS1	0.76551		TNFRSF13B	0.229477		GFY	0.261351
PRSS16	0.933191		NQO2	0.765446		XYLB	0.229308		SCGB1D4	0.261264
REL	0.933182		COQ10B	0.765383		PLOD1	0.229303		LRRC43	0.261217
GAR1	0.933158		RUSC1	0.765372		TMPRSS4	0.229188		TIMP2	0.261146
UBXN8	0.933106		RNH1	0.765329		SRGAP2	0.228947		PLA2G4E	0.261054
HR	0.932938		HELLS	0.765286		HAPLN4	0.228821		VWA5B2	0.261034
GJB2	0.932886		NR4A2	0.765259		FLYWCH1	0.228675		CRHR1	0.260997
CDC6	0.932662		EIF5	0.765207		OPN1SW	0.228572		ACKR2	0.260973
CALML6	0.932652		ISYNA1	0.765195		PCDHB7	0.228546		FAM153B	0.260931
CEACAM19	0.932584		ARMC10	0.765046		ZNF660	0.22854		FAM78A	0.26085
ISL2	0.932581		KIAA1551	0.765029		C11orf86	0.228494		HMGCS2	0.260722
MYL12A	0.932508		NDUFB5	0.764977		CCBL1	0.228257		TRPV5	0.260671
TRIB1	0.932506		EIF3J	0.764879		CYP2F1	0.227972		ST6GALNAC2	0.26048
BMP4	0.932492		ZNF786	0.764836		GRXCR1	0.227934		VIPR2	0.260408
LAPTM4A	0.932416		ANKRD37	0.764775		SAMD12	0.227779		SORCS2	0.260403
MAT2B	0.932368		AFF4	0.764758		H3F3B	0.227652		RD3L	0.260365
HES7	0.932333		UBP1	0.764698		CHST3	0.227637		TNFRSF8	0.26036
NHP2L1	0.932309		SMURF2	0.764689		NWD1	0.227593		C6orf15	0.260308
SRSF10_2	0.932301		TK1	0.764675		CALML6	0.227284		DCSTAMP	0.260302
CHCHD1	0.932297		CHPF	0.764668		ELSPBP1	0.227271		LAYN	0.260276
ORMDL1	0.932274		ARRDC1	0.764513		FABP4	0.227243		KRTAP12-4	0.2602
FEM1C	0.932038		USP34	0.764353		ZNF878	0.227172		ETV3L	0.260195
PTP4A2	0.931557		YEATS4	0.764335		ACTL7B	0.227152		MYH13	0.2601
KHK	0.931542		STRN3	0.764227		PDIA4	0.227151		CRHR2	0.260058
LZTS2	0.931387		ANKRD10	0.764221		C1orf159	0.22702		DHRS4L1	0.260032
RAD51D	0.931264		CHD2	0.764175		NRG3	0.226996		ACR	0.259965
C6orf48	0.931239		PROSER2	0.763853		UBALD2	0.226953		SSC5D	0.259885
ACBD5	0.931174		VDAC2	0.763795		ADCY8	0.22689		PRR18	0.259874
DYNLL1	0.931128		C4orf29	0.763756		OR4K2	0.226728		TMEM8C	0.259718
EIF2S3	0.931121		PDS5A	0.763728		NOP9	0.226723		CA5A	0.259656
DUS3L	0.931047		MILR1	0.76371		RUFY4	0.226684		SOX14	0.259603
BLOC1S4	0.930948		TXNRD1	0.763687		OSBP2	0.226651		SLC36A2	0.259574
DCTPP1	0.930935		KIAA0907	0.763544		DOK1	0.226643		CHST4	0.259433
LAMTOR4	0.930931		TIRAP	0.763529		STRADA	0.226552		CYP3A4	0.259288
ZNF518A	0.930924		ADAT3	0.763474		CNGA3	0.226491		USP17L25	0.259166
C17orf100	0.930837		ALKBH5	0.763433		ZIM3	0.226384		DEFB103A_2	0.259128
SMDT1	0.930809		RPS23	0.763425		CTAGE8	0.226268		SLC6A19	0.259027
RPL36A	0.930742		PSENEN	0.76335		ARHGDIA	0.226225		PADI4	0.258958
TIMP1	0.930516		SAPCD2	0.763349		REG1A	0.226214		OR51G2	0.258905
INO80B	0.930471		GPS2	0.763233		CHRM3	0.22609		NINJ2	0.258895
CKAP4	0.930403		HNRNPL	0.763163		RILPL2	0.226005		ABRA	0.258844
COPZ1	0.930372		MFAP4	0.76308		PCDHB9	0.225935		SLC18A1	0.258752
APEX2	0.930372		DAG1	0.763046		ZNF500	0.225781		RFPL4A	0.258733
C16orf13	0.930339		SCD	0.762886		XCR1	0.225621		SHD	0.258536
ARHGAP4	0.930302		SNRPE	0.762882		NCF1	0.225526		UBASH3A	0.258506
IER5L	0.930192		FAM222B	0.762868		RPS28	0.225517		NPAS4	0.258503
B3GAT3	0.930183		SMARCC1	0.76278		MRPS24	0.225464		CYP11B1	0.258457
CENPH	0.929998		UBALD2	0.762745		ZNF470	0.225413		CD300LB	0.258435
MED31	0.929881		FBXL6	0.762716		TLR2	0.225413		CCL16	0.25839
OSGEPL1	0.929862		ARL2	0.7627		OR1A1	0.22541		QPRT	0.258358
RPS27A	0.929859		FBXL8	0.7626		PCDHB15	0.225362		OR11H4	0.258347
BANF1	0.929712		ST13	0.762564		FOXD4L6	0.225209		DNTT	0.258322
ACTR1B	0.929611		WDR45B	0.762548		C18orf42	0.225092		MX1	0.25819
TMEM80	0.929539		TNNT1	0.762454		ZNF304	0.225067		COL23A1	0.258185
PLAUR	0.92953		MIS12	0.762435		ZSCAN22	0.224875		PRKCG	0.258092
TPM4	0.929462		MALT1	0.762404		MATN4	0.224534		PIWIL3	0.258079
MSH6	0.929431		AP1G2	0.762245		ALOX15	0.224532		SFTPD	0.257987
CYB5D1	0.929408		DIMT1	0.762244		FMN2	0.224499		SH2D4B	0.257834
PFDN2	0.929404		C14orf2	0.762238		CRK	0.224454		AZGP1	0.257832
ZBED6	0.929287		STK39	0.762183		DNAH2	0.224384		S100A8	0.257753
ART5	0.929255		HSD17B1	0.762126		IL1F10	0.224375		TMEM150B	0.257637
C2orf15	0.929039		CD2BP2	0.76207		CCDC147	0.224324		JAKMIP1	0.257613
TXLNA	0.929035		EBP	0.762041		ADCY4	0.224025		IL34	0.257559
PRSS22	0.929024		GALE	0.761965		KRT6A	0.223937		SLC6A11	0.257557
SECTM1	0.928986		CTDSPL2	0.76194		OR4K13	0.223859		DNAH10	0.257551
NDUFAF3	0.928922		QRICH1	0.761879		NUTM1	0.223848		TTC25	0.257511
FBXO5	0.928899		RIC8A	0.761844		OR10G3	0.223724		PRDX3	0.257444
P4HTM	0.928858		RGL3	0.761716		PREX2	0.223469		TNN	0.257422
MEPCE	0.928841		CCDC51	0.761672		KLF17	0.223413		PRKAG3	0.257236
CDC25B	0.928827		NUDT4	0.761666		TMEM92	0.223354		C15orf27	0.257173
ZNF669	0.928795		DYNLL1	0.761543		TCF20	0.222918		HES3	0.257118
NANOS2	0.92854		KLF3	0.761458		CKMT2	0.222893		NDUFA4L2	0.257082
FXYD7	0.928329		NSRP1	0.761359		RPL8	0.222883		ATP2A3	0.257071
TNFRSF10D	0.928311		NUP155	0.761348		UCN3	0.222812		CBX1	0.257069
SMIM1	0.928291		RPS3A	0.761342		NUCB1	0.222792		CYP11B2	0.257068
ALG10	0.928143		POLH	0.761289		CDH1	0.222789		NPIPB5	0.257063
FAM96A	0.92813		AP3M2	0.761199		ZNF256	0.222759		EPN3	0.257042
MEN1	0.928113		ZMYND8	0.761127		FAM194B	0.22271		S100A12	0.256941
ENPP5	0.928041		PDCD2L	0.760984		HOXB4	0.222643		EPHA10	0.256791
LRRC14	0.927954		GTF3C6	0.7609		NLRP11	0.222622		MMP9	0.256785
PEX2	0.927926		NT5C	0.760857		CREB3	0.222599		ARSI	0.256772
SNRNP35	0.927838		ACBD5	0.760837		OAS2	0.222431		LYNX1	0.256723
ILF2	0.927815		FBXO28	0.760779		PTGR1	0.222336		PGBD5	0.256694
INO80C	0.927636		CHP1	0.76074		KCNU1	0.222251		ACTL8	0.256687
RBP1	0.927554		TRIM65	0.760716		TEN1	0.22223		ATP2B2	0.256624
RPUSD3	0.927451		BCL2L2-PABPN1	0.760611		IFT172	0.22222		HOXC4	0.256595
TOR2A	0.927429		ANKRD39	0.760594		KIAA1429	0.222148		TMEM63A	0.256493
SLU7	0.927397		RABAC1	0.76054		CCDC144NL	0.222124		SLC25A42	0.256478
SLC23A3	0.927303		ZNF761	0.76037		C12orf71	0.222101		CRYAA	0.256438
SPATA12	0.927298		LPAR2	0.760172		CATSPER3	0.221525		PLXNA4	0.256339
LAMTOR3	0.927273		VAPB	0.759854		SCUBE2	0.221415		PTGS1	0.256247
DVL2	0.927213		ALG8	0.759845		UBOX5	0.221325		KIAA1751	0.256023
TMEM186	0.92719		TMC4	0.759735		EGFL8	0.22124		PAMR1	0.255973
PRR15	0.927179		PUS7	0.759702		SMARCC2	0.221207		C2orf70	0.255942
TRIP10	0.927123		XPOT	0.759694		PTN	0.221118		NKPD1	0.255929
MIEF2	0.927106		MTIF2	0.759561		NDUFS2	0.221109		TTLL1	0.255805
ATP5A1	0.927087		SLC38A5	0.759546		GAPDHS	0.220979		SHE	0.255688
THTPA	0.927052		WTAP	0.759545		EIF3K	0.220946		POU2AF1	0.255655
RTEL1	0.927026		ABHD3	0.759534		FHAD1	0.220888		GIMAP6	0.255624
ZBTB1	0.926857		CYP24A1	0.759459		CDH11	0.220812		MN1	0.255599
NDUFA4	0.926811		RIF1	0.759366		MAP1LC3B2	0.220725		HIST1H2BA	0.255482
NSMCE2	0.926667		RPL10	0.75934		HSH2D	0.220651		SLIT1	0.255397
METTL23	0.92666		NR1D2	0.759305		ZNF461	0.22064		CRLF1	0.255329
SPIN3	0.926638		RNF208	0.759159		BTNL8	0.220432		SPAG11A	0.255276
FAM200B	0.92629		CHTOP	0.759132		SYT17	0.220352		VWA5B1	0.255202
UBQLN2	0.926221		SSBP1	0.759002		CPA4	0.220317		SGSM1	0.255141
TSNAX	0.926153		TFE3	0.758886		CPNE1	0.220133		GGT7	0.255116
PLCD3	0.926053		PCMT1	0.758885		ZNF813	0.220041		CCDC105	0.255058
ESRP2	0.926		HSPD1	0.758819		PSKH2	0.22003		DNAAF1	0.255054
DHFRL1	0.925948		TFB1M	0.758763		CTSG	0.219984		CNR2	0.255027
EIF3I	0.925542		ATP2A2	0.75876		ZNF69	0.219918		SFTA3	0.254944
LPAR2	0.925419		RPS20	0.758747		RPS6KB1	0.219906		ITGA9	0.254899
DIRAS3	0.925345		WSB2	0.758739		POTEB2	0.219903		CPZ	0.254873
SLMO2	0.92534		LOC81691	0.758578		POTEB	0.219903		ZNF853	0.254793
C18orf56	0.925335		VPS52_7	0.75853		SULT1A3	0.219691		STPG1	0.254703
HOXB4	0.925267		BOD1	0.758471		SULT1A4	0.219691		KAZN	0.254652
PPP1R3D	0.925263		DYNLT1	0.758468		OR2T5	0.219683		GS1-259H13.2	0.254644
CSAD	0.925218		PSPH	0.758434		FAM157A	0.219667		KRTAP5-5	0.254621
C8orf59	0.9252		PSMD12	0.758432		ATP1B2	0.219658		CD3E	0.25462
2005-09-01	0.925105		SLC25A39	0.758423		NQO2	0.219585		FAM92B	0.254568
AASDH	0.925047		PITPNB	0.758417		NBPF9	0.219466		CDK5R2	0.254563
DNAJB7	0.924851		TRADD	0.758254		PPIF	0.219463		MYOCD	0.254544
ENC1	0.924784		PEX11B	0.758246		NTSR1	0.219426		OR10J1	0.254537
CTXN1	0.924428		MAD2L1BP	0.758226		OR4N2	0.219375		DAAM2	0.254397
CSRP2	0.924426		PMS2	0.758172		PSG8	0.219328		GOLGA6B	0.254391
RPS26	0.924425		PAN2	0.758158		PRRT1	0.219267		CCL3L3	0.254385
SMAD7	0.924411		MRPS26	0.758134		RNASE13	0.219227		SMCR9	0.254271
PKM	0.924215		NDUFV2	0.758098		PGLYRP2	0.219084		SNF8	0.254266
ACTN4	0.924118		WDR82	0.758037		LTB4R	0.219029		C16orf74	0.254247
NEDD8-MDP1	0.923917		LATS1	0.757982		SLC10A5	0.218998		CACNA1A	0.254218
SRSF6	0.923909		FAM214B	0.757976		RUNX1T1	0.218915		BOLA2	0.254145
SF3B4	0.923871		GNA13	0.757857		CEACAM20	0.218847		BOLA2B	0.254145
RPL17	0.923751		MASTL	0.757813		SPHK1	0.218766		FBXO43	0.253987
LURAP1L	0.923747		TLDC1	0.757783		MAP2K6	0.218702		MUC12	0.253963
TUBA1B	0.923518		ACTR2	0.757718		NPS	0.218592		HOXB4	0.253945
ZSCAN31	0.923369		EXOSC9	0.757651		KRT85	0.218527		TNFRSF10C	0.253882
TRIM7	0.923365		GCC2	0.75761		NUPR1	0.218482		FBP2	0.253879
ZIC2	0.923336		DKC1	0.757434		SP2	0.218397		VAT1L	0.253869
MT1F	0.923332		CD9	0.757372		GDAP1	0.218393		ZDHHC19	0.253794
GMFB	0.923116		HMGA1	0.757349		ARL3	0.218345		LTB	0.253757
IFI30	0.923043		S100A16	0.757313		TRPM4	0.218319		GPR78	0.253721
PALLD	0.923023		VPS9D1	0.75731		SORCS1	0.218238		HRASLS5	0.253713
BCL2L12	0.923008		SUN1	0.7573		CD48	0.218167		C16orf96	0.253656
PPFIBP1	0.922907		ETF1	0.757268		PABPC1	0.218063		CYP4B1	0.253576
TEX40	0.922857		EIF4G1	0.75713		FBXL7	0.218019		AIF1_6	0.253552
ANO8	0.922853		TOB1	0.757123		TGM3	0.217953		HIF3A	0.25334
ZNF230	0.922707		NOL7	0.757077		FOLR1	0.217928		NLRC3	0.253321
RSRC2	0.922628		ACIN1	0.757072		PALM3	0.217912		TSPAN18	0.253274
ARMCX5	0.922538		CCP110	0.757017		CPA6	0.217893		GDF6	0.253143
HSPA5	0.922392		DND1	0.756921		CYP4F11	0.217833		KCNA7	0.253115
SETD6	0.922385		DCAF16	0.756632		NELL1	0.217766		ST8SIA2	0.253109
GSDMD	0.922241		APPBP2	0.756582		ZNF625	0.217714		SLIT3	0.253108
LYPD3	0.92222		IMP4	0.756519		ZNF844	0.217478		PPP1R1A	0.253084
ZBED5	0.922152		HINT1	0.756422		CNTN4	0.217455		CYGB	0.252949
TMED7	0.921895		CSNK1D	0.756336		CD3E	0.217337		PCBP3	0.252895
ZNF460	0.921867		SEC24C	0.756333		ONECUT3	0.217042		JAM3	0.252826
NAB2	0.92171		C17orf49	0.75622		KHDRBS3	0.216983		SYT12	0.252792
PPM1J	0.921665		YBX3	0.756172		LRTM1	0.216966		RND1	0.252715
UFC1	0.921626		CXCL16	0.75617		FOXH1	0.21686		PTAFR	0.2527
PLIN2	0.921472		ZNF445	0.756155		LOC102724631	0.216839		MC2R	0.252616
C2orf68	0.921321		IGF2BP2	0.756151		PMP2	0.216672		DLGAP4	0.252608
GTPBP3	0.921315		HSD17B11	0.756037		KIAA1755	0.216641		PTGIS	0.252566
MAFF	0.921311		GTSF1	0.75602		TRPS1	0.21662		BPIFA2	0.252361
COMMD3-BMI1	0.921291		RPS15A	0.755996		CHUK	0.21647		PARP10	0.252242
MFSD10	0.921262		FAM208A	0.755907		IGFBP4	0.216317		ENDOU	0.252235
RPL26	0.92123		GNPTG	0.755775		UBE2O	0.216308		GLB1L3	0.252215
CARHSP1	0.921209		EFNB2	0.755676		HSPBP1	0.216306		CIB4	0.252148
SMPD1	0.92112		CCDC43	0.755646		GFOD2	0.21626		PPP1R16B	0.252042
DHRS7	0.921059		DDX17	0.75541		SLC44A2	0.216159		KANK4	0.252018
TLDC1	0.921054		EIF3K	0.755406		TOX3	0.215959		ADCY1	0.251994
RIN1	0.921011		ATP6V1G1	0.755397		ZNF540	0.215947		DISP2	0.251989
ATRAID	0.920814		MTHFD1L	0.755371		NOTCH3	0.215422		KIR2DL4	0.251988
GDPD2	0.920781		C10orf2	0.755352		SEMA6B	0.215379		PYY	0.251982
MKNK2	0.920738		CCDC107	0.755147		NBPF20	0.21518		MUC22_6	0.25192
PRKACB	0.920334		TXNDC17	0.755089		SELPLG	0.215152		KLHL40	0.251759
CHCHD5	0.920175		GPN3	0.755078		MRAP	0.215111		LPPR2	0.251707
HSPA8	0.920125		C1orf216	0.754985		FN3K	0.214913		OR1J2	0.25167
CLEC11A	0.920069		DNAAF3	0.754889		SPACA7	0.214884		TRIM54	0.251577
SAP18	0.920066		KIF5B	0.754843		TBCB	0.214581		SIGLEC7	0.251574
DPM3	0.919996		ACAP1	0.75475		ZNF354C	0.214572		PRAC2	0.251557
ABHD15	0.919933		RASSF7	0.754672		RIMS2	0.214324		NTSR2	0.251526
RPL13A	0.919926		GGNBP2	0.754647		IL2RA	0.214204		LIPG	0.251485
GDPGP1	0.919872		P4HA2	0.754595		GPR97	0.214059		STARD10	0.251416
PRR19	0.919844		PKP3	0.754504		FAM175B	0.214056		IGF2	0.251215
CHST6	0.919741		P2RX4	0.754502		MTMR4	0.21389		PRR23D1_2	0.251182
RNF181	0.919734		D2HGDH	0.754458		SLC41A3	0.213879		SYT2	0.251162
KIF22	0.919667		ZNF460	0.75441		FAM109A	0.213816		PRR23D2_2	0.251152
ITPRIPL2	0.91966		GLOD4	0.754371		ZNF763	0.213792		TSTA3	0.251147
C11orf52	0.91964		C11orf54	0.754368		FOXRED2	0.213688		RHOBTB2	0.251063
PAN2	0.919624		GPSM3_6	0.754334		CES3	0.213612		FBXO17	0.250988
PSTK	0.919457		HTATIP2	0.754332		NR2E3	0.213545		CD19	0.250974
LOXL3	0.919438		ZNF557	0.754217		MTDH	0.213521		FAM65C	0.250795
GLG1	0.919386		RAB5A	0.754166		KRT35	0.213439		RRAD	0.250779
ELL3	0.91937		2005-03-01	0.754064		AOC2	0.213391		UBQLN3	0.250747
PEX3	0.919358		PDLIM7	0.754036		C6orf15	0.213361		FRMD4A	0.250699
RELA	0.919306		TMEM129	0.754033		NAIP	0.21329		TTLL10	0.250648
MMACHC	0.919288		CAPZA1	0.75398		MATN2	0.213097		SLCO2B1	0.250405
HOXD8	0.91922		TCP11L1	0.753956		WHSC1	0.213014		B4GALNT2	0.250368
INCA1	0.919177		YIPF4	0.753946		DSCAM	0.212973		GLI2	0.250266
RIBC1	0.91913		PHLDA3	0.753909		TTLL6	0.212973		LEUTX	0.25015
HORMAD1	0.919051		IFT22	0.753888		C8orf76	0.212844		PRELP	0.250126
C10orf10	0.919027		NUPL1	0.753724		KLF1	0.212819		PNLIPRP1	0.250083
C2orf72	0.918955		RPL31	0.753667		PRR20D	0.212719		C14orf132	0.250063
HSP90AB1	0.918875		POMZP3	0.753626		ATAD2	0.212647		MYL9	0.250054
IL11RA	0.91884		BUB3	0.753609		LLPH	0.212601		SH2D5	0.249968
TRIM41	0.918832		MAPK6	0.753528		CHFR	0.212462		CD177	0.249923
LDB1	0.918829		NAT9	0.753517		PYCARD	0.212434		CACNG7	0.249899
SLC25A3	0.918717		HOXA3	0.753113		COMMD5	0.212414		STRA8	0.249822
ZFYVE19	0.918579		RAB6A	0.752927		PQLC1	0.212282		GBX1	0.249813
SIPA1	0.918573		SRD5A3	0.752917		ZNF526	0.212109		TMEM61	0.249808
APEX1	0.918422		EME2	0.752883		CADM1	0.212077		2004-09-01	0.249784
REEP6	0.918272		LRIG2	0.752877		TUBB3	0.212035		SUSD4	0.249783
RRM2	0.918136		EIF4G2	0.752859		CCDC159	0.211972		PGLYRP4	0.249736
ANXA11	0.918036		MFSD11	0.752803		ST3GAL5	0.211863		MAPK4	0.249683
KCTD7	0.917952		C8orf44	0.752726		ARHGAP28	0.211774		CA7	0.249574
C17orf49	0.917933		UTP11L	0.752625		PANK2	0.211706		IL17RD	0.249556
HEBP1	0.917731		GLE1	0.752581		ERLIN1	0.211657		RAB37	0.249491
FLT3LG	0.917715		TMEM200B	0.752544		AMPD3	0.211229		GATA4	0.249475
UBALD1	0.917681		BCL6	0.752543		CYTH1	0.211218		KDR	0.249399
SETMAR	0.917596		S100A2	0.752529		AGBL1	0.211212		TMEM130	0.249329
PRR24	0.917357		JUP	0.752483		FAM160B2	0.211135		KIF26B	0.249325
NEDD8	0.917352		ASF1B	0.752439		MRPS23	0.211007		GDF10	0.249319
ACP1	0.917337		TIMM21	0.752406		C20orf202	0.210876		SBSPON	0.249279
SLC25A30	0.917246		HOXA5	0.752404		MTNR1B	0.210842		EXOC3L2	0.249257
DTX3L	0.917162		LIAS	0.752272		PDE4DIP	0.210831		PODXL2	0.24925
CDC42EP2	0.917114		TFB2M	0.752213		LBP	0.210775		NWD1	0.249218
ITPKC	0.91702		UBXN4	0.752123		UQCRB	0.210723		CD300C	0.249118
HCST	0.916796		SBDS	0.752098		HEPACAM	0.210614		IGDCC4	0.249074
CISH	0.916778		MRPL51	0.75192		TMEM174	0.210558		ITGAM	0.249053
CTHRC1	0.916716		NTAN1	0.751723		PARP16	0.210453		LRRC24	0.248993
RRNAD1	0.916716		SRRM1	0.751456		SPINT2	0.210433		APC2	0.248987
HSCB	0.916707		ZFPL1	0.751438		ABCA4	0.210363		RIN2	0.248821
MED14-AS1	0.91657		BDP1	0.75141		ABCC3	0.21029		EMX1	0.248797
TMEM139	0.916558		NDUFB6	0.751398		TMEM176B	0.210207		SERTM1	0.248786
SRSF8	0.916466		PHF1_2	0.751312		FANK1	0.210183		GPR133	0.248784
ATF3	0.916404		KIFC1_2	0.751295		TMEM100	0.210122		CNGB1	0.248608
ZNF619	0.91638		PHF13	0.751255		GH2	0.209917		ARL11	0.24851
RARA	0.916228		EBPL	0.751251		GSDMA	0.209908		CCDC40	0.248488
KCTD14	0.916111		RSRC2	0.751223		EMP2	0.209672		AFF3	0.248485
ERGIC2	0.916092		MYO1C	0.751093		SPAG1	0.209638		OR9K2	0.248436
TAPBP_2	0.916062		MTFR1	0.751081		CA14	0.20958		ANPEP	0.248427
C17orf58	0.915876		DOLK	0.751075		SLC25A28	0.209532		AHNAK2	0.24842
CCDC103	0.915868		MED19	0.751039		USP17L12	0.209502		TEX29	0.24842
HACL1	0.915604		CORO6	0.750939		NRXN3	0.209416		CDH23	0.248412
GSTK1	0.915596		ICAM3	0.750771		OR56A4	0.209377		STC1	0.248362
CS	0.915546		TSTD3	0.750681		PCDHB12	0.209292		TCEB3CL2	0.248311
FBXO2	0.9154		SAP30BP	0.750656		CCT8L2	0.209229		NTF3	0.248301
C17orf96	0.915276		COLGALT1	0.750628		C10orf2	0.2092		C7orf33	0.248222
UTP11L	0.915275		ZNF3	0.750623		SSNA1	0.209105		IL31	0.248142
POLR2H	0.915254		C14orf1	0.750598		FSHR	0.209048		OR1E2	0.248126
MT1B	0.915217		GSR	0.750596		TFAP2D	0.208934		EPB42	0.248065
CCDC84	0.915166		PSMD13	0.75059		PPARGC1A	0.208778		LILRA3	0.247913
FAM122B	0.915077		TMBIM6	0.750588		NKG7	0.208737		ASTL	0.247891
ARFRP1	0.915075		POGZ	0.750508		P2RY11	0.208646		CEACAM7	0.247868
KIAA1586	0.915067		MDK	0.750315		STXBP6	0.208637		WFDC10B	0.247773
IRAK1	0.915014		CRABP2	0.750259		GREM2	0.208314		MEI1	0.247759
ZIC5	0.914996		DDX6	0.750183		CHRAC1	0.20825		SAA2-SAA4	0.247743
VHL	0.914989		NANOS1	0.750103		ZNF571	0.208055		TAS1R1	0.247693
MGAT1	0.914588		S100A3	0.750099		CNTNAP5	0.20799		CA12	0.247562
SHKBP1	0.9145		MGME1	0.750069		SRRM2	0.207931		FFAR1	0.247536
NAIF1	0.914491		ARHGAP29	0.750057		PCGF6	0.207919		ARHGDIA	0.247332
KRT222	0.914434		IFNGR2	0.750048		DAPK2	0.207852		CNGA4	0.247295
LOC102288414	0.914395		FUCA2	0.750037		MRPL49	0.207826		CAPN13	0.247221
DYNLT3	0.914331		KATNA1	0.750035		CD300LB	0.20744		DEFA6	0.24721
DPM2	0.914278		NUDT22	0.749985		PLLP	0.207432		SLFN13	0.247176
NABP2	0.914224		CCT3	0.74989		VPS9D1	0.207361		ITIH4	0.247151
CLK1	0.914177		CEBPB	0.749717		CEP250	0.207237		ZNF623	0.24706
NONO	0.914158		TCEA1	0.749697		LRRC43	0.207206		SPATA31D3	0.247001
JKAMP	0.91412		CEP85	0.749644		RSPH9	0.206882		SUN5	0.246894
CHRNA5	0.914065		PTPN12	0.749585		ZNF98	0.206837		ESRRB	0.246881
SMAD3	0.914046		ALDOC	0.749555		OR2T2	0.206806		PINLYP	0.246869
CHKB	0.91398		ENOPH1	0.749541		L3MBTL4	0.206805		RHCG	0.246777
UBE2V1	0.913751		MIS18BP1	0.74933		FAM204A	0.206681		NSG1	0.246767
CETN3	0.913532		SFXN1	0.749318		ITGB1BP1	0.206613		IGSF22	0.24674
ADH5	0.913521		UIMC1	0.749297		ASB18	0.206407		TRIM49D1	0.246714
TMEM136	0.913515		OSMR	0.749244		TAGLN3	0.206371		GAD2	0.246652
COQ10B	0.913488		SNRPD1	0.749201		ST6GALNAC2	0.206328		LGALS16	0.246633
TMEM64	0.913458		RPS8	0.749124		ABRA	0.206315		PSG7	0.246625
TEX30	0.913398		ERVMER34-1	0.749105		UQCR11	0.206312		BPIFA1	0.246583
VAMP5	0.91337		NAP1L4	0.749088		ZNF229	0.206296		PADI2	0.246497
CCDC121	0.913366		USP5	0.748759		CA12	0.206256		C1QTNF4	0.246415
SOWAHD	0.913343		AHNAK	0.748611		ANGPT1	0.206226		CCDC60	0.246399
FBXO46	0.91318		KIF14	0.74853		OR7D2	0.206081		LDLRAD4	0.246355
CSTF2	0.913171		PHLDB2	0.748522		FER1L6	0.206057		CD6	0.246341
DALRD3	0.913169		RCCD1	0.748484		MYO1F	0.205961		SLC22A7	0.246338
ETV2	0.913025		KLHL23	0.748453		HIP1	0.205788		BPI	0.246318
TRIM38	0.913016		CAPRIN1	0.748382		DMRTB1	0.205741		GRK4	0.246281
TAF13	0.912981		ZNF114	0.748319		C10orf76	0.205461		SIGLEC15	0.246066
AFMID	0.912968		PPCDC	0.748283		TFF2	0.205325		KIAA1644	0.245804
EIF3J	0.912935		PSMB6	0.748233		FPR3	0.20519		COLCA2	0.24577
EVA1B	0.912876		ABHD15	0.748136		MDC1_4	0.204934		WNT7A	0.245754
C3orf58	0.912735		ZNF655	0.748131		LYPD4	0.204858		DLGAP3	0.24574
RAD51AP1	0.912719		PLEKHA2	0.748064		SNRPN	0.204779		MAD2L2	0.2457
SSR3	0.912575		USF2	0.747911		SUSD3	0.204668		C17orf47	0.245594
CDK20	0.912536		SMEK2	0.747819		C8orf46	0.204659		C20orf203	0.245582
LGALS3BP	0.912519		SLC16A13	0.747778		SLC25A39	0.204573		ENTHD1	0.245579
FKBP14	0.91247		SAC3D1	0.747754		ATP5H	0.204419		TEPP	0.245559
SERPINH1	0.912423		CUL4A	0.747751		FOXD4	0.204416		LCN6	0.245456
NPC2	0.912407		DBP	0.74757		WDR66	0.204356		ANXA9	0.245398
ATAT1_2	0.912378		PTOV1	0.747553		ARF5	0.204318		SRL	0.245382
TSR1	0.91234		YIPF3	0.747464		MAN2B1	0.204298		CD5L	0.245218
PNP	0.912316		ANP32E	0.747455		VPS37C	0.20428		AKR1B10	0.245036
FAM195A	0.912114		CCRN4L	0.747421		APLNR	0.204217		LCP2	0.244863
SLC3A2	0.911912		RAD21	0.747365		MC5R	0.204009		LGI2	0.244683
JOSD2	0.911877		ZNF639	0.74736		FAM92A1	0.203913		LY6G5B	0.244667
ZNF530	0.911863		DIABLO	0.747288		FAM186B	0.203896		UPB1	0.244558
RXRB	0.911747		TMEM128	0.747217		OR4F17	0.203895		FXYD1	0.244492
CCDC23	0.91158		REV1	0.747152		GNPTG	0.203802		SEZ6L	0.24449
MED28	0.911578		CUTC	0.747121		WFDC2	0.203792		SALL4	0.244446
POLE3	0.911555		KRT8	0.747007		ZNF534	0.20379		ITGA11	0.244434
UNC45A	0.911486		COA7	0.746948		DNAI2	0.20376		HSD17B2	0.244398
RING1	0.911472		AP5B1	0.746916		TRIOBP	0.203659		FNDC1	0.244336
ATP6V0E2	0.911435		DEDD2	0.746873		FANCE	0.203562		CLEC1A	0.244306
CRLF3	0.911364		JMJD4	0.746872		TDRD1	0.203552		MYO18B	0.244287
SNRPG	0.911329		DIAPH1	0.746813		PHB	0.203549		TRIM31	0.244226
TIMM17B	0.911284		CDA	0.746777		CPT2	0.203543		KCNG2	0.244225
TMEM167A	0.911277		HHLA3	0.746753		TEKT5	0.203489		ADRA1A	0.244185
ALG8	0.91114		MYL6	0.746606		IGSF5	0.203289		KRT9	0.244175
HMGB2	0.911123		HSPE1-MOB4	0.74653		MYO1A	0.203255		KRBA1	0.244174
B4GALT7	0.911061		CEACAM19	0.74648		RAD51C	0.202941		AP3B2	0.244168
BLOC1S1	0.910998		NSA2	0.746475		MRPL4	0.202803		UNC5A	0.244166
DOK2	0.910866		C19orf48	0.746465		TMEM213	0.202798		C3orf36	0.244122
C21orf58	0.91065		SLC30A6	0.746454		COG4	0.202796		TTC9	0.244097
HSD17B1	0.910536		ZNF143	0.746435		KAT7	0.202674		SMIM1	0.244077
CDC42EP5	0.91046		NME6	0.746341		CHMP4C	0.202619		LRIT2	0.244007
GDI1	0.910428		BAG4	0.74615		ADCY3	0.20259		FSTL4	0.243892
U2AF1L4	0.910208		SEC14L2	0.746084		ZNF341	0.202571		SLC6A12	0.243755
ALG10B	0.910134		ESYT2	0.745919		ARPC5L	0.202284		FCAMR	0.243741
EMD	0.910088		COPZ1	0.745856		CHST12	0.202056		SECTM1	0.243701
NKX6-1	0.910021		SLC17A5	0.745846		CTNNA2	0.202018		GOT1L1	0.243622
FAM53C	0.910002		HTRA2	0.74583		PPARGC1B	0.201849		DEFB124	0.243593
KLLN	0.909968		UBR5	0.745777		GFAP	0.201816		SLC38A8	0.243439
MAP3K8	0.909836		TRIP12	0.745692		BRSK1	0.201721		SFTPA1	0.243366
CBX5	0.90982		PRPF4B	0.745665		DEPTOR	0.201624		KRT4	0.243346
E2F6	0.909774		FAM91A1	0.745628		ANXA13	0.201566		CADM4	0.243284
KIAA1430	0.909727		C8orf82	0.745574		ZFAT	0.201544		SHANK2	0.243152
FAM46A	0.909721		S100A4	0.745567		POTEG	0.201464		DMBT1	0.243095
TMEM258	0.909676		CFLAR	0.745554		THAP4	0.201324		MRPL38	0.243079
SLC16A1	0.90954		TMEM123	0.745538		LGALS4	0.201246		MYOZ1	0.242978
CLDN6	0.909359		SUOX	0.745484		THNSL2	0.201187		RGS8	0.242807
PLEKHH3	0.909342		NIFK	0.74545		AANAT	0.201161		AGXT2	0.242778
SSH1	0.909285		CCNB1	0.745355		SLC4A5	0.201128		KCNE3	0.242709
MLH1	0.909117		GINS4	0.745347		PCYOX1L	0.201007		SCN1B	0.242699
GTPBP8	0.909044		ZMYM2	0.745274		CES4A	0.200994		LOXHD1	0.242692
C16orf52	0.908974		SETX	0.745178		PPOX	0.200896		RASGEF1B	0.24263
ZNF786	0.908928		RNMTL1	0.745142		SPINT3	0.200859		BARX2	0.242451
LZTS3	0.908857		RRN3	0.745141		NIT1	0.20077		FBLN5	0.242425
G6PC3	0.908814		IPP	0.745089		GPHB5	0.200747		CPEB1	0.242416
DOK1	0.908735		RGS16	0.745005		EPB41L3	0.200579		AKR7A3	0.242371
SAPCD2	0.908696		ZNF507	0.744993		EYA2	0.200529		PRB3	0.242321
FOXA1	0.908666		PRMT2	0.744985		DNAL4	0.200446		ITGAL	0.242236
UFM1	0.908591		OTUD4	0.744952		WNT3	0.200274		NEURL2	0.242085
TCF21	0.90844		SHC1	0.744891		OR4Q3	0.200207		SDC2	0.241837
NOSIP	0.908348		DNAJA2	0.744879		ANKLE1	0.200163		BPIFB6	0.241755
TNFSF9	0.90834		UQCC1	0.744779		PDZD7	0.200146		CHGB	0.241668
ING3	0.908234		THUMPD3	0.744768		ZFPM2	0.200088		EPHA8	0.24162
RAB3D	0.907954		GOT2	0.744761		ABCC2	0.200079		C22orf31	0.241579
CRYM	0.907939		GPBP1L1	0.744717		SEC23IP	0.199905		SCPEP1	0.241561
MON1B	0.907924		IZUMO4	0.744593		ZP2	0.199867		NPIPB3	0.241496
TMED3	0.90787		LMNA	0.744488		NR0B2	0.199783		C17orf64	0.241429
GLS2	0.907757		RGL2	0.744455		LPAR5	0.199768		EYA2	0.241388
ARSG	0.907645		ARPC1A	0.744397		NTNG1	0.199664		MYH7B	0.241197
SOX9	0.907598		CLPP	0.744367		ZNF749	0.199646		GSC2	0.241174
PBDC1	0.907501		SRSF11	0.744343		RALB	0.199491		GALR2	0.241158
CRELD1	0.907499		PLIN3	0.744326		KLK14	0.199384		XYLT1	0.241141
EBAG9	0.907449		MAFK	0.744321		C1orf186	0.199337		ZNF250	0.241072
SNX15	0.907373		FAM213B	0.744246		SCD	0.199325		SNCB	0.241039
NT5C	0.90734		C10orf62	0.74422		ZNF773	0.199295		CEACAM8	0.241017
PBX2_3	0.907128		TIMM9	0.744119		C17orf99	0.199083		ST8SIA5	0.240976
MRPL2	0.907125		FOXO3	0.744102		FGFR2	0.199021		KPNA7	0.240836
TIGD1	0.907063		GSTP1	0.744036		C9orf92	0.198973		WT1	0.240724
RPSA	0.906988		SSTR5	0.743911		SLC18A2	0.198919		C15orf59	0.240677
DCXR	0.906983		CAPN7	0.743849		ALYREF	0.198461		ATP7B	0.240596
KEAP1	0.906837		ELMO3	0.743834		ARID3A	0.198452		SERPINA9	0.240585
SPTSSB	0.906814		FBXO7	0.743828		ADPRHL2	0.198379		HTR5A	0.240548
ENHO	0.906754		PCOLCE	0.743784		ZNF550	0.198369		SFTPA2	0.240529
GTSF1	0.906594		PRR14L	0.743767		RAB40B	0.19835		TDRD9	0.24052
CBLN3	0.906526		TMEM216	0.743748		TNFRSF11B	0.198284		HHATL	0.240501
P4HA2	0.906437		PPM1J	0.743743		KRT34	0.198272		CCL17	0.240416
TEN1	0.906396		PSMA7	0.74374		LRG1	0.198163		NKD1	0.240341
OXA1L	0.906358		ARPC4	0.743692		RFPL4AL1	0.19807		KRT73	0.240247
LGALS8	0.906351		CIAO1	0.743669		TXNDC2	0.197609		S1PR3	0.24023
CTH	0.906322		FADS1	0.743609		CD2	0.197561		KRT85	0.240192
ZNHIT1	0.906279		BAG3	0.743581		FAM159A	0.197515		GOLGA6C	0.240183
TMEM191B	0.906241		NDUFAF3	0.743562		NNAT	0.197482		EIF4E1B	0.240002
GALK1	0.906209		CCAR1	0.743557		KCTD2	0.19747		ANK1	0.23999
STUB1	0.906204		RNF187	0.743476		CD97	0.197466		NPIPA3	0.239983
EIF4H	0.906183		SRP72	0.743475		L3MBTL1	0.197432		FLJ45513	0.239931
EFEMP2	0.906154		SREBF1	0.74342		FAM19A1	0.197381		BLK	0.239904
APOA1BP	0.906114		ZNF587	0.743395		C20orf96	0.197275		ATP1B2	0.239879
ADAT3	0.906055		TUBB2A	0.743367		SDC2	0.197266		PREX1	0.239746
STAMBPL1	0.905963		TATDN1	0.743339		C14orf159	0.197249		FBP1	0.23974
FKBPL_3	0.905954		MRPS21	0.743303		KRT32	0.197196		PITPNM3	0.239624
ZNF692	0.905709		ESCO1	0.74319		GJA5	0.197171		KIF19	0.23959
CDCP1	0.905611		RPL23	0.743136		SLC24A4	0.197058		PDZD7	0.239587
HMOX2	0.905426		SYNCRIP	0.743082		TCF7L1	0.196912		C11orf53	0.239575
PON2	0.905358		KLK10	0.743053		ZNF35	0.196893		NPIPA2	0.239563
FGF11	0.905357		RSAD1	0.743041		ARHGEF18	0.196874		ISLR2	0.239524
DMTF1	0.905298		GLUD1	0.743006		GPX2	0.19687		ADRA2B	0.239496
EIF1AD	0.90527		DESI2	0.742885		PCK2	0.196836		MC1R	0.239465
TAZ	0.905226		TMEM165	0.74285		PTGIS	0.196743		RIMS4	0.239438
CTSV	0.905222		ANXA3	0.742717		PROP1	0.196736		BPIFA3	0.23933
TAF1D	0.905042		GIGYF2	0.742615		PKD2L1	0.196702		C20orf166	0.239266
TRMT10A	0.905034		CBFB	0.742594		GOLGA6D	0.196689		ABTB2	0.239228
NIF3L1	0.904933		KIFC2	0.74259		DYNLRB2	0.19664		GPHA2	0.239172
MTERFD3	0.904906		PSMA4	0.742568		VPREB1	0.196604		IQSEC3	0.239148
PHLDA2	0.904728		YWHAG	0.742351		GSTO1	0.196455		GPR37L1	0.239126
PHF19	0.904548		ABCA7	0.74217		KCNJ16	0.196444		LRRC3C	0.239066
SLC45A3	0.904514		TSPAN5	0.742144		ZNF71	0.196239		STAG3	0.239033
PPDPF	0.904425		PAQR4	0.742061		RNF220	0.196134		VWA2	0.238923
SLC44A4_3	0.904395		FAT1	0.742006		TLE4	0.196015		TAS1R2	0.238906
PGRMC2	0.904387		SQSTM1	0.741967		G0S2	0.195997		RP11-503N18.1	0.238847
ANKEF1	0.904332		NAA25	0.741941		SMIM24	0.195951		TBC1D3B	0.238828
MRPL30	0.904251		PUS3	0.741861		OPALIN	0.195883		MYO7B	0.238678
INPP1	0.904185		HMGN1	0.741762		B4GALNT2	0.195828		MEIS3	0.23857
POLG2	0.904036		LSM12	0.741752		ANAPC11	0.195777		MPP2	0.238396
MED29	0.903936		NARF	0.741703		TAS2R1	0.195777		C6orf99	0.238382
C9orf142	0.903872		KHDC1L	0.741618		BAALC	0.195757		FRMD1	0.238326
PSMD7	0.903868		ATP5SL	0.741584		KNSTRN	0.195734		ASCL1	0.238325
POLR2I	0.903795		ATP1B1	0.741525		CABLES1	0.195663		C6orf223	0.238261
FOS	0.903742		CLNS1A	0.741511		STOX1	0.195644		C10orf126	0.238221
CCT8	0.9037		KIF23	0.74148		SNTB1	0.195523		ATP1A4	0.238167
NIT1	0.903544		TERF2	0.741478		GAB4	0.195472		ATP4B	0.238166
C2orf70	0.903396		CNOT10	0.741478		RFPL4A	0.195335		ITGAX	0.238164
HOXC5	0.903354		KCTD2	0.74145		SGCD	0.195084		HAMP	0.238122
RFC4	0.903314		OBFC1	0.741271		MAP1LC3A	0.195055		SH2D7	0.23812
APITD1-CORT	0.903303		PDDC1	0.741161		SELO	0.194742		SMOC2	0.238055
TSEN15	0.903244		CLCC1	0.741141		SEPW1	0.194627		SPSB4	0.238023
CACYBP	0.903138		XPNPEP3	0.741052		KRTAP6-3	0.194479		C2CD4B	0.237998
EIF6	0.903123		NFU1	0.740933		CCM2	0.194384		OBP2B	0.237993
CBX8	0.903032		SRR	0.740826		GPR114	0.194315		ANKRD24	0.237985
KIAA1432	0.902981		ANKHD1	0.740653		CPLX2	0.194272		RSPH10B	0.237979
NIPSNAP3A	0.902762		NPAT	0.740632		DIO2	0.194166		RSPH10B2	0.237979
MANF	0.902752		2007-03-01	0.740601		HPR	0.194089		FAM198A	0.237971
HLA-A	0.902731		ARL8A	0.740541		CDH3	0.194007		RAC3	0.237963
FAM3C	0.902615		KIAA1430	0.740384		DPEP3	0.193968		RGS14	0.237911
C1orf216	0.902606		SLC35A2	0.740194		CBY1	0.193868		PEAR1	0.237872
RPL12	0.902578		CORO1B	0.740172		IL19	0.193788		CDK15	0.237793
SUOX	0.902492		STIP1	0.740117		TRIM25	0.193689		KLHL3	0.237788
FXYD3	0.902471		POLR2A	0.740116		TBC1D17	0.193669		NYNRIN	0.237715
IQCF1	0.902455		LSS	0.739984		FXYD4	0.19357		TLX2	0.237636
ZNF816-ZNF321P	0.902277		VIMP	0.739975		AP5B1	0.193508		SLC18A2	0.237611
C17orf97	0.90224		MARVELD3	0.739887		ST6GALNAC1	0.193502		ACSS1	0.2376
UFL1	0.902185		HSPA4	0.739844		UHRF1	0.193448		DNAI1	0.237462
BLVRB	0.902171		DXO_2	0.739808		GABRG3	0.193407		FLVCR2	0.237444
SLC4A2	0.902159		E2F6	0.739781		AQP7	0.193248		C1orf65	0.237389
REXO4	0.902116		IAH1	0.739755		FPR1	0.193184		TMEM233	0.23738
VAT1	0.902104		KIAA1161	0.739673		PRAMEF2	0.192967		CACNA1G	0.23733
TUBG2	0.901887		IRAK1	0.739653		KRT5	0.192891		ETV7	0.237305
U2SURP	0.901847		ECI2	0.739633		PCDHGA12	0.192877		B4GALNT3	0.237278
ISCA2	0.901838		BAIAP2L1	0.739593		PPP4C	0.192742		TRPV6	0.237213
TPT1	0.901837		PPP2R4	0.739529		WDYHV1	0.192605		CHRND	0.237187
ZNF524	0.901818		AGBL5	0.739486		IL4R	0.192562		HPN	0.237167
HDAC10	0.901744		FBXO44	0.73941		CD164L2	0.192444		ABR	0.237143
REPIN1	0.901692		TMEM234	0.739405		B3GNTL1	0.192416		CDC42EP4	0.237143
DSC2	0.901651		DUSP1	0.739336		G6PC	0.192363		TEKT5	0.237129
FIZ1	0.901629		FAM156B	0.739256		PPARD	0.192335		CSDC2	0.237119
ZNF562	0.901487		GTF3C4	0.739236		PCDHGA10	0.192238		AS3MT	0.237116
SPHK2	0.901459		PLCD3	0.739235		ABCC1	0.191941		C1orf194	0.23711
RTN2	0.901412		ACTN4	0.739235		KEAP1	0.191908		CDCP2	0.237101
METTL5	0.901295		WDR43	0.739198		SEMA4A	0.191898		DMRTA2	0.237092
XKR8	0.90105		CHCHD2	0.739106		LOC100506422	0.191815		UBE2Z	0.237067
TMEM219	0.900974		ZNF428	0.739042		KLHL35	0.191813		SPI1	0.237003
KIAA1143	0.900875		SOCS7	0.739013		ZKSCAN7	0.191773		OR7C1	0.236958
F11R	0.900804		ZNF394	0.738959		KRT2	0.191717		EFCC1	0.236949
FLAD1	0.90075		DNAJC14	0.738888		RAB8A	0.191571		NCAN	0.236681
PPCS	0.900713		SNX5	0.738861		C5AR1	0.191413		TPSAB1	0.236609
GSR	0.900696		CTDSP1	0.738662		FFAR1	0.191317		CHRD	0.236609
RHOD	0.900519		NAE1	0.738617		EHMT1	0.191209		FN3KRP	0.236574
CHTOP	0.900431		RFC2	0.738599		PILRA	0.191192		CACNA2D4	0.236505
AP1AR	0.900387		TEX40	0.738591		KREMEN1	0.191016		CD27	0.236491
FOLR2	0.900373		EML2	0.738502		SERPINA11	0.19085		USP17L17	0.236466
TFE3	0.900353		HIGD1A	0.73849		KRTAP24-1	0.190847		PSG1	0.236419
TIGD4	0.900345		PRPF4	0.738485		TOP3A	0.190724		NME1	0.236398
TMEM167B	0.900316		DUSP4	0.738477		NBPF3	0.190722		SPARC	0.236393
CDHR5	0.900314		TRIP4	0.738455		PCDHGB7	0.19063		HOXC10	0.236357
H2AFZ	0.900291		KEAP1	0.738352		SEMA6D	0.190612		PNOC	0.23633
RCHY1	0.900077		NGRN	0.738282		SEC14L6	0.190591		2004-03-01	0.236308
LIPT1	0.900048		ABI2	0.738263		VN1R4	0.190483		PALM	0.236297
DNASE2	0.899997		THBS1	0.738136		FLRT2	0.190151		SYN3	0.236262
MAGOH	0.899796		TXN2	0.738071		USP17L7	0.190092		TNFRSF19	0.236232
ZNF222	0.89979		DDX50	0.738045		HTR1B	0.190068		CLPSL1	0.236205
WDR76	0.89967		APAF1	0.737996		S100A9	0.189981		SLC45A1	0.236146
DDX47	0.899597		FBL	0.737992		CSF3R	0.189917		PLLP	0.235809
OR52D1	0.899548		NUP153	0.737974		CTNND2	0.18983		NEUROD4	0.235782
KREMEN2	0.899416		BLOC1S1	0.737859		ZHX2	0.189814		FOLR4	0.235757
ZNF658	0.899309		IQGAP1	0.737841		OR4A47	0.189782		OPALIN	0.235593
NOL7	0.899262		C1QTNF6	0.73782		TMEM161A	0.189749		MGAT3	0.235482
MTAP	0.899261		TMEM11	0.737795		PCDHB6	0.189734		SLC8A3	0.235414
C19orf82	0.899155		STIL	0.737722		CALCOCO1	0.189633		RASGRP4	0.235317
OLFML2A	0.89912		ATP5A1	0.737673		SIGLEC6	0.189583		IGSF3	0.235195
DNMBP	0.8991		STX5	0.737652		XPNPEP1	0.189538		PNPLA7	0.23518
SLC35C1	0.899062		ZFP62	0.737572		KIF9	0.189511		NMUR1	0.235142
CHCHD2	0.899005		CSNK2A1	0.737552		MKNK1	0.189342		VAX1	0.235101
TFAP4	0.898862		MRM1	0.737532		ADPRHL1	0.189313		POTEE	0.235088
SDCBP	0.898815		CTSB	0.737523		ZNF778	0.189263		RD3	0.235
FSTL3	0.898803		SLC25A3	0.737498		TCTA	0.189207		PRSS56	0.2349
ZNF576	0.898244		SLC35E2	0.737444		IFI27L1	0.189068		DDC	0.234836
CBWD5_2	0.898208		PET117	0.737366		WWOX	0.188854		HPX	0.234829
SLC35A1	0.898124		TGFB1I1	0.737252		SERINC2	0.188779		TRPM8	0.234794
DAZAP2	0.898101		PLXNB2	0.737226		PRAMEF11	0.188776		PODN	0.234767
POLR3G	0.898089		RPL30	0.737155		FOXK2	0.188737		CAMK1D	0.234417
TXN2	0.898016		SPHK1	0.737135		PCDHGA11	0.188639		TRPV4	0.234352
PEX19	0.898013		PRSS3	0.736999		HPSE2	0.188571		MUSTN1	0.234259
B2M	0.898009		DSG2	0.73695		TSPAN16	0.188375		SLAMF1	0.234187
SPRY4	0.898001		PYCR1	0.736901		TMEM132D	0.188204		GRIK4	0.234181
FAM110A	0.897972		COPB1	0.736777		C19orf52	0.188195		UBTFL1	0.234156
BCDIN3D	0.897952		DCAF4L2	0.736776		KLHL33	0.188155		SHISA2	0.234093
GRPEL2	0.897939		FTSJ2	0.736661		LRRC6	0.188017		CGB8	0.234087
HHLA3	0.897877		DPP8	0.736531		HSD17B1	0.187979		PRKCB	0.234057
RPL13	0.897859		DENND6A	0.736322		ZNF514	0.187923		PGLYRP1	0.233948
GADD45B	0.897858		ITPA	0.736306		F10	0.187918		ABCC6	0.233932
NBR1	0.897605		SPATA33	0.736275		IL21R	0.187866		SMPD3	0.233901
PCED1A	0.897566		CUEDC1	0.736213		KLHL22	0.187858		FAM189A1	0.233893
ZMYND8	0.897482		C17orf89	0.736206		ENO4	0.187832		INPP5J	0.233853
CEBPA	0.897439		C19orf82	0.736157		RBM11	0.187761		LGALS9	0.233828
TRIM15_3	0.897412		ZNF286A	0.736119		COPS6	0.187555		GNAO1	0.233823
TMA16	0.897409		EXOSC6	0.736047		EPN2	0.187541		DLX6	0.233773
SKIDA1	0.897396		SF3B4	0.736003		UNC13A	0.187382		RHOU	0.233658
TSACC	0.897226		EIF4A3	0.73593		C10orf55	0.187204		CDK5RAP3	0.233574
CENPM	0.897177		HDAC1	0.735821		KRT13	0.187152		ABAT	0.233486
ZNF385A	0.897112		ADIPOR1	0.735768		CEP95	0.187123		PPFIBP2	0.233274
IFI27L2	0.897022		FLT3LG	0.735761		CERS4	0.186916		C2orf78	0.233125
SORBS3	0.89695		GSPT1	0.735707		UBE2F	0.186844		MFSD4	0.232959
METTL4	0.89691		SUMO1	0.735652		POP1	0.186835		GRAMD4	0.232942
ATP5G3	0.896859		PEX26	0.735615		NRAP	0.18677		USP17L12	0.23292
SNF8	0.896697		HMGA2	0.735571		CORO1A	0.1867		AQP1	0.232727
PDF	0.896582		LBR	0.735551		NADK	0.186697		OR2S2	0.232722
SPATS2	0.896574		PRMT1	0.735493		TTLL1	0.186675		ATP6V1C2	0.232651
TRMT12	0.896553		RSL1D1	0.73543		LIMK1	0.186413		CCDC147	0.232612
NMRAL1	0.896531		ANP32A	0.735429		OR2C3	0.18641		BCL2	0.232541
RPL36A-HNRNPH2	0.896529		CUL2	0.735325		ATRNL1	0.18628		DEFB104A_2	0.232524
PTPN18	0.896349		CDR2	0.735262		NLRP7	0.186268		DEFB104B_2	0.232524
RASSF3	0.896131		FBXO45	0.735211		PLEKHG3	0.186135		CAMK1G	0.232499
UCHL3	0.896129		SDF2L1	0.73521		APCDD1L	0.186121		FBLIM1	0.232318
OR4F4	0.895966		RHEB	0.735208		TBX4	0.186016		FABP1	0.232282
PGPEP1	0.895928		TARDBP	0.735189		ASAP3	0.185946		SPZ1	0.232259
CCDC43	0.895862		PLK3	0.735164		ZNF589	0.185922		TK1	0.232251
ZNF761	0.89586		LDHB	0.73516		C17orf62	0.185898		CHI3L2	0.232227
HERPUD1	0.895807		FOXJ2	0.735112		FZD6	0.185668		ITPKB	0.232181
IL17RC	0.895778		SEPW1	0.735054		CACNG5	0.185642		CACNA1S	0.232166
DNAJC28	0.89572		NUCKS1	0.734996		MMD2	0.185605		DNAH17	0.23216
CYP2R1	0.895658		PDE12	0.73498		PIGZ	0.185581		DRD5	0.232076
GNPDA1	0.895517		ARF5	0.734963		KPNB1	0.185443		SCUBE1	0.231914
VPS37B	0.89535		HSPA9	0.734962		CA10	0.185429		PARVB	0.231909
UGP2	0.895134		INO80B	0.734895		INPP5B	0.185412		USP17L28	0.231765
BHLHA9	0.89513		MIEF2	0.734886		CLEC3B	0.185384		USP17L29	0.231765
NT5E	0.895063		MGA	0.734678		AHSP	0.185383		MOB2	0.231746
ARL14EP	0.894945		ZNF740	0.734589		FAM231A_2	0.185368		CREG2	0.231719
TBX3	0.894935		CENPL	0.734517		PNPLA1	0.185347		UMOD	0.231688
FLJ44313	0.894878		RHNO1	0.734467		TCEA3	0.185313		FAM153A	0.231684
LTB	0.894877		SRSF4	0.734412		BCMO1	0.185214		ALK	0.231669
LRRC61	0.89485		SLC25A38	0.734371		MLX	0.185182		MGLL	0.231576
MEIG1	0.894837		CHCHD1	0.73431		AUTS2	0.185056		GIMAP1-GIMAP5	0.231531
RUSC1-AS1	0.894787		RPAIN	0.734297		LY6K	0.184519		DPEP1	0.231527
APEH	0.894732		ELK4	0.734295		PCDHGB6	0.184425		C19orf73	0.231526
SLC25A4	0.894667		MPV17L2	0.734262		LMBR1L	0.184398		IL37	0.231452
LSM2	0.894656		MED18	0.734251		CD300LG	0.184131		PLEK	0.231446
SMARCE1	0.894648		NKIRAS1	0.734249		RGS10	0.184129		CCM2L	0.231426
COA3	0.894612		IKBKG	0.734227		MSI2	0.183739		GOLGA7B	0.231325
WDR74	0.894581		API5	0.734179		URGCP	0.183528		MILR1	0.231268
MRM1	0.89454		TPM4	0.734173		SLC22A20	0.183513		TRABD2B	0.231225
GIN1	0.894496		2005-09-01	0.734169		DNAH10	0.183448		PRICKLE2	0.231157
PHF10	0.894402		DDX39B_7	0.734137		LURAP1	0.183416		KRTAP5-1	0.231118
SPDYC	0.894399		EAPP	0.734057		CERS1	0.183402		DENND3	0.231093
FRAT1	0.894335		ILF2	0.734054		GDF1	0.183402		SPATA21	0.231025
RBMXL1	0.894324		SLC39A13	0.734035		GDPD3	0.183347		KCTD19	0.230998
2010-09-01	0.894141		AMT	0.73399		BAIAP2L2	0.183263		ELN	0.230975
SIKE1	0.894123		DDAH2_2	0.733959		C14orf183	0.183189		LCN12	0.230962
CCSAP	0.894097		ZNF12	0.733905		CALN1	0.183017		BEAN1	0.230921
HRCT1	0.894077		DYNC1LI2	0.733903		STXBP2	0.182953		BMP7	0.230898
DNAJC17	0.894056		PLCXD1	0.733902		GABRB3	0.182946		TREML4	0.230798
SLC19A2	0.893938		SF3A2	0.733794		PCDHGA8	0.182748		DYSF	0.230742
MRVI1	0.89385		BLID	0.733791		SERPINA12	0.182645		PM20D1	0.230703
SEC61G	0.893772		SLC35E2B	0.733783		USP4	0.182378		CDX1	0.230702
CCRN4L	0.893749		ATL3	0.733781		ZBTB47	0.182313		FAM181A	0.230627
TNFSF13	0.893563		SLIRP	0.733774		C3orf62	0.182216		CACNG1	0.230596
LRRC42	0.893497		CHRM4	0.733771		ZNF584	0.182144		LMX1A	0.230361
ZNF165	0.89349		ATF6B_3	0.733727		PCDHGA9	0.181949		COL2A1	0.230341
MXD3	0.893429		C2orf47	0.733616		SLFNL1	0.18168		RPS6KA2	0.230284
PYROXD1	0.893355		TRAF4	0.733607		SYT15	0.181565		CRYBA2	0.23028
RPL9	0.893301		CIB1	0.733558		ZNF333	0.181558		PRKAG2	0.230259
ATP5B	0.893183		COPS5	0.73345		SLC45A1	0.181556		SERPINA5	0.230249
MAMSTR	0.893087		CHMP4C	0.733428		CCS	0.181519		MYO1H	0.230234
IFIT3	0.892971		PRNP	0.733357		DNPH1	0.181373		KCNK16	0.23016
RAET1L	0.892965		OAT	0.733321		HYDIN	0.181327		HIPK4	0.230109
VAMP8	0.892899		C1orf43	0.733319		DEDD2	0.181301		RUFY4	0.230043
NDUFB4	0.892849		LAMTOR5	0.733293		SLC35E2	0.181198		LMO1	0.229998
VMA21	0.892849		GNPAT	0.733263		NAGA	0.181028		ADARB2	0.229897
HOXC6	0.892758		TPT1	0.733211		ZNF829	0.181024		EMR3	0.229833
DSCC1	0.892756		UBXN2A	0.733163		CD9	0.180896		BGLAP	0.229819
RFXANK	0.892744		ZBTB5	0.733148		OGG1	0.180683		SYT15	0.229786
LAMTOR5	0.89267		TRAPPC4	0.733093		WDR11	0.180645		GRIP2	0.229775
TRIM13	0.892647		RCOR1	0.732972		C9orf142	0.180634		C10orf105	0.22974
SETDB2	0.892618		SLMO1	0.732964		EPHX2	0.180614		EDN2	0.229722
EIF5B	0.892536		SARS	0.732935		GID4	0.180448		CERS1	0.229461
YIF1A	0.892495		MYO1E	0.732934		PCDHGB5	0.180384		GDF1	0.229461
JUP	0.892334		LRP11	0.732927		HTR1D	0.180311		BCMO1	0.229342
TMEM19	0.892327		NOC3L	0.732881		ANKRD13D	0.180292		ITIH5	0.229341
LSM8	0.892213		ZNF513	0.732878		AKR1B15	0.180205		CEACAM21	0.229328
FAM217B	0.892191		ANKHD1-EIF4EBP3	0.732781		SLCO2A1	0.180094		DENND2A	0.229232
TSKU	0.891943		ARFIP2	0.73269		KCNIP2	0.180026		XKR5	0.229181
CNN3	0.891937		NDUFB1	0.732596		PQLC2	0.180009		SGCA	0.229178
[truncated: 9,202 more rows]

## Sheet: Figure 4A&C source data 
Figure 4A - PC3 RNA-seq
	Hx_rep1	Hx_rep2	Hx_rep3	Hx_rep4	Nx_rep1	Nx_rep2	Nx_rep3	Nx_rep4	foldchange	Adjusted_P_Value
HMOX1	69259.8	69056.7	89390.6	64920	7701.04	6486.74	5255.13	6460.22	3.49761	2.04e-128
C6orf48	1328.62	3832.98	4195.26	345.67	221.049	231.016	158.776	287.68	3.43201	4.24e-05
ANGPTL4	73846	53224.7	40236.2	64822.1	10203.9	3874.66	4017.16	4091.65	3.38707	2.33e-12
NDRG1	738061	1.03756e+06	792299	1.30942e+06	163829	111027	104982	145237	2.88447	1.53e-42
WISP1	670.647	649.011	629.347	703.328	107.726	70.1434	118.187	99.4894	2.75156	6.87e-37
C10orf10	8040.85	6188.51	4536.2	11164.3	1642.48	1152.79	947.882	1430.61	2.53184	5.16e-19
CXCR7	3755.39	2897.64	2646.99	3162.98	824.037	560.385	534.825	501.643	2.36351	2.13e-31
UCN2	494.343	675.735	754.282	1616.46	90.2384	243.977	163.551	217.558	2.30768	1.59e-06
ISM2	418.29	563.113	402.829	684.347	82.5436	141.812	89.5355	115.072	2.26693	6.2e-13
PTPRN	76.0527	91.6251	77.0629	81.9218	14.69	35.8341	0	16.7814	2.26629	0.0448921
TREM1	418.29	145.073	214.842	155.851	139.205	22.8729	4.77522	28.1687	2.25548	0.0341153
ITPR1	12246.8	20090.7	15939.2	17760	3151.35	3340.96	3445.32	3926.24	2.25171	6.03e-45
BEND5	376.807	526.844	691.231	524.499	93.0365	106.74	106.249	138.446	2.25114	1.74e-15
YTHDC1	329.562	36.2683	686.56	45.9561	62.957	52.6076	68.0469	48.5461	2.24423	0.0300142
GDNF	171.695	99.2605	163.467	52.9494	27.2814	26.685	27.4575	23.374	2.22007	0.000106536
INHA	2884.24	3897.89	3295.02	5322.92	983.528	773.865	723.446	834.872	2.21494	5.05e-25
SCNN1G	5066.72	8101.19	7019.73	8233.14	1692.84	1338.06	1658.2	1707.5	2.15143	5e-34
FAM177B	678.713	507.756	448.366	502.52	166.486	112.839	76.4036	128.257	2.13618	9.12e-12
DEGS2	722.501	521.118	457.707	593.433	302.194	78.5301	63.2717	91.6981	2.0961	0.000278412
LEMD1	138.278	0	100.415	103.901	58.7599	21.348	0	0	2.09521	0.445541
PFKFB4	34835.6	48013.5	39497.1	64316.6	11584.1	11102.5	10198.7	12747.2	2.03224	4.25e-27
ARTN	11651	11525.7	8488.59	10501	2589.63	2628.09	2177.5	3175.27	1.99524	2.36e-38
GTPBP6	1793	85.8986	3306.7	83.9199	42.6709	1185.58	42.977	77.9134	1.96561	0.39729
HS3ST2	112.927	95.4428	14.0114	70.9323	17.4881	46.5081	0	10.788	1.96452	0.200706
UCA1	179793	80506	79951.6	48244.9	44446.2	18526.3	18514.7	18643.5	1.95601	0.00540619
SLC5A3	64037.5	50670.6	37388.3	36828.8	13160.1	12619	10952	12061.6	1.95301	5.34e-26
HIST1H4B	123.298	0	344.448	0	62.957	28.2099	0	29.9667	1.9484	0.647774
ZNF114	3119.31	1874.5	1878.7	612.415	658.95	401.8	458.422	478.269	1.90546	2.89e-05
EGLN3	5124.34	2838.47	2646.99	3127.01	1580.92	824.948	690.02	608.923	1.89031	1.34e-07
RIMKLA	4824.74	6675.27	5723.67	8994.41	1907.6	1754.35	1754.89	1676.34	1.88614	2.18e-22
EBF2	607.269	608.925	509.082	277.735	197.265	103.69	162.358	88.7014	1.86022	1.11e-05
STC1	9082.54	9340.04	8305.28	8188.18	3073.7	2146.24	2374.48	2074.89	1.85226	4.4e-37
EPHA3	65.6819	127.893	78.2305	79.9237	13.2909	21.348	40.5894	23.9734	1.83716	0.00314446
LINC00622	55.3111	85.8986	145.952	124.881	20.9857	38.1214	15.5195	40.7547	1.82752	0.00555323
SNORA49	0	250.06	0	291.721	0	73.9556	0	79.1121	1.82292	0.760293
SNORD8	407.919	156.526	126.103	366.65	206.359	93.0163	0	0	1.81984	0.566353
CLEC2B	562.329	517.3	442.528	467.554	202.861	103.69	119.381	142.641	1.80323	6.69e-10
FAM115C	3959.35	4859.95	4558.39	6277.01	1430.52	1393.72	1337.06	1479.16	1.8008	9.08e-31
MAP7D2	2013.09	1294.2	1284.38	1064.98	621.176	308.021	370.08	349.412	1.77815	2.03e-08
SLC11A1	103.708	87.8074	57.2134	87.9161	29.3799	7.62429	33.4266	30.566	1.7407	0.0143921
KLF17	807.772	559.295	489.233	462.558	217.551	192.894	180.265	106.681	1.73484	3.55e-07
KCNN1	127.907	89.7163	72.3924	81.9218	50.3656	11.4364	4.77522	44.95	1.72526	0.0809758
BNIP3	99541.5	141912	131916	148903	42570.1	40872.3	41610.1	33758.7	1.7175	1.57e-32
SCGB1B2P	195.893	284.42	23.3524	65.937	93.0365	0	64.4655	17.98	1.69845	0.329695
ESR2	1078.57	1729.42	1244.68	1376.69	349.761	523.026	399.925	399.156	1.69795	1.19e-14
NXPE2	530.064	269.149	77.0629	55.9466	132.21	11.4364	71.6284	72.5194	1.69463	0.131714
GPR146	1454.22	1847.77	1352.1	1545.52	661.049	297.347	428.576	526.215	1.69455	5.68e-10
CA9	465.535	780.722	680.722	526.497	166.486	319.458	189.815	90.4994	1.67918	0.000171845
ANKRD37	3106.64	3890.25	3258.83	4413.79	1436.12	1008.69	1200.97	951.742	1.67418	6.31e-19
EDN2	237.377	41.9948	44.3695	79.9237	99.3322	8.38671	10.7443	8.39068	1.66795	0.240036
PRSS35	24132.9	18745	13920.4	11634.9	6292.2	4459.44	5302.89	5671.5	1.65517	1.27e-12
FPR3	361.827	66.81	86.4039	38.9628	102.13	7.62429	40.5894	25.7714	1.65385	0.187309
BHLHE40	96491.3	102958	84387.4	132548	37638.5	29085.9	27333.4	39092.8	1.64482	1.95e-20
APLN	15745.2	18548.4	18561.6	19585.3	6259.32	5806.66	6705.61	4523.17	1.63712	8.01e-31
C11orf96	254.661	307.326	164.634	193.815	167.885	38.1214	28.6513	64.7281	1.61403	0.028963
FAM83A	12373.5	18729.7	14703.8	22182.8	4029.95	5805.13	5438.98	7028.99	1.60801	1.79e-12
SCARNA23	227.006	263.422	0	0	0	77.7677	0	83.3074	1.60554	0.79124
FAM27C	104.861	72.5366	370.135	0	0	86.1544	17.9071	76.7148	1.5978	0.514953
PPFIA4	487.429	725.366	676.052	251.76	155.294	221.867	149.226	181.598	1.59311	0.000114248
PPP1R3G	2637.65	2613.22	2014.14	3082.06	984.228	735.744	919.231	811.498	1.58485	3.32e-19
CCL26	20822.3	6999.78	5185.4	7418.92	5738.88	2431.38	2286.14	3023.04	1.5845	0.02479
PLA2G4D	955.268	948.702	1038.01	900.141	360.254	295.822	250.699	370.988	1.58346	1.12e-17
MIR1247	0	879.983	303.581	293.72	165.087	74.718	94.3107	159.423	1.58087	0.479025
CXCR4	622.25	704.368	620.006	731.302	373.545	145.624	223.242	155.827	1.57591	2.37e-05
SLAMF9	4877.75	7784.32	7475.1	9078.33	2760.31	2381.83	2591.75	2228.92	1.55222	2.13e-15
EYA2	305.363	461.943	462.377	434.585	174.181	119.701	127.737	155.827	1.52281	2.94e-08
MAB21L3	618.793	406.586	262.714	294.719	138.505	121.989	87.1478	206.77	1.50876	0.00113446
DDIT4	33727.1	27023.7	23002.1	39421.4	18123.2	7878.17	6797.53	10566.3	1.50606	0.00102915
TNFRSF13C	110.622	72.5366	102.751	148.858	23.7838	32.022	40.5894	57.5361	1.50155	0.00780031
SCNN1B	5155.45	6085.44	5117.68	6983.33	2702.95	1804.67	1900.54	1841.75	1.50025	2.32e-16
TMEM158	65518.3	105426	87384.7	146752	30956	36361	33252.3	42797.8	1.49849	3.12e-10
ITGA5	23264.1	24589.9	19823.8	32367.1	9470.83	8397.39	7805.1	9878.82	1.49255	1.5e-19
PFKFB3	38889.4	45581.6	42385.8	42398.5	16046.3	15104.5	15233	14038.8	1.486	3.15e-79
MTRNR2L2	1246.8	1181.58	1001.82	1224.83	398.728	524.551	444.096	300.866	1.48217	1.17e-11
LOC100507140	623.402	647.102	713.416	706.326	261.621	235.59	149.226	314.65	1.47981	8.53e-08
C14orf178	42.6356	24.8151	120.265	261.75	48.9666	44.2209	37.008	31.7647	1.47749	0.142879
SYT12	1143.1	1063.23	930.593	1004.04	237.838	385.026	460.809	405.749	1.47724	2.23e-09
LOX	2552.38	1662.61	1796.97	2111.98	1036.69	700.672	707.927	494.451	1.46706	5.65e-08
LBH	489.733	173.706	241.697	249.762	212.655	44.2209	69.2408	91.6981	1.46577	0.037353
CYP26A1	356.065	145.073	110.924	192.816	139.904	60.9943	66.8531	26.3707	1.4537	0.0594364
ASPRV1	94.4898	120.258	95.7448	51.9504	25.8823	35.0717	37.008	34.7614	1.44522	0.00641103
MFAP4	139.43	248.151	123.768	67.9351	33.5771	48.033	60.8841	69.5227	1.44432	0.0220936
IL11	3152.73	3642.1	3025.3	4465.74	1523.56	1261.82	914.455	1552.87	1.44232	5.68e-11
NIM1	905.719	1023.15	976.13	1180.87	385.437	337.756	413.057	374.584	1.43745	5.99e-20
LOC154761	441.336	538.298	378.309	651.378	198.664	218.817	136.094	187.592	1.43531	1.29e-06
WNT3A	93.3374	74.4454	40.8667	106.898	22.3847	27.4474	16.7133	50.9434	1.41548	0.0577056
DLK2	1137.33	2155.1	1515.57	2130.97	528.839	704.484	705.539	662.863	1.41514	3.72e-08
HIST1H4J	41.4833	190.886	77.0629	334.68	31.4785	28.2099	0	181.598	1.41307	0.429217
TNFSF14	432.118	681.462	434.354	322.692	189.571	208.905	176.683	130.055	1.40471	4.7e-05
AKAP17A	33.4171	20.9974	45.5372	196.812	34.2766	27.4474	17.9071	32.9634	1.40067	0.210184
IGFBP3	832336	495505	519817	487687	417229	147268	194630	125470	1.40054	0.0249478
OLIG1	44.9402	97.3517	113.259	130.875	39.1732	17.5359	33.4266	56.3374	1.39571	0.0536866
ADM	92792.4	59012.3	59150.4	59503.2	41996.5	20156.3	22750.4	18113.1	1.39253	2.35e-06
SPAG4	9505.44	8608.94	7601.2	11828.7	4525.21	3168.65	3011.97	3625.97	1.38921	2.09e-13
TMEM45A	22089.9	21125.3	19997.8	26595.6	11608.6	7708.91	7205.81	7772.16	1.38876	1.13e-14
APOBEC2	144.039	0	74.7277	96.9075	34.2766	36.5966	31.039	19.778	1.37983	0.364971
RASSF2	3454.64	5526.14	5138.69	6678.62	1603.3	2185.12	1994.85	2235.52	1.37495	6.5e-10
LOC645638	806.62	219.519	353.789	95.9084	235.039	48.7954	206.528	86.9034	1.35593	0.144441
RARB	111.774	106.896	47.8724	21.979	45.4689	22.1104	17.9071	26.3707	1.35591	0.1453
HILPDA	75961.7	69667.5	62554.1	85606.3	29072.1	28725.3	30381.2	26990.4	1.3511	7.85e-34
LYPD3	19499.5	29992	22312	28598.7	8428.54	10375.1	8924.89	11641.5	1.35046	1.84e-14
LOXL2	69454.6	76625.3	65873.6	84644.2	27511.5	29176.6	27258.2	32977.2	1.34289	2.6e-33
SLC45A1	797.401	929.613	707.577	819.218	298.696	369.778	244.73	367.991	1.3397	4.16e-10
VLDLR	1609.78	1859.23	1537.76	1576.49	807.249	626.716	664.95	548.99	1.31335	5.11e-15
FAM13C	54.1588	70.6277	143.617	64.938	32.178	45.7457	17.9071	37.758	1.31194	0.0650794
RNF24	22872.3	21167.3	19352.1	22115.9	9545.68	8327.24	7442.19	9241.13	1.30682	2.6e-33
MAFA	426.356	473.396	436.69	559.466	249.03	177.646	85.954	253.518	1.30241	0.00198659
KRT3	120.993	332.141	100.415	344.671	43.3704	109.027	71.6284	140.244	1.29856	0.0824992
LOC100129216	208.569	0	64.2191	93.9103	0	47.2706	0	101.887	1.29716	0.767419
IRS2	10771.8	7379.64	5738.85	7143.18	4151.66	2856.06	2892.59	2785.7	1.29052	2.88e-08
GPX3	350.303	328.323	388.817	428.591	183.974	189.082	115.799	122.264	1.29041	1.68e-05
WFDC10B	1335.53	761.634	955.113	582.444	515.548	267.612	374.855	330.832	1.28791	0.000439835
SLCO4A1	199780	194961	174331	202414	87147.9	73113.1	72607.3	83987.7	1.28379	1.07e-40
GJD4	148.649	376.045	328.101	326.688	113.323	140.287	128.931	101.887	1.28322	0.00206712
CAPN14	308.82	250.06	207.836	56.9456	120.318	89.9666	66.8531	62.3307	1.27576	0.0703466
P4HA1	268606	240651	235393	293685	136610	97390.3	101378	94767.3	1.27138	3.24e-18
HHIP	26.5032	80.172	88.7391	159.847	23.0842	44.2209	39.3956	41.9534	1.26003	0.134257
LOC100131726	1879.42	1572.9	1571.62	1766.31	570.111	800.55	662.562	809.101	1.25613	1.86e-13
MIR3648	737.481	664.282	2592.12	221.788	498.759	336.993	570.639	360.2	1.25534	0.108099
FUT11	103206	116200	105067	97027.4	48359.4	43062	44419.1	40929.7	1.25362	6.03e-45
SLC2A1	264282	207151	201932	245718	134864	83580.5	91438.4	75980	1.25211	2.54e-10
CASS4	360.674	167.979	244.032	231.779	158.092	117.414	97.8921	49.7447	1.2497	0.0212642
ERRFI1	194519	230737	209472	224502	95592.5	89935.3	84380.6	92005	1.24736	1.38e-51
GTF2IRD2B	333.019	295.873	512.585	1309.75	293.799	186.033	339.041	219.956	1.24109	0.0458182
ANG	2143.3	2069.2	1653.35	2699.42	1038.79	692.285	1003.99	894.806	1.23932	1.19e-08
HERC3	9644.87	11586.8	10409.3	14030.6	4764.45	4951.97	4339.48	5346.06	1.23488	6.99e-18
C11orf94	240.834	187.068	112.091	53.9485	30.779	54.8949	139.675	29.3674	1.22832	0.195744
EGLN1	33003.4	40347.5	37515.6	45915.2	17488.1	16899.2	16757.5	15788.9	1.22797	7.07e-27
S1PR4	165.933	74.4454	136.611	36.9647	83.9427	50.3203	15.5195	26.97	1.2237	0.215082
MT1X	48034.2	41886	58808.3	51765.6	24847	21529.5	22364.8	17737.3	1.21323	9.94e-17
TMEM239	84.1189	0	58.381	112.892	47.5675	14.4861	17.9071	30.566	1.21044	0.464991
TACR2	146.344	83.9897	51.3753	131.874	78.3465	8.38671	52.5275	40.1554	1.20717	0.220267
HLX	6083.07	7028.41	6632.08	6558.74	2649.79	3116.05	3057.34	2584.33	1.20558	2.65e-31
CD7	309.972	225.245	85.2362	30.9704	87.4403	62.5191	39.3956	92.2974	1.20457	0.215659
NOG	76291.3	49135.9	50525.2	46736.4	31731.7	21115.5	24442	19363.3	1.20417	3.66e-08
KCTD11	15808.6	14091.2	13933.2	15876.8	8662.18	5850.88	6236.44	5266.35	1.19862	1.38e-12
TNFSF9	15147.2	5936.54	6027.25	6864.45	6437.7	2545.75	2994.07	2844.44	1.19675	0.0503037
SYDE1	9151.68	10328.8	9056.06	10455	4842.79	4022.57	4343.07	3806.37	1.1964	4.85e-27
ENO2	72467.9	59275.7	61070	59553.1	37882.6	24586	26403.4	21417.2	1.19423	1.52e-10
SNORD99	185.523	215.701	345.615	250.761	141.303	0	161.164	136.049	1.18653	0.437381
MIR210HG	2996.02	3439.76	3665.16	3279.87	2012.53	1139.83	1486.29	1261	1.18141	1.22e-08
CLLU1OS	193.589	0	100.415	57.9447	65.7551	73.9556	0	15.5827	1.18005	0.626901
TFR2	138.278	188.977	133.109	206.803	60.1589	70.9059	103.861	61.7314	1.17724	0.00493299
SNORD12	164.781	381.771	307.084	222.787	250.429	225.679	0	0	1.17648	0.737964
ARRDC3	17976.1	17616.8	13884.2	19377.5	7710.13	7502.3	7869.57	7432.94	1.17411	9.56e-24
WFDC3	12513	9971.87	11379.6	11150.4	5269.5	4443.43	4932.81	5366.44	1.16964	2.08e-27
C3orf58	5655.56	7631.61	6901.8	8817.58	3184.92	3278.44	3293.71	3179.47	1.16498	3.2e-15
HTRA3	346.847	395.133	581.475	507.515	193.768	131.138	226.823	267.303	1.16167	0.00117377
PNRC1	16308.7	12289.2	10886.9	15699	8513.19	5206.62	4849.24	6176.14	1.15699	2.84e-07
C2orf82	4159.85	7131.49	5494.82	8231.14	2246.17	3067.25	2678.9	3232.81	1.15603	2.02e-06
INSIG2	59084.9	49987.2	49801.3	45847.2	29752.8	21184.8	21400.2	19532.9	1.15596	3.45e-13
DUSP1	31141.3	12923	14336	15237.5	17178.2	5019.83	6017.98	4904.35	1.15273	0.123869
C12orf36	1943.95	2122.65	1501.56	1169.88	763.878	848.583	801.044	631.698	1.14513	2.21e-06
SNORD19B	159.019	553.568	148.288	215.794	121.017	109.027	138.482	116.87	1.14488	0.0648904
CCNG2	11508.2	12903.9	9390	15860.9	6105.43	4983.23	4665.39	6795.25	1.13887	1.61e-08
HMGN2P46	271.946	204.248	307.084	128.877	89.5388	105.215	140.869	80.3108	1.13816	0.0156829
NOX5	47403.9	38883.4	39330.1	66508.5	27135.9	13785.5	19475.8	26912.5	1.13784	3.07e-05
TMEM252	94.4898	68.7188	142.45	303.71	62.957	80.8174	40.5894	95.2941	1.1242	0.144945
RTN4RL2	6822.85	8316.89	6693.96	10783.7	3683.68	3668.81	3766.46	3854.32	1.12332	7.02e-11
JAKMIP1	428.661	629.923	669.046	621.407	230.842	232.541	251.893	363.196	1.1208	9.61e-05
ZNF469	2578.88	2720.12	2623.64	2410.7	1156.31	1173.38	1243.95	1184.88	1.11862	2.93e-38
ZNF385A	9424.78	13629.2	11273.4	17819	4460.85	6322.06	5329.15	7932.78	1.11675	1.44e-05
ARID3A	6850.51	6530.2	6923.98	6434.86	3497.61	2978.05	2955.86	2911.56	1.11509	3.11e-33
KRT82	202.807	0	4.67048	44.9571	70.6517	15.2486	23.8761	7.79134	1.10449	0.633115
EFNA3	8478.73	9939.42	9960.96	12607	4420.28	5056.43	4817.01	4909.74	1.09391	3.25e-15
APCDD1L	401.005	900.98	750.779	643.386	308.489	252.364	274.575	424.928	1.09387	0.00246169
ATP1B1	562598	298929	274004	235288	230449	136806	149177	127518	1.09002	0.0260898
C2orf72	807.772	836.079	957.448	1062.99	689.729	323.27	439.321	270.3	1.08965	0.00298137
SNORD116-20	473.601	183.25	293.073	425.594	120.318	0	411.863	115.671	1.0874	0.646335
RASSF4	2964.9	3506.57	3038.15	3580.58	1590.01	1383.81	1612.83	1574.45	1.08715	1.18e-20
PLAT	523382	438630	423066	390831	238829	191656	209281	198624	1.08286	7.29e-19
CSRNP1	13421	12619.5	10680.2	15669	8065.49	5427.73	5321.99	5923.82	1.0824	5.51e-09
ASCL5	1044	1580.53	1182.8	2274.83	715.611	673.224	565.864	923.574	1.07856	0.000900263
PSG2	118.688	41.9948	93.4096	0	76.2479	37.359	0	6.59267	1.07798	0.685103
SNORA15	222.397	127.893	0	0	84.6422	0	0	81.5094	1.0753	0.866515
SIRPB2	1551.01	1183.49	1332.25	854.184	710.015	607.656	550.345	471.077	1.07278	3.84e-05
FAM209A	168.238	97.3517	19.8495	141.865	64.356	43.4584	17.9071	77.3141	1.06883	0.315203
OR7E37P	97.9467	83.9897	113.259	197.811	93.0365	67.0937	21.4885	53.3407	1.06632	0.15769
FAM162A	152372	211137	181984	244510	86030.7	96377.1	96695.9	98207.5	1.0661	4.43e-12
IGBP1P1	331.866	206.157	142.45	344.671	174.881	105.215	155.195	56.3374	1.06427	0.0850508
SYNE2	16550.7	7858.76	7065.27	2058.04	6069.05	3581.89	3314.01	3083.57	1.0631	0.200263
LGALS2	56.4634	389.407	207.836	150.856	42.6709	57.1821	121.768	164.218	1.05703	0.258619
FUT6	131.364	91.6251	39.6991	107.897	71.3513	44.9833	23.8761	37.758	1.05294	0.176703
CASP14	19575.5	14385.1	14647.8	14295.4	9819.89	6308.33	7043.46	7148.26	1.05285	9.1e-09
SMAD9	428.661	544.024	391.153	578.448	285.405	228.729	177.877	242.131	1.05181	0.000165875
LOC729966	880.368	671.918	699.404	609.418	473.577	176.883	354.56	377.58	1.049	0.00536159
C8orf58	9942.17	10533.1	9495.08	11215.3	5377.93	4903.18	4272.63	5372.43	1.04693	4.56e-21
ALDOC	22201.6	23839.7	20570	36863.8	16063.1	10588.6	11738.7	11738.6	1.04559	5.56e-06
TMEM74B	1041.69	1185.4	1104.57	1475.59	753.385	632.053	504.98	444.106	1.04189	2.66e-05
COX6B2	1397.76	1137.68	1226	1086.96	861.112	600.031	453.646	447.103	1.03675	0.000250632
PGK1	1.01783e+06	1.31159e+06	1.21676e+06	1.51498e+06	636849	628433	652607	549623	1.03641	3.06e-14
KCNC3	2650.32	2704.85	3050.99	2454.66	1499.08	1178.71	1391.98	1233.43	1.03452	1.43e-14
TNFSF15	59791.3	48780.8	42049.5	26852.4	24760.3	21069.7	17810.4	23203.2	1.03105	3.38e-05
FGF11	1141.94	1259.85	1213.16	1337.72	696.025	615.28	494.236	614.317	1.03068	1.1e-10
EPHX3	8.0662	114.531	49.04	81.9218	34.9761	46.5081	20.2947	22.1754	1.02474	0.396337
SNORD124	142.887	0	396.991	576.45	216.852	0	124.156	208.568	1.02259	0.777014
MAN1C1	307.668	309.235	342.113	329.685	167.885	160.872	180.265	128.257	1.02168	1.14e-05
GPER	5922.89	5968.99	5229.77	6092.18	2790.39	2940.69	2809.03	2910.37	1.01926	3.51e-35
FSCN2	2524.72	1847.77	1980.28	1311.75	1618.69	699.909	749.71	717.403	1.0172	0.00910807
PLOD2	242484	215222	202247	218212	139477	103524	101219	90385.6	1.01478	1.56e-11
KDM3A	29540.7	37497.6	32291.7	32846.6	17132	16588.9	14718.4	16982.7	1.01436	3.2e-23
TUBAL3	81.8143	131.711	99.2477	121.884	68.5532	61.7567	35.8142	47.9467	1.0118	0.0415244
GALNT14	81.8143	188.977	161.132	151.855	69.2527	70.9059	56.1089	91.6981	1.01068	0.0416274
GP1BB	382.568	261.513	316.425	363.653	151.097	150.198	159.97	197.181	1.00999	0.000170082
SPNS2	5354.8	4419	5137.53	4704.51	3000.25	2396.31	2347.02	1998.78	1.00993	8.29e-11
HK2	68228.5	75237.6	70608.3	82792	37449.6	35800.6	35521.7	38898	1.0074	6.77e-32
MRPS6	245290	207771	170748	197389	99737.9	104892	100053	105461	1.00159	6.4e-17
KRT37	274.251	505.847	399.326	520.503	300.095	182.22	193.397	175.605	0.995983	0.0087822
RASD2	1734.23	1561.44	1930.08	1808.27	864.609	812.749	808.207	1042.24	0.995108	1.97e-11
ZNF395	18683.6	23992.4	21484.2	28173.1	10556.5	11650.7	11588.3	12529.1	0.995067	5.13e-12
C20orf201	254.661	78.2631	109.756	91.9122	77.647	11.4364	118.187	62.3307	0.993071	0.344887
TENM3	360.674	450.49	395.823	343.672	197.965	185.27	218.467	178.602	0.990345	4.33e-06
FZD8	170578	232485	220959	274744	95803.1	119465	116643	120832	0.989257	1.21e-09
HIST1H1T	365.284	0	113.259	54.9475	0	27.4474	122.962	118.668	0.98841	0.781669
SHF	100.251	103.078	103.918	222.787	48.9666	84.6296	25.0699	107.88	0.987782	0.213239
CUTA	2279.28	1336.2	325.766	398.619	439.3	353.767	293.676	1102.18	0.986849	0.40648
PRRC2A	350.303	397.042	349.118	402.616	149.698	160.872	185.04	260.111	0.985738	0.000899984
MIR622	772.05	536.389	861.703	625.403	470.079	317.17	402.313	225.949	0.984238	0.00404614
GJB5	10745.3	10720.1	10379	13395.2	6473.38	5541.33	4968.62	5932.21	0.981103	1.31e-13
ROPN1L	410.224	570.748	432.019	960.083	114.722	421.623	297.258	370.388	0.979352	0.0950345
SLC38A5	1086.63	809.355	803.322	934.108	430.206	417.811	491.848	506.437	0.978502	1.24e-07
PIAS2	4404.14	5035.56	5132.86	5280.96	2512.68	2662.4	2399.55	2520.2	0.975385	3.35e-25
ELF3	55096.7	54121.8	45143.7	60882.9	31170.7	25442.2	24064.7	29014.4	0.972465	2.12e-13
PODXL	99233.8	90353.8	81179.9	82669.1	46112.5	42993.3	41872.7	49394.7	0.970409	3.44e-22
BNIP3L	100251	96863	91822.8	104047	59427.2	46342.7	50878.8	44465.2	0.966472	1.32e-17
TENM2	145.192	70.6277	46.7048	26.9742	39.1732	53.37	33.4266	22.1754	0.966132	0.3176
BCL6	12305.6	10227.7	8256.24	9424	6104.73	4586.77	4624.8	5347.86	0.960313	9.45e-09
AOAH	145.192	154.617	117.93	148.858	57.3608	91.4914	65.6593	76.1154	0.959523	0.0109187
SNORA2A	109.47	379.862	101.583	147.859	0	299.634	0	80.3108	0.958546	0.79207
NSFP1	63.3773	93.534	140.114	226.783	26.5818	70.9059	79.985	92.8968	0.95811	0.240792
FUNDC2P2	280.012	469.579	197.328	521.502	117.52	211.955	201.753	226.548	0.953712	0.0613571
GBE1	74311.6	89641.8	82041.6	92932.3	43710.3	44771.3	44287.8	42245.3	0.953495	3.74e-26
SLC16A3	199900	208955	205573	247240	127342	104051	111022	103359	0.950829	1.46e-17
ADORA2A	360.674	166.071	272.055	223.786	91.6374	153.248	174.296	113.274	0.948386	0.0397931
LOC100287177	691.388	1235.03	897.899	1303.76	514.848	661.788	451.259	517.225	0.943047	0.00128053
SCARNA6	221.244	127.893	205.501	74.9285	126.614	38.1214	0	162.42	0.941687	0.580195
PPP1R3B	4135.66	4405.64	4225.62	4996.23	2520.38	2174.45	2282.56	2278.67	0.940497	4.39e-19
SLC1A6	383.721	862.803	582.642	856.183	258.823	350.717	383.212	406.948	0.939293	0.0134701
PLAC9	109.47	101.169	19.8495	147.859	0	105.215	76.4036	16.182	0.938144	0.639911
GJB3	77521.9	85717.2	72076	99912.6	44762.4	43851.1	42078.1	44299.2	0.937854	7.97e-16
CP	1030.17	271.058	256.876	161.845	567.313	94.5411	163.551	72.5194	0.93769	0.406205
S100A2	133454	197653	167024	230436	75018.9	100210	92504.4	112630	0.93768	4.91e-06
NKX1-2	772.05	209.974	422.678	60.9418	160.89	290.485	237.567	77.9134	0.935912	0.356268
STS	38266	26319.3	22372.8	27167.1	19568.4	13315.1	12742.7	14105.9	0.934007	2.09e-05
MUC6	70.2912	95.4428	39.6991	71.9313	43.3704	40.4087	14.3257	45.5494	0.933218	0.237945
FAM13A	5901	5762.84	5047.62	5323.92	2821.87	2931.54	2887.82	2895.98	0.933135	2.88e-29
DPYSL4	3156.19	3390.13	3173.59	3507.65	1720.13	1883.96	1801.45	1529.5	0.932256	3.66e-18
GATA5	124.45	91.6251	84.0686	175.832	55.9618	54.1324	14.3257	124.661	0.928839	0.328277
NOXO1	1432.33	1053.69	1081.22	827.21	705.818	543.612	525.275	534.606	0.927551	0.000155028
DPYSL2	102705	83455.2	82701.3	86850.1	58191.2	43238.8	44884.7	40787.7	0.926884	1.36e-10
SNCB	579.614	1093.77	1201.48	1949.14	541.43	689.235	645.849	662.863	0.926321	0.024265
FAT4	328.409	356.956	304.749	296.717	218.95	153.248	188.621	116.87	0.926138	0.00429156
ESRG	93.3374	103.078	143.617	126.879	92.3369	32.022	45.3646	75.5161	0.925049	0.140454
PPARD	39873.5	40658.6	41437.7	40455.4	24154.5	20462.1	20959.7	20093.3	0.922899	6.69e-30
EPHB3	4585.06	5692.21	4843.29	7561.78	2754.72	3043.61	2810.22	3358.07	0.92249	1.81e-06
TAPBP	383.721	1271.3	302.413	385.632	530.238	263.8	208.916	231.942	0.920892	0.199538
DUSP10	9362.55	7580.07	6514.15	7190.14	5468.17	4039.35	3126.58	3554.05	0.92054	2.35e-05
TMEM105	243.138	173.706	140.114	65.937	70.6517	105.978	81.1788	71.3207	0.91881	0.14603
PAG1	13047.7	18397.6	15131.2	18606.2	6774.87	9221.57	8638.38	9889.61	0.916781	1.86e-07
ALPK3	2883.09	3103.8	3073.17	3225.92	1496.98	1525.62	1655.81	1830.97	0.91624	4.64e-17
SOAT2	114.079	116.44	145.952	57.9447	81.1446	53.37	37.008	57.5361	0.915321	0.1453
IPMK	10460.7	12764.5	11887.5	13745.9	6087.94	6848.13	6548.03	6456.63	0.913402	6.16e-17
HIST2H3D	321.496	187.068	239.362	216.793	146.9	176.121	0	188.79	0.913	0.554043
HR	18280.3	22154.2	21293.9	22884.2	8760.12	11339.6	11448.6	13437.7	0.911357	3.35e-09
RASA4	197.046	127.893	63.0515	52.9494	53.8632	46.5081	84.7602	49.7447	0.911256	0.245534
RNF152	64.5296	47.7214	30.3581	208.801	30.779	50.3203	28.6513	77.3141	0.910447	0.412597
NREP	14359	22159.9	19159.5	20973	7382.76	11543.2	10689.3	11190.2	0.909511	7.34e-06
TNFRSF6B	1097	3138.16	2088.87	4237.95	817.042	1595.76	1172.32	2040.13	0.908629	0.0807469
KLK6	112755	138008	138490	189748	55603.6	80125.1	73749.8	99050.1	0.908163	6.93e-05
PROC	712.13	843.715	778.802	1185.87	484.769	420.098	562.283	412.342	0.907995	0.000423611
LOC646999	304.211	234.789	109.756	83.9199	145.501	73.1931	88.3416	82.7081	0.907494	0.204498
DMBT1	117.536	135.529	87.5715	41.9599	92.3369	10.674	51.3337	49.1454	0.906706	0.388283
PLCXD3	12731.9	23303.3	18485.8	18544.3	5794.84	10570.3	9907.4	12732.9	0.905425	0.00172414
ITGB8	42727.8	31589.7	30666.4	18641.2	21894.3	15889	15948.1	12274.4	0.905293	0.001751
NPAS1	324.953	425.675	483.395	858.181	318.283	256.938	188.621	354.206	0.903351	0.0524487
LINC00704	17499	29934.7	26007.6	36094.5	9030.13	15972.1	13767	19888.3	0.900986	0.00380652
INSIG1	10756.9	12961.1	7884.94	27384.9	8845.46	6761.22	4846.85	11142.8	0.900637	0.205557
TCP10L	479.363	309.235	298.911	389.628	194.467	186.795	204.141	207.37	0.90063	0.00106028
GFPT2	6334.27	11040.8	8785.17	11241.3	3475.23	5690	4604.51	6262.44	0.900607	0.000741546
RAB20	11662.6	15303.3	13647.1	18677.2	7351.98	7929.26	8440.21	8049.06	0.900194	1.89e-08
HIST1H3D	3645.92	1214.03	1853.01	2271.83	1336.09	859.257	1270.21	1350.9	0.90014	0.0213778
LGR6	280.012	225.245	196.16	245.765	206.359	74.718	56.1089	169.012	0.899476	0.159966
RNF122	1205.32	1030.78	1245.85	1574.5	719.109	739.556	657.787	599.933	0.898329	3.41e-06
PDGFA	10572.5	11300.4	9352.63	9288.13	6057.16	5150.97	5011.6	5525.86	0.897072	1.3e-15
LOC100127888	721.349	990.697	498.574	528.495	250.429	465.844	170.714	580.755	0.896924	0.106476
MANSC4	4083.8	8320.71	5723.67	7527.81	2084.58	3562.07	2897.37	5244.17	0.895551	0.0135345
FAM46A	10678.5	10013.9	9318.77	9132.28	6383.14	5389.61	5210.96	4066.48	0.894954	1.13e-08
LY6K	294.992	244.334	240.53	229.781	135.008	129.613	148.032	131.853	0.89384	0.000252649
CTNND2	86.4236	225.245	206.669	285.727	69.9522	103.69	106.249	152.83	0.892672	0.149981
IGSF11	457.469	215.701	230.021	97.9065	240.636	75.4804	125.35	97.6914	0.892528	0.257946
ARID3C	59.9203	97.3517	110.924	128.877	81.8441	16.011	82.3726	34.7614	0.890691	0.327832
HRCT1	356.065	502.029	446.031	939.103	152.496	211.955	268.606	577.159	0.889923	0.170109
LRP1	9064.1	8496.32	6498.97	6529.77	4852.59	3904.4	3447.71	4298.42	0.889743	5.53e-07
LOC100505806	5269.53	4966.85	4579.4	6392.9	3014.94	2187.41	2329.12	3923.84	0.888307	0.000158974
NKX3-2	137.125	61.0834	54.8781	61.9409	54.5627	67.0937	34.6204	14.384	0.8864	0.347313
MUC5B	12174.2	7627.79	7391.03	5675.58	5454.87	3427.12	4135.34	4784.48	0.884602	0.00153656
MXI1	9732.44	11268	10416.3	12855.7	5906.77	5772.35	6357.02	5985.55	0.882269	2.23e-15
MXD1	12413.9	12569.8	9930.6	11174.3	7267.34	6392.2	5362.58	5996.34	0.881014	9.99e-11
VIP	231.615	85.8986	43.2019	37.9638	113.323	12.9613	56.1089	34.162	0.880675	0.498232
NMB	1614.39	2298.26	1580.96	2294.81	695.325	1291.55	1055.32	1192.67	0.878618	0.00157406
ITGB3	2597.32	1191.13	1178.13	1457.61	1722.22	611.468	557.507	603.529	0.878157	0.114728
P4HA2	31087.1	30289.7	27370.2	34264.3	20326.7	16174.9	15733.2	14757.4	0.876721	6.11e-11
MAP3K15	977.162	1340.02	1238.84	1423.64	551.224	751.755	633.911	776.138	0.875169	4.01e-05
RPSAP52	2505.13	3852.07	3321.88	2862.27	1485.09	1918.27	1899.35	1533.7	0.875156	5.46e-06
SERPINF2	3211.5	3071.35	2935.4	4327.87	1678.15	1842.79	1803.84	2067.1	0.874212	3.12e-07
ITGB4	450538	330001	352493	319285	268762	160261	202948	161317	0.872442	3.96e-05
HK1	143518	153560	141694	177966	83303.3	85189.9	82026.4	86430.6	0.872124	1.95e-20
CASKIN1	125.602	139.347	166.97	128.877	51.0651	57.1821	78.7912	119.267	0.870307	0.0991473
C4orf3	49514.9	53883.2	49683.4	51252.1	31632.4	27547.3	27575.7	25120.5	0.868991	3.28e-21
PDGFB	21383.5	15108.6	13587.6	19361.5	11753.4	8133.59	8319.63	9850.05	0.867631	1.93e-05
ID1	68166.3	63311.1	56706.6	85294.6	37949.8	36339.6	30011.1	45604.5	0.867351	1.69e-06
KCNK5	9287.65	8064.92	6956.68	7853.5	4530.11	4022.57	4413.5	4689.79	0.865135	3.45e-13
TMPRSS2	20498.5	13936.6	12367.4	12166.4	11268.6	6404.4	7557.99	7187.81	0.863098	0.000863298
LOC642423	108.318	194.703	101.583	313.7	104.928	105.215	90.7293	94.0954	0.862912	0.158765
CLIC2	690.236	368.409	265.05	147.859	311.987	232.541	119.381	144.439	0.8627	0.236154
KLF4	17030	17870.7	16527.7	19340.5	10699.9	9607.36	9275.87	9353.21	0.861914	7.15e-22
IFITM1	423935	255103	297374	190730	251330	153735	141470	95871.9	0.861423	0.10237
S100A4	21010.1	22200	17399.9	19241.6	9802.41	10014.5	11094	13046.3	0.861067	2.06e-10
AK4	36255.3	35663.2	37027.6	41100.8	23254.2	20498.7	21309.4	17580.3	0.860556	7.6e-15
C10orf114	8637.75	7744.23	7156.34	6728.58	3869.06	4203.27	3987.31	4628.66	0.858518	4.49e-13
BOC	787.03	647.102	760.12	651.378	437.201	344.618	440.514	351.809	0.857202	1.08e-05
MLANA	86.4236	122.167	89.9067	38.9628	22.3847	46.5081	75.2098	42.5527	0.856291	0.3019
VPREB3	150.953	116.44	0	237.773	38.4737	86.1544	44.1708	110.277	0.855565	0.636541
LDHA	2.60887e+06	3.11587e+06	2.90939e+06	3.72196e+06	1.60491e+06	1.79094e+06	1.80548e+06	1.63589e+06	0.853739	1.99e-11
LOC440461	71.4435	114.531	74.7277	96.9075	34.2766	18.2983	39.3956	104.883	0.853647	0.354845
PDK3	1848.31	2941.55	2468.35	3258.89	1236.76	1527.91	1535.23	1522.91	0.852926	0.000108311
BIK	6421.85	9834.43	9184.5	14563.1	4872.87	5671.71	5167.99	6460.22	0.851347	0.0012717
IGFBP1	1586.74	1330.47	1583.29	1311.75	928.966	653.401	1045.77	600.533	0.850117	0.000741546
CRABP2	255809	314488	292713	418222	159139	173856	176408	201759	0.849285	9.02e-07
STON1	667.19	334.05	346.783	379.638	261.621	205.093	235.18	259.512	0.846711	0.0207589
ADAM21P1	122.145	141.255	79.3981	105.899	97.9331	14.4861	106.249	31.7647	0.844717	0.402481
AKNAD1	114.079	213.792	147.12	124.881	80.4451	87.6793	72.8222	90.4994	0.84468	0.0460746
TPBG	45754.9	46039.7	38937.8	44627.4	25764.8	24534.2	22031.7	25349.4	0.844039	1.15e-19
RNASE4	4318.87	2433.79	2997.28	2807.32	2554.66	1351.79	1523.3	1578.65	0.841432	0.00519457
SEMA4B	27554.1	36314.1	32663	40234.6	17973.5	19072.1	18449.1	20922.2	0.839696	9.53e-10
SRD5A3	24816.2	19716.6	19617.2	22489.5	16787.8	10580.2	11214.6	9845.26	0.839203	3.45e-05
ZSWIM5	872.302	1055.6	960.951	820.217	548.425	443.733	571.833	509.434	0.838244	1.7e-06
LEAP2	187.827	603.199	407.499	450.57	158.792	242.452	308.002	213.962	0.836806	0.110834
LOC729739	119.841	104.987	166.97	404.614	137.106	102.928	52.5275	154.029	0.834419	0.303921
PPP5D1	118.688	110.714	121.432	159.847	90.2384	97.5908	82.3726	17.3807	0.832903	0.308046
REEP1	214.33	47.7214	112.091	55.9466	128.712	46.5081	45.3646	22.1754	0.826622	0.461462
LINC00311	24.1986	104.987	176.311	32.9685	56.6613	28.2099	57.3027	48.5461	0.826014	0.460457
COL5A1	191.284	200.43	196.16	127.878	65.0556	98.3533	83.5664	155.228	0.825718	0.108342
DCHS2	95.6421	68.7188	68.8896	64.938	37.7742	44.9833	34.6204	50.3441	0.82523	0.111031
OLFML2A	3589.46	4008.6	3271.67	3972.21	2195.1	2012.81	1895.76	2275.07	0.823635	9.72e-12
NACAD	123.298	110.714	86.4039	228.782	67.8537	80.055	96.6983	67.7247	0.822149	0.155812
CUBN	63.3773	116.44	105.086	59.9428	38.4737	53.37	65.6593	37.758	0.821308	0.189465
SEMA7A	41509.8	52968.9	45606.1	53776.7	26544.1	28356.2	25561.8	29299.6	0.820566	7.26e-13
MUC16	286.926	125.985	109.756	76.9266	129.412	73.1931	68.0469	68.9234	0.81922	0.273978
PTGER1	197.046	263.422	326.933	349.666	125.914	255.414	81.1788	181.598	0.817482	0.144576
RPL13AP20	5831.86	3840.62	4369.23	4779.44	3318.53	2211.04	2632.34	2527.39	0.816517	3.96e-05
RMRP	2417.55	3243.15	12420	2150.95	2423.84	1655.99	2866.33	4547.15	0.815821	0.445447
MYLK4	153.258	95.4428	75.8953	102.902	107.027	43.4584	41.7832	50.3441	0.814353	0.243308
TINCR	1304.42	981.152	909.576	1261.8	831.732	544.374	583.771	576.559	0.81361	0.00108466
CCL24	369.893	286.329	152.958	221.788	93.736	28.2099	285.32	180.4	0.813236	0.394462
DNTTIP1	270323	300376	259049	322590	157872	163552	165871	171429	0.806814	3.59e-18
ANO7	474.753	771.178	762.456	1008.04	307.79	452.12	368.886	595.139	0.806263	0.035934
CD70	1854.07	1941.31	1889.21	2699.42	1091.25	982.77	1037.42	1688.32	0.804269	0.00237102
SAP30	24255.1	29816.3	26627.6	27855.4	12924.4	17163	15770.2	16335.4	0.803532	6.94e-11
COL6A3	15589.7	29404	23484.3	24516.6	7743.71	14805.6	12289	18446.3	0.803348	0.0121427
MYH15	3206.89	4627.07	4029.46	1972.12	1515.17	2217.9	1752.51	2438.69	0.803293	0.0142053
IGFBP6	124284	162451	127676	209168	79864.5	90808.3	78624.1	108146	0.802851	0.000144417
TREX2	784.726	1070.87	751.947	553.472	436.502	497.103	447.677	428.524	0.801608	0.00314446
C19orf77	6783.67	6123.61	5932.68	5433.81	4209.03	3523.94	2766.05	3422.8	0.801449	6.23e-07
OSBP2	12127	9603.46	9681.9	8456.93	7959.16	4363.38	5706.39	4937.31	0.795759	0.000588872
ROBO4	4770.58	4113.59	3966.4	5067.16	2979.96	2310.92	1917.25	3111.74	0.795453	0.000101255
ATP8A2	94.4898	314.961	170.472	206.803	40.5723	173.834	77.5974	160.022	0.794868	0.345842
SAMD4A	74507.5	49147.3	49718.4	37964.8	43750.9	25390.4	27793	24992.8	0.793526	0.00527812
HCAR3	62.225	95.4428	18.6819	64.938	46.868	0	41.7832	50.3441	0.793346	0.671914
LOC283070	3831.44	2859.47	2964.59	2718.4	2174.12	1641.51	1555.53	1768.63	0.792978	1.95e-05
PDLIM4	6853.96	8313.07	7193.7	10769.7	4505.62	4625.65	4393.21	5611.56	0.791763	2.21e-05
TPI1P3	72.5958	125.985	112.091	179.828	73.4498	74.718	74.016	61.7314	0.791358	0.135005
FAM154B	220.092	152.709	191.49	196.812	125.214	96.066	106.249	113.274	0.791179	0.0116292
ZMYND8	31473.2	27189.8	27999.5	21201.8	16566.1	14772.8	15309.4	15685.8	0.791067	7.71e-09
TMEM171	5079.4	5234.09	5222.76	5022.2	3068.1	2787.44	3487.11	2579.53	0.786939	9.01e-11
JAM2	145.192	68.7188	85.2362	50.9514	38.4737	75.4804	54.9151	34.7614	0.786333	0.30072
DKFZP686I15217	1368.95	1567.17	1550.6	1404.66	906.581	884.417	922.812	704.217	0.786095	2e-07
LOXL4	13525.9	9717.99	10709.4	11676.9	8017.22	5913.4	6066.92	6466.81	0.786	8.59e-07
CTH	12899	9632.09	8099.78	9810.63	7193.89	5412.48	5197.83	5649.92	0.785906	3.95e-05
C7orf61	600.356	406.586	381.812	435.584	178.378	231.016	395.15	257.714	0.784619	0.048651
PRRG4	53671.3	58353.8	46346.3	53173.2	31098	30190.6	29226.8	32361	0.783634	4.23e-17
PDLIM3	57.6157	145.073	53.7105	71.9313	51.7646	39.6463	63.2717	35.3607	0.783443	0.287777
RHOJ	97.9467	108.805	120.265	87.9161	46.1685	69.381	28.6513	95.2941	0.782799	0.244155
ACAP1	159.019	190.886	154.126	151.855	98.6326	64.8064	87.1478	129.456	0.780386	0.0665445
RRAD	947.202	635.649	658.537	727.306	651.955	279.811	294.87	504.04	0.777297	0.0623056
SEMA6D	50.7018	76.3543	59.5486	70.9323	32.178	43.4584	40.5894	34.162	0.77532	0.152743
FAM84A	28570.5	25340.1	24926.3	28184.1	18748.6	13921.2	16380.2	13505.4	0.774783	1.33e-08
KDM4B	14344	15631.6	13686.8	14102.5	8455.82	8256.34	8114.3	8928.28	0.774548	8.6e-25
ARHGAP31	9416.71	8742.56	7088.62	7182.14	5309.37	4553.99	4554.37	4586.7	0.770663	2.04e-08
ARL14EPL	1492.25	1036.51	960.951	992.053	820.54	519.214	478.716	807.303	0.769978	0.0148499
SPDYA	155.562	156.526	119.097	236.774	56.6613	143.337	52.5275	138.446	0.769686	0.26362
SLC1A3	23140.8	23362.5	20767.3	22410.6	12175.9	13902.1	12652	13883.6	0.769189	2.04e-20
LOC254559	1498.01	1656.89	1644.01	1909.18	987.725	1000.31	1089.94	864.24	0.768781	1.43e-07
ALDOA	678348	783013	720817	983579	470760	473432	482587	433281	0.767205	1.61e-08
NOTCH3	12757.3	11403.5	10050.9	12961.6	8114.46	5704.49	5930.83	7974.74	0.766635	1.14e-05
NHLH1	11.5231	26.724	68.8896	146.86	21.6852	31.2596	59.6903	37.758	0.766298	0.568914
B9D2	2271.21	2513.96	2432.15	2815.31	1303.91	1556.12	1664.17	1380.87	0.766034	4.16e-08
MB	17118.8	16234.8	17788.7	20752.2	10657.9	10173.8	9834.57	11629.5	0.7654	8e-12
ZNF511	12874.8	17645.5	15976.5	22047	8113.76	10282.1	10558	11381.4	0.765016	0.000158974
GLP2R	604.965	267.24	265.05	179.828	284.006	140.287	162.358	188.79	0.763719	0.2188
PADI1	1481.88	610.834	651.532	542.482	760.381	367.491	435.739	372.786	0.763512	0.155591
GJA1	543.892	776.905	924.755	1253.8	314.085	552.761	485.879	710.81	0.76216	0.0785193
PCSK9	2075.32	2554.05	1641.67	4397.8	1596.31	1168.8	1172.32	2353.58	0.761786	0.0832974
HAS3	36974.3	66703.1	55756.2	70471.7	23271.7	33222.8	33627.1	45510.4	0.761322	0.00761502
CLEC7A	2605.38	1246.48	1437.34	603.424	1522.86	678.561	762.842	512.431	0.761155	0.226066
SHH	2779.38	3185.88	3027.64	3022.11	1801.97	1661.33	1686.85	1940.04	0.759442	1.31e-13
KLF7	7402.47	5348.62	5031.27	4656.55	4823.91	2740.93	2682.48	3012.85	0.758695	0.00580384
SCGB3A2	427.509	230.972	185.652	76.9266	108.426	234.066	99.0859	104.284	0.753558	0.364507
CCNA1	22530	29186.4	26562.2	33478	14623.5	16149.8	16108	19505.9	0.751343	3.15e-06
LOC100133612	941.441	679.553	665.543	467.554	469.379	407.899	405.894	353.008	0.75103	0.0141784
FOXD1	8535.19	9672.18	8908.94	10310.2	6511.15	5372.83	5277.82	5085.35	0.750306	1.02e-09
ISG20	15209.4	16055.4	14880.1	20098.8	12493.5	7959.75	7879.12	11094.3	0.748503	0.000335806
MC5R	334.171	206.157	72.3924	586.44	152.496	99.1157	38.2018	423.729	0.747703	0.538022
GLS	70012.3	76360	66055.7	53418	36487.1	43876.2	38628	39497.9	0.746148	3.39e-08
ALKBH5	79228.5	94801.5	84903.5	108133	50922.4	57608.3	56080.2	54351.2	0.745369	5.94e-10
C1QTNF2	159.019	85.8986	114.427	57.9447	125.914	38.1214	53.7213	31.1654	0.745287	0.42011
CACNG4	1686.99	1383.92	1366.11	1271.79	1006.61	900.428	711.508	786.926	0.744245	9.52e-05
ANKRD10	7273.41	7847.31	6360.02	6811.5	4074.72	3896.77	3690.05	5236.38	0.742851	1.18e-06
LOC100507066	459.773	513.482	627.012	288.724	337.17	236.353	228.017	324.839	0.74283	0.056314
C2CD4C	145.192	167.979	140.114	215.794	128.712	93.0163	81.1788	96.4928	0.741742	0.0688766
RFPL4B	193.589	160.344	186.819	104.9	135.008	32.022	134.9	85.1054	0.740377	0.325908
PCOLCE2	4072.28	5142.46	4902.83	6556.74	2733.03	3122.91	3175.52	3349.08	0.739933	3.72e-05
LINC00263	25453.5	23328.1	20671.5	33541	14839	13223.6	12135	21499.3	0.739244	0.00289522
PLEKHS1	271.946	62.9923	93.4096	44.9571	171.383	36.5966	60.8841	14.9833	0.738741	0.592492
PGF	1155.77	883.801	910.743	1633.44	626.772	744.13	536.019	846.26	0.735591	0.020499
MX2	97802.7	46553.2	47854.9	21998	61909.1	29701.2	23461.9	13791.9	0.733168	0.474626
LOC113230	2907.29	2408.98	2198.63	2152.94	1625.69	1278.59	1160.38	1747.66	0.732933	0.000440127
IL1RN	15651.9	8250.08	7911.79	8426.95	8911.21	5325.56	5034.28	4958.89	0.731861	0.0308119
VTCN1	2365.7	601.29	705.242	249.762	1502.57	195.182	438.127	226.548	0.73132	0.642698
ESPN	1985.44	2794.57	2378.44	4599.61	1341.68	1825.25	1740.57	2186.97	0.729023	0.0328928
SNORA66	222.397	385.589	206.669	450.57	169.284	304.209	290.095	0	0.728899	0.769237
PDK1	21113.9	26964.5	24991.7	31444	16077.1	15655.7	16104.4	15390.3	0.725098	9.77e-08
HIST1H2BD	41892.4	32225.3	28438.5	29491.8	21730	19141.5	17583.6	21538.9	0.723036	7.33e-06
ALK	61.0726	125.985	57.2134	133.872	46.868	79.2926	74.016	29.3674	0.722779	0.370805
PLCXD2	6299.7	3989.51	4258.31	3645.52	3432.56	2615.89	2604.88	2372.76	0.722543	0.0025459
C20orf195	1865.6	2832.74	1612.48	3178.96	1237.45	1223.7	1449.28	1840.55	0.72218	0.0210538
CDCP1	194779	184955	180516	182894	132107	106957	107000	104469	0.722004	9.83e-13
ABAT	912.633	433.31	434.354	220.789	577.805	232.541	189.815	214.562	0.719331	0.335683
LOC100132352	973.705	1208.31	1460.69	866.173	392.432	683.136	877.447	789.323	0.717824	0.0518128
RSBN1	7684.78	8372.25	7893.11	9795.65	4907.85	5313.36	4875.5	5429.37	0.717186	1.88e-10
ANKZF1	21834	26391.9	25842.9	20524.4	13833.1	14874.2	14581.1	14267.1	0.716635	9.99e-11
PIWIL2	64.5296	62.9923	23.3524	82.9208	41.2718	44.2209	19.1009	37.1587	0.715281	0.426052
BDKRB2	84.1189	137.438	68.8896	160.846	74.1494	48.033	48.946	102.486	0.715191	0.304284
MURC	631.468	549.751	442.528	332.682	251.128	375.877	228.017	335.627	0.713324	0.0573762
SLC25A29	15544.7	13100.5	11236	11912.6	9058.81	6941.15	7387.27	8201.29	0.713231	2.72e-06
FUT3	15912.3	11968.5	10935.9	14095.5	10730.7	6903.79	6947.95	7729.01	0.711525	0.000714533
GCHFR	10806.4	11457	11494	15929.8	6883.3	7389.46	7581.86	8580.07	0.707273	1.75e-05
CSPG5	448.25	328.323	470.551	429.59	358.155	202.044	222.048	245.128	0.707236	0.035128
ZBTB38	26033.1	21764.8	19284.4	15205.5	13636.5	12542.7	12465.7	11758.9	0.707082	9.81e-05
SNAI3	891.891	983.061	653.867	822.215	391.732	558.098	484.685	615.516	0.70693	0.00663357
FGF1	2991.41	1893.59	1927.74	1801.28	1962.86	1252.67	1183.06	879.223	0.70683	0.0422249
PLEKHD1	546.197	368.409	242.865	197.811	359.554	184.508	142.063	143.241	0.706562	0.281081
KRT16	5107.06	3846.35	3577.59	4345.85	3727.75	1899.21	2567.88	2150.41	0.706206	0.00953341
CYP4F3	818.143	129.802	165.802	69.9332	472.178	80.8174	111.024	61.7314	0.705835	0.616018
GLOD5	40.331	45.8126	74.7277	161.845	45.4689	27.4474	52.5275	73.1187	0.705786	0.466702
IGF2	2020.01	1828.68	1803.97	1735.34	1399.04	993.444	1015.93	1123.15	0.704252	3.03e-05
AKR1C1	4004.29	992.605	687.728	1228.83	2614.11	557.335	651.818	423.729	0.702974	0.611969
ABCA1	3514.56	3302.32	3556.57	3024.11	2064.29	1946.48	2253.91	1972.41	0.702601	5.24e-11
ZMAT4	1968.15	2147.46	1841.34	1836.25	1138.12	1200.82	1042.19	1406.64	0.700413	2.8e-06
PGM1	103411	105432	97794	134617	73284.7	65068.7	66733.8	66498.5	0.700217	2.81e-08
SFN	222140	273306	240934	329154	150659	166993	161666	176618	0.699948	1.83e-06
ARID3B	12312.5	13740	10815.7	8620.77	6936.46	7362.01	6520.57	7187.21	0.699362	2.62e-05
FAM222A	3946.68	5906	5833.43	6465.83	3008.65	3238.8	3668.57	3729.66	0.699028	0.000321273
HIST2H2BA	85.2712	166.071	293.073	192.816	195.866	117.414	99.0859	41.9534	0.698949	0.413946
CCR10	366.436	314.961	439.025	574.452	314.085	226.441	308.002	198.979	0.698945	0.0606282
BREA2	161.324	271.058	381.812	257.754	11.1924	281.336	152.807	215.161	0.698446	0.549838
KRTAP5-1	93.3374	89.7163	173.975	0	107.027	42.696	13.1319	56.9367	0.697204	0.734145
ENO1	607313	820555	757814	1.03608e+06	448585	529654	522384	486502	0.69717	9.5e-05
ARID5A	5924.05	6919.61	6690.46	6710.59	3607.44	3962.34	4345.45	4275.05	0.696957	3.42e-11
TGFB1	84816.1	84155.8	79723.9	109215	51050.4	57529	55582.4	56724.6	0.696322	3.15e-08
RHOU	2817.41	2065.38	2178.78	1474.59	1544.55	1196.25	1524.49	1008.08	0.695321	0.014457
B4GALNT2	573.852	486.758	331.604	339.676	314.085	268.375	218.467	266.704	0.6945	0.0416348
TUBB6	21741.9	20894.3	21401.3	21173.8	14983.1	12769.9	13313.3	11616.3	0.693801	1.57e-12
DNAH11	2816.26	2559.78	2691.36	1863.22	1818.06	1442.51	1637.9	1241.82	0.693648	0.00123346
PGAM1	492945	622110	584903	814364	373480	396332	401325	383469	0.693623	2.79e-05
RSPH9	167.086	160.344	401.661	168.839	137.806	162.397	133.706	122.264	0.692984	0.21431
RAB26	1235.28	1093.77	1073.04	1385.68	746.39	535.225	694.795	984.706	0.692924	0.00817879
PLIN2	31957.1	39822.6	37893.9	41641.2	23680.9	23085.6	25416.1	21452.6	0.692483	1.38e-09
LOC100130357	95.6421	43.9037	106.253	16.9838	34.2766	35.0717	22.6823	70.1221	0.692249	0.548903
LINGO2	193.589	213.792	200.831	279.733	180.477	124.276	59.6903	183.396	0.691945	0.230911
PRSS3P2	222.397	78.2631	47.8724	115.889	181.876	23.6353	44.1708	37.758	0.691925	0.583346
RNA45S5	77886.1	78998	113347	124846	64257.4	58871.7	63284.9	58224.7	0.691513	0.000278412
TRIB2	16995.5	22085.5	19263.4	21084.9	8169.72	12856.1	11772.1	16430.1	0.690106	0.00327685
PCDHGC5	81.8143	45.8126	79.3981	106.898	37.0747	56.4197	39.3956	62.3307	0.689839	0.29332
GPI	168421	225081	207706	283839	121203	143678	141687	142306	0.68928	0.000101771
CLDN6	107.165	24.8151	19.8495	86.917	40.5723	36.5966	0	70.7214	0.688692	0.726438
VWA5B2	853.865	555.477	602.492	446.574	441.399	374.352	305.614	402.752	0.688376	0.0330302
NTSR1	1720.4	3304.23	2731.06	4620.59	1105.25	1862.61	1774	2951.72	0.685712	0.135837
AKR1C3	7424.36	4440	3588.1	4222.97	4830.9	2407.75	2142.88	2852.23	0.685349	0.0795831
KISS1R	415.985	503.938	589.648	635.393	372.146	322.507	315.165	324.839	0.685038	0.00447138
ZNF654	6962.28	7284.2	6828.24	6901.41	4753.95	4411.41	4038.65	4189.94	0.684893	3.18e-16
TNFRSF19	2993.71	3964.7	3994.43	4181.01	2369.28	2307.11	2354.19	2388.35	0.683978	9.94e-07
MFSD2B	69.1388	80.172	54.8781	118.886	30.0795	67.0937	16.7133	86.3041	0.683946	0.488699
TRIM9	80.662	146.982	93.4096	100.904	55.2623	54.1324	59.6903	91.6981	0.683266	0.216963
LOC441454	201.655	356.956	276.726	315.699	145.501	174.596	185.04	210.366	0.682805	0.054007
ADAT3	2150.22	2510.15	2302.55	2487.62	1380.86	1453.95	1540.01	1515.12	0.682007	1.01e-10
MEX3B	644.144	538.298	583.81	550.474	433.004	410.187	322.328	279.889	0.680794	0.00663432
RCOR2	515.084	721.548	732.097	726.307	318.283	446.021	364.111	555.583	0.676461	0.026315
MT1F	8976.53	7444.54	10095.2	8999.41	6699.32	5943.13	5243.2	4341.58	0.676346	0.000190986
ERO1L	495011	352619	355133	346787	315608	215323	226621	212595	0.675575	0.000668644
SCD	444420	369480	322124	569539	313548	218597	208688	328436	0.673622	0.00858817
TLX2	702.912	694.824	609.497	626.402	426.009	308.784	343.816	569.967	0.672968	0.0228478
MFAP2	214.33	320.688	281.396	306.707	67.1541	189.845	207.722	239.734	0.672915	0.257911
CAMK2N1	37403	29728.5	30576.5	27691.6	23981.7	18248	19697.8	16731.6	0.672871	3.27e-05
PGAM4	4846.63	5600.59	5045.28	7570.77	3619.33	3758.01	3719.9	3376.65	0.672455	0.000166408
PRKCA	11462.1	14232.4	12204	12357.2	5880.18	8264.73	7463.68	9921.97	0.672318	0.000350264
GPRIN2	330.714	242.425	172.808	162.845	159.491	149.436	70.4346	188.79	0.672176	0.254609
SLCO5A1	241.986	364.592	381.812	321.693	167.186	243.977	223.242	188.191	0.671586	0.0387627
ALDH2	472.449	297.782	152.958	319.695	223.148	147.149	205.335	204.972	0.6715	0.199414
NCF2	92573.5	49256.1	52622.3	39949.9	58163.9	29936	33143.6	25941.6	0.671354	0.262183
GBP1P1	191.284	68.7188	133.109	15.9847	145.501	65.5689	10.7443	34.7614	0.670792	0.659385
P2RY11	4325.79	5213.09	4790.74	3612.55	2792.49	2789.73	2662.19	3020.64	0.670446	6.15e-06
WDR54	16693.6	21867.9	21190	28327	13219.6	14473.2	13781.3	13873.4	0.670311	0.000123623
SOX15	1421.96	1977.58	1291.39	2150.95	914.975	917.964	1093.53	1371.88	0.670063	0.0164867
ADAM12	1516.45	1233.12	1211.99	917.124	882.098	744.13	844.021	597.536	0.669777	0.00850572
BARX2	14603.3	15452.2	17292.4	15616.1	9682.79	9953.5	10608.2	9378.98	0.668452	1.48e-14
SDCBP2	15525.1	6969.24	7022.06	7782.57	11095.1	4101.1	4197.42	4095.25	0.667152	0.356635
CCDC83	785.878	253.878	204.333	262.749	367.949	176.883	235.18	170.211	0.66613	0.369697
ICK	10894	19142	15524.7	19597.3	6316.69	11620.2	10393.3	12734.6	0.665991	0.0287152
MALL	26374.2	22310.7	21499.4	28981.3	16219.8	15047.3	15215.1	16044.2	0.665469	7.93e-08
LOC284889	1689.29	2823.2	2225.48	2750.37	1243.75	1652.95	1439.73	1649.37	0.663941	0.00480079
SPHK1	18720.5	17479.4	16922.3	18102.7	13096.5	11070.5	10411.2	10395.4	0.663237	5.38e-10
STAC	5148.54	4441.91	3661.66	3838.34	3008.65	2829.37	2475.95	2475.25	0.663194	4.57e-05
FBXO2	17803.3	15532.4	13582.9	16341.4	11464.5	8697.78	9367.8	10429.6	0.662671	1.9e-06
TMEM163	140.582	179.433	210.172	230.78	124.515	101.403	94.3107	159.423	0.66259	0.125655
WSB1	19014.3	21873.6	20246.5	20775.2	11931.8	13671.1	12119.5	14025	0.662288	2.42e-12
DHRS13	2817.41	2544.51	1994.29	2729.39	1898.5	1411.26	1611.64	1452.19	0.662247	0.000396594
RARA	10332.8	12997.4	11978.6	15372.3	6807.05	8587.99	7838.53	8795.23	0.662063	6.1e-05
TPI1	449337	533205	490965	651806	321971	347807	351958	323518	0.6598	1.21e-06
CD5	74.9004	129.802	164.634	106.898	67.1541	64.044	52.5275	116.271	0.659399	0.305185
FAM211A	1045.15	988.788	1166.45	1078.97	788.362	654.926	528.856	734.783	0.659021	0.000726766
VEGFA	55789.3	40311.2	37391.9	37554.1	30467	27474.1	24040.9	26444.4	0.65765	0.000136763
NTNG2	299.602	379.862	349.118	391.626	231.542	166.209	251.893	251.121	0.657093	0.0230448
FAM132A	42.6356	64.9011	39.6991	152.854	53.8632	48.7954	25.0699	62.3307	0.657017	0.504923
SLC45A3	18271.1	18989.3	16823.1	22505.5	12977.5	11276.3	11744.7	12592.6	0.656438	5.19e-08
FANK1	753.613	370.318	318.76	246.764	346.963	226.441	198.172	300.866	0.654436	0.248821
NFIL3	13262	11227.9	10541.3	12741.8	8811.18	7242.31	6540.86	7757.78	0.654275	3.08e-06
FLJ37453	418.29	530.662	476.389	538.486	344.864	320.982	235.18	342.819	0.654241	0.00955751
FAM117A	15106.8	14558.9	13762.7	18106.7	8800.69	9879.55	8175.18	12251	0.653896	0.00017018
HIST1H2BJ	25550.3	18044.4	21608	18197.6	13621.1	11515.7	14298.2	13586.9	0.65359	2.74e-05
WFIKKN1	38.0264	87.8074	49.04	50.9514	57.3608	35.8341	0	49.7447	0.650922	0.710367
HSPB8	1431.17	263.422	136.611	257.754	803.751	195.944	229.211	101.887	0.650676	0.61346
JUN	57854.2	48049.7	50908.2	46464.6	42184.7	28205.3	31320.7	27795.3	0.650431	0.000189753
CALB1	231252	293027	250658	257838	145918	179845	167532	164690	0.650387	6.42e-09
GJC2	807.772	784.54	579.139	516.507	337.869	384.264	520.499	469.878	0.6502	0.032724
LOC282997	414.833	700.55	643.358	688.343	277.011	593.932	297.258	389.567	0.650115	0.125048
NANOS3	388.33	450.49	377.141	309.704	147.599	350.717	122.962	348.812	0.64957	0.261065
DIRAS1	323.8	435.219	345.615	414.604	328.775	171.546	206.528	259.512	0.649332	0.0729322
PLAC8	32808.7	21381.1	20861.9	20864.1	21681	13626.9	14318.5	11554	0.648714	0.0179566
NEDD9	11511.6	6742.08	5847.44	5946.32	7192.49	3714.55	4203.39	4063.48	0.648067	0.0705968
LOC100129518	74.9004	97.3517	78.2305	259.752	152.496	45.7457	72.8222	55.1387	0.647641	0.504181
IQCJ	7169.7	6138.88	6321.49	6395.89	4900.15	4134.65	4017.16	3576.23	0.646473	1.28e-06
PCBP3	2896.92	1307.57	1209.65	782.253	1666.26	702.197	658.981	930.166	0.646464	0.292258
RGS9	520.846	284.42	261.547	293.72	383.338	117.414	154.001	213.962	0.646221	0.31223
PFDN6	84.1189	116.44	93.4096	364.652	64.356	149.436	105.055	103.085	0.645762	0.474511
MAP2K1	63333.5	68736	64745.7	71720.5	46431.5	42994.9	41324.8	40952.5	0.645164	4.98e-16
IFFO1	208.569	187.068	246.368	259.752	225.246	89.2041	113.412	148.635	0.644676	0.207408
PFKP	138310	145296	146614	148533	94534.8	94259.8	97376.4	84242.4	0.643846	5.16e-19
FAM81A	1882.88	2760.21	2714.72	3223.92	1215.77	1862.61	1747.73	1947.84	0.643544	0.013766
RNF182	32722.3	36963.1	34433.1	45324.7	22258.8	23989.8	24857.4	24583.5	0.643218	6.06e-07
CALHM3	1138.49	1194.94	1084.72	2462.65	838.727	633.578	750.904	1544.48	0.642247	0.200172
TMEM217	2332.28	1156.77	1169.95	1136.91	1299.71	819.611	775.974	820.488	0.641377	0.10668
COL8A1	5671.69	6911.97	5408.41	7425.91	3771.12	3738.95	3795.11	4988.86	0.641148	0.000296954
LYZ	1698.51	1044.14	1119.75	602.425	944.355	478.805	852.378	589.745	0.640296	0.174052
RNF223	11277.7	12373.2	9565.14	11795.7	8178.81	7070.76	7358.62	6302.6	0.638613	1.83e-06
LINC00649	7729.72	5379.16	4502.34	3692.47	3564.07	3606.29	3199.4	3314.92	0.638391	0.0151822
SNORA50	217.787	629.923	605.995	440.579	0	298.11	282.932	636.493	0.637498	0.810426
DUSP5	21045.9	21188.3	21822.8	32379.1	16934.7	13510.2	13848.2	17721.1	0.63699	0.00153356
SNORA11	112.927	261.513	0	0	86.0412	154.773	0	0	0.636087	0.927692
PPBP	326.105	469.579	428.516	820.217	376.343	346.905	254.281	338.024	0.635909	0.150677
PRDM1	2220.51	2890.01	2516.22	2447.66	1596.31	1861.09	1630.74	1395.25	0.635257	4.59e-05
NFKBIA	145987	118000	104299	114529	97049.6	72683.1	73232.8	67914.1	0.635108	0.000200738
CXCL9	132.516	40.086	123.768	22.9781	118.219	7.62429	54.9151	25.172	0.634855	0.679113
OAS1	171226	92161.5	100994	66692.3	112429	65547.5	58754.4	41275.5	0.632817	0.343037
SULT2B1	5645.19	6850.89	6100.81	11787.7	4923.94	4723.24	3704.38	6248.06	0.632457	0.0497008
FLNC	36988.1	38474.9	34888.5	33428.1	24060.1	23697	21664	23369.2	0.631589	7.21e-16
CARD6	7453.17	8712.02	6117.16	6976.34	4930.23	4610.41	4041.03	5298.71	0.631198	7.53e-05
HCFC1R1	25423.5	23429.3	24602.9	26845.4	18598.9	15566.5	17634.9	13073.3	0.628794	5.46e-06
RSAD2	41642.3	15490.4	14355.9	9965.49	27568.9	10804.4	8176.38	6132.39	0.628676	0.618048
SYTL3	2155.98	1817.23	1796.97	2325.78	1461.3	1155.84	1285.73	1336.51	0.628522	9.4e-05
HEY1	8241.35	8418.06	7031.41	10360.1	4914.14	5186.8	5085.61	6843.79	0.628094	0.000678284
KCNMA1	11286.9	20157.5	17209.5	24255.8	8224.28	13000.2	11957.2	13993.3	0.628081	0.0373282
TMOD1	459.773	502.029	359.627	352.663	274.213	262.275	195.784	346.415	0.627968	0.0606519
UBTD1	38441.2	43157.3	37691.9	61767	24504.3	30409.5	26835.6	35420	0.627853	0.00453685
PKP2	26403	21741.9	22328.4	22237.8	16833.3	14845.2	14659.9	13711.6	0.626633	1.8e-08
GPRC5C	34093.5	32805.6	29440.4	40845	23408.1	19836.1	20860.6	24810.6	0.625604	1.07e-05
HIST1H2AL	375.654	362.683	495.071	718.314	380.54	492.529	163.551	228.946	0.624948	0.283195
C19orf45	263.88	355.047	514.92	581.445	274.213	282.861	260.25	296.071	0.624837	0.111243
CD79A	233.92	135.529	130.773	395.622	97.9331	88.4417	51.3337	342.819	0.624531	0.550914
SNX33	11660.3	11674.6	10179.3	13573	8018.62	7583.88	6779.62	8163.53	0.624201	9e-07
ASIP	101.404	204.248	234.692	170.837	57.3608	121.226	154.001	129.456	0.62355	0.332937
CAMK1D	4428.34	2645.68	2900.37	2204.89	2279.74	1775.7	1925.61	1926.26	0.623257	0.0223801
TCP11L2	6764.08	4054.41	2743.91	4889.33	4562.98	2394.03	1953.07	3070.39	0.622911	0.14292
TRPV4	4030.79	3136.25	3304.36	4290.9	2760.31	1902.26	2473.57	2459.67	0.622015	0.00106152
KCNK1	53690.9	56173.8	49434.7	53629.8	37220.2	34542.6	34499.8	32113.5	0.62174	5.97e-15
ZCCHC24	26398.4	32687.3	26180.4	32269.2	15095.7	19007.3	18090.9	24196.9	0.621538	0.000709725
PNRC2	1582.13	1641.62	5088.49	1445.62	1555.04	1671.24	1772.8	1350.3	0.620268	0.256319
STBD1	23341.3	18111.2	17349.7	18477.4	15947	11700.2	11787.6	10842.6	0.620184	0.000513886
C21orf49	147.496	269.149	512.585	347.668	242.035	109.027	201.753	278.091	0.619897	0.357513
MYL2	17.2847	20.9974	66.5543	240.77	27.2814	97.5908	62.0779	38.9567	0.619491	0.683897
DUSP6	103826	105147	96373	126886	71293.2	65793	67236.3	77025.2	0.61945	1.42e-07
FLJ23867	54919.3	38879.6	39152.6	47897.3	41591.5	23835	26626.6	25702.4	0.618999	0.00976738
RNF217	4389.16	3588.65	3860.15	3872.3	2960.38	2361.24	2558.33	2354.78	0.618718	3.1e-06
CCIN	649.905	742.545	737.936	918.123	661.049	501.678	367.692	453.696	0.618345	0.0348833
PNMA2	1783.78	1985.21	2045.67	1730.35	1250.75	1236.66	1240.36	1184.88	0.618215	2.12e-08
WNT7A	42329.1	39647	36161.2	44016	29466	24173.6	24425.3	27577.2	0.618137	3.98e-08
IGFL1	326.105	110.714	0	51.9504	247.631	25.9226	16.7133	28.1687	0.617073	0.795289
KIAA1715	36920.1	36959.3	37223.7	37017.7	26285.2	23806.8	25023.4	21464.5	0.617053	2.34e-13
SYNGR4	116.384	118.349	135.444	78.9246	99.3322	49.5579	113.412	31.7647	0.615965	0.437022
STARD4	6228.26	6446.21	4294.5	10128.3	4986.19	3851.79	2689.65	6156.36	0.615535	0.120921
RRAGA	34304.4	38961.7	34204.2	50040.2	26083.8	25214.3	25785	25782.1	0.614723	4.07e-05
HIST1H4K	248.9	95.4428	38.5314	224.785	189.571	85.392	0	121.665	0.614488	0.748729
ADRA1B	1544.1	1591.99	1345.1	1415.65	852.018	1004.12	736.578	1255.01	0.613828	0.0082223
ANAPC1P1	33.4171	38.1771	15.1791	145.861	37.7742	62.5191	21.4885	30.566	0.613556	0.652348
FOXN3	4912.31	4735.87	4585.24	4925.3	2863.84	3071.06	2991.68	3596.6	0.613028	1.73e-08
ARHGEF37	10298.2	8904.82	8981.33	8242.13	7109.94	5603.09	5803.09	5312.5	0.612276	1.21e-05
CDKN1C	5511.52	4000.96	4015.44	5581.67	4215.32	2503.82	2899.75	2888.19	0.611738	0.0128198
SLC6A6	6176.4	9929.87	7736.65	9172.24	4227.91	6017.09	5257.52	6099.42	0.611724	0.0048283
PCDH1	38815.7	29354.4	27989	38160.6	26830.2	19449.6	19749.1	21881.1	0.611588	0.000759409
FABP6	67.9865	99.2605	95.7448	0	0	70.1434	89.5355	12.586	0.611512	0.831043
PAM	59125.2	57193.2	54522	44640.4	41569.1	34370.3	35078.8	30066.8	0.61097	4.07e-05
ALPPL2	5163.52	1813.41	2176.44	1244.81	3046.42	1076.55	1793.1	896.004	0.610265	0.52934
GLRX	31236.9	28044.9	24450	34576	25651.5	15357.6	16996.2	19560.5	0.609033	0.00421117
RAPGEF4	131.364	177.524	148.288	87.9161	80.4451	98.3533	116.993	61.7314	0.608594	0.267937
MUC1	111265	49416.5	53760.7	56637.9	81304.1	30783.1	36513.8	29225.3	0.608256	0.456609
GCLM	45393.1	44575.6	46320.6	39782	29274.3	29121.7	29703.1	27419.5	0.608043	3.92e-15
FLJ27352	4205.95	2015.75	2401.79	2720.4	3361.9	1367.03	969.371	1747.66	0.607215	0.244583
LINC00659	521.998	725.366	951.61	1323.74	539.332	543.612	435.739	794.717	0.6065	0.172245
IRF6	29725.1	26162.8	23506.5	28662.6	22322.5	16611	15242.5	16816.7	0.605999	0.000189234
TRNP1	45879.4	74771.8	66378	96217.1	31673	51650.7	46205.1	56618.5	0.605612	0.0433407
ENDOG	1552.17	2090.2	1785.29	2309.79	1116.44	1190.15	1234.4	1545.08	0.604712	0.00447138
CDA	72889.6	84844.9	72594.4	100072	52550.9	56239.8	50974.3	57692.5	0.603473	9.95e-06
PDLIM2	9811.95	10479.6	9540.62	12316.2	7544.35	6696.41	6717.55	6794.65	0.602863	3.36e-07
KIAA1432	11921.8	9649.27	9524.27	8632.76	7886.41	6231.33	5985.74	6062.86	0.602337	0.000199316
FAM129B	109901	119888	110807	137630	84720.5	74694.4	75541.7	80063.8	0.602239	1.45e-08
SLC39A11	44798.5	33905.1	31563.1	34398.2	31354.7	21011	21482.5	21499.9	0.601427	0.0026676
PF4V1	159.019	206.157	240.53	321.693	45.4689	231.778	85.954	247.525	0.601404	0.495989
TGM2	709699	669814	679196	818356	508409	468409	444403	475120	0.601382	6.46e-10
KLK4	119.841	139.347	91.0743	29.9714	66.4546	29.7347	57.3027	95.8934	0.601117	0.538759
SYT17	3883.3	2996.91	3132.72	3443.71	2672.17	1921.32	1929.19	2347.59	0.601106	0.000811933
EFNB1	29260.7	37096.7	32773.9	40489.3	20090.3	23447	23588.4	25033.6	0.599301	2.32e-05
FLJ37201	116.384	74.4454	127.271	37.9638	24.4833	96.066	56.1089	58.7347	0.597721	0.535667
ARHGAP22	1275.61	1425.92	1333.42	965.079	721.207	782.252	983.696	818.091	0.597138	0.00575796
GEM	14959.3	12835.2	10676.7	11703.8	9497.41	7738.65	7297.74	8632.81	0.597022	0.000144417
TRIM16L	13697.6	9792.44	10630	10078.4	9170.74	6944.2	6568.32	6537.54	0.597011	0.00138986
TOB1	48717.5	47154.5	41270.7	51963.4	31305	30509.3	29407	33804.8	0.596928	5.33e-09
SERPIND1	4905.4	6421.39	5407.25	10136.3	3499.01	3896.01	4455.28	5925.02	0.596192	0.0688203
FLJ46257	150.953	49.6303	39.6991	42.959	69.2527	52.6076	23.8761	41.354	0.596121	0.575852
LOC100505839	7465.84	8887.64	9309.43	12443.1	4573.48	6224.47	6100.35	8313.36	0.595952	0.0223374
FLJ43879	401.005	448.581	475.221	164.843	160.191	182.22	359.336	284.084	0.595858	0.336335
GPR87	33888.4	27277.6	23819.4	25869.3	21166.8	16898.5	16560.5	18724.4	0.595737	0.000144481
FABP3	456.316	792.176	798.652	543.481	418.314	423.148	478.716	393.163	0.595433	0.0529508
CYP3A7	255.814	57.2657	138.947	28.9723	91.6374	63.2816	48.946	114.473	0.594786	0.602927
ATG16L1	47574.4	67426.5	60870.3	67333.7	34440.3	40717.5	40489.1	45454.7	0.594175	0.000199316
ARRB1	12746.9	11854	10918.4	11323.2	7384.86	7641.82	7839.72	8173.72	0.593602	1.45e-12
PTX3	124995	97097.8	89457.2	71735.5	80125.4	59481.6	65723.8	48685.1	0.593502	0.0133546
CRABP1	19.5893	0	17.5143	257.754	14.69	65.5689	115.799	0	0.593366	0.850055
B3GNT4	2237.79	2365.07	2273.36	2441.67	1918.09	1473.01	1495.84	1295.76	0.591707	0.000412183
PTPRB	1062.43	904.798	827.842	712.32	770.874	522.264	533.631	499.245	0.591565	0.0314168
KIAA1324	93.3374	85.8986	61.8838	113.891	82.5436	68.6186	39.3956	44.95	0.5894	0.369309
PI3	3.48605e+06	1.79543e+06	2.13218e+06	2.9185e+06	2.61789e+06	1.25414e+06	1.51371e+06	1.48191e+06	0.589255	0.0862158
PLEKHA2	16972.4	24156.6	20527.9	28543.7	12017.8	15222.6	15008.5	17727.1	0.588731	0.00663824
FOLR1	708.673	137.438	329.269	127.878	484.769	8.38671	287.707	86.3041	0.588615	0.710367
ARHGAP25	138.278	49.6303	84.0686	40.9609	85.3417	32.7844	29.8452	59.9334	0.587579	0.553647
NUDT18	3090.51	2569.32	2541.91	2472.64	2255.26	1626.26	1559.11	1660.75	0.587559	0.00169658
NEFL	132854	175584	153947	135091	79434.2	106764	112953	98654	0.586812	0.000289083
COL4A4	109.47	89.7163	75.8953	30.9704	48.9666	44.9833	46.5584	62.3307	0.586767	0.457806
AXIN2	468.992	446.672	517.255	459.561	288.203	347.667	371.274	257.114	0.586518	0.0137518
CITED2	30458	22963.5	22398.4	30915.5	23059.1	15687	15515.9	16871.3	0.585463	0.00460955
C18orf56	707.521	1374.38	997.147	1687.39	546.327	1069.69	805.819	755.161	0.585256	0.170632
FOSB	240.834	221.427	177.478	209.8	212.655	112.077	142.063	99.4894	0.585113	0.21575
PTTG3P	72.5958	112.623	22.1848	97.9065	36.3752	32.7844	63.2717	70.7214	0.584768	0.560631
SOCS3	11104.9	15864.5	14631.4	21169.8	10336.1	10330.1	9628.05	11562.4	0.584608	0.00833276
DFNB31	5692.43	6062.53	4956.55	4535.67	3216.4	3541.48	3161.2	4249.28	0.583742	0.000505607
C15orf48	34595.9	28329.3	27050.2	33478	29992	18427.1	18052.7	15906.9	0.583627	0.0178052
EFNB3	6512.88	8591.76	8348.48	11457.1	4821.81	5782.26	5815.03	6876.76	0.583618	0.00921408
RAB6B	3353.23	3453.12	2910.88	3378.77	2439.93	2239.25	2019.92	2035.94	0.583477	2.02e-06
ABCB6	6388.43	7996.2	7999.36	8605.78	5446.48	5110.56	5202.61	4936.71	0.582425	2.56e-06
CAPN8	6215.58	3642.1	3752.73	2822.31	3838.98	1880.91	2234.8	3021.24	0.582055	0.13111
CEACAM3	77.205	148.891	71.2248	51.9504	107.027	52.6076	44.1708	28.1687	0.581282	0.541244
RPS26P11	956.421	708.186	1112.74	1183.87	686.931	801.312	716.284	447.702	0.581173	0.0736963
GPX2	5691.28	3374.86	3139.73	3364.79	4000.57	1727.66	2705.16	1976.6	0.581001	0.143063
PRKAR1B	14319.8	14952.1	13965.9	17005.8	8913.31	10849.4	10022	10493.7	0.58086	2.35e-07
RALGAPA2	6557.82	7623.97	6902.97	6533.76	4212.52	4919.95	4307.25	5023.02	0.580227	2.19e-07
PLOD1	59411	71998.3	67787.3	91584.6	45633.3	49667.6	48207.1	50996.1	0.580144	0.000182168
TMEM184A	9100.98	8866.64	8755.98	7288.04	5831.22	5513.88	5528.52	5892.05	0.578738	2.53e-08
FZD7	6065.78	4128.86	3696.68	4100.09	3541.68	2693.66	2879.46	2933.14	0.578556	0.00795176
P2RY2	36860.2	43659.4	36245.2	52744.6	24652.6	28478.2	27064.8	33320.6	0.578451	0.00101248
LOC254099	63.3773	62.9923	93.4096	85.918	27.9809	80.8174	15.5195	79.7114	0.578207	0.576262
ADAM8	19735.7	28432.4	26965	28429.9	16810.9	17488.6	17707.7	17358.5	0.578172	6.48e-05
CSPG4	109.47	183.25	148.288	250.761	104.928	69.381	101.474	186.992	0.57768	0.386665
ZBTB1	45714.6	43743.4	39088.4	36047.6	30139.6	27784.4	26108.5	26270	0.577354	2.71e-07
UBASH3B	50456.4	52201.5	47036.4	58559.1	31867.4	36309.1	33752.5	37666.3	0.577077	5.43e-08
PRKCE	3534.15	3180.16	3421.13	3641.52	2442.03	2347.52	2262.26	2193.56	0.576391	3.61e-10
POTEE	132.516	80.172	51.3753	132.873	65.0556	82.3423	63.2717	56.3374	0.576274	0.396112
WFDC5	101.404	83.9897	40.8667	273.739	76.9474	79.2926	63.2717	116.271	0.576073	0.56344
OVOL1	11802	12594.6	11951.8	16328.4	9264.47	9018	7824.2	9238.13	0.575637	0.000117314
CSNK1A1L	231.615	211.883	176.311	172.835	167.186	146.386	90.7293	125.261	0.575608	0.162328
OMP	0	173.706	138.947	0	45.4689	20.5856	77.5974	65.9267	0.575237	0.840647
AHNAK	96089.2	99634.7	85878.4	66579.4	61015.8	61009.5	52390.2	59367.6	0.574615	0.000251662
IFIT1	71058.6	34491.1	33851.6	22213.8	47634	24670.7	20580	15636.6	0.574584	0.512418
OSMR	39855.1	30604.7	30021.8	26962.3	28067.6	19523.5	20075	17915.9	0.574473	0.00628429
RPE65	334.171	490.576	247.535	213.796	176.28	189.845	192.203	302.064	0.57402	0.257458
CHKA	26482.5	27838.8	25826.6	33485	16940.3	19384	17166.9	22850.8	0.573785	0.00018587
GRHL3	1766.5	2794.57	2233.66	3031.11	1415.83	1614.82	1405.11	2162.4	0.573755	0.039791
KLF8	146.344	62.9923	28.0229	6.99332	88.8393	18.2983	31.039	25.7714	0.573289	0.729381
SMIM6	1349.36	904.798	743.774	935.107	1147.92	608.418	509.755	376.981	0.573256	0.261325
MX1	397575	202138	206725	134307	277481	149830	121805	83157.6	0.573255	0.497017
BEST3	676.408	496.303	567.463	435.584	433.704	415.524	379.63	236.138	0.571936	0.110352
LOC100505622	709.825	721.548	740.271	1219.84	523.243	589.357	411.863	756.36	0.571935	0.120366
ZNF467	5967.83	4802.68	3901.02	6619.68	3586.45	2824.04	2973.77	4942.11	0.571459	0.0479753
SRSF10	556.568	2141.74	553.452	361.655	528.839	636.628	675.694	589.145	0.570356	0.460164
CLDN3	19717.2	26414.8	25546.3	34308.2	15329.3	17535.1	18589.9	19927.3	0.570289	0.00489098
KIAA1244	7511.94	7070.41	6420.74	6418.87	5272.3	4641.66	4156.83	4393.72	0.570102	2.8e-06
SLC38A2	184190	168187	139413	161988	116080	112265	100758	111625	0.568891	5.71e-07
EPPK1	6041.58	4781.69	4779.07	3628.54	4569.98	2645.63	3057.34	2694.01	0.568469	0.0426325
SLCO1B3	18014.1	16347.4	18216	14293.4	12423.5	10808.2	11113.1	10762.2	0.567995	1.39e-06
SOX30	517.389	322.597	326.933	419.599	273.513	203.568	305.614	290.078	0.567789	0.0992881
LOC375295	24987.9	25788.7	24513	26716.5	20030.1	15585.6	19056.7	14165.9	0.567468	6.71e-05
DACT1	320.343	381.771	347.951	224.785	243.434	192.132	225.629	197.78	0.566503	0.0862274
CXXC5	20785.4	22417.6	20064.4	25238.9	14719.3	14512.1	15469.3	15067.3	0.566482	1.38e-08
OPN3	9855.74	9093.79	8437.22	10621.9	6954.65	5860.79	5973.81	6889.94	0.565667	4.98e-06
MTRNR2L8	876.911	1330.47	1090.56	1136.91	684.133	872.981	761.648	675.449	0.565563	0.00958487
RAB9B	2860.04	2536.87	2602.62	2447.66	1963.56	1866.43	1844.43	1389.86	0.565136	0.000529257
PDE5A	10062	5318.07	4861.97	4964.26	6150.9	3514.8	3445.32	3931.03	0.56464	0.133831
PRSS1	1536.03	523.027	370.135	585.441	1209.47	371.303	219.66	237.936	0.56434	0.566655
SLC28A1	224.701	145.073	177.478	157.849	138.505	150.961	56.1089	130.055	0.56425	0.330632
FAM160A1	4202.49	4541.17	3445.65	3829.34	2749.12	2701.28	2412.68	2962.51	0.563999	5.37e-05
S100P	113405	46637.2	42929.9	62111.7	75421.8	28687.1	32520.5	42722.9	0.563653	0.479231
KRT8P41	72.5958	93.534	96.9124	97.9065	55.2623	32.7844	105.055	52.7414	0.563525	0.438424
PRCD	49.5495	78.2631	117.93	133.872	58.0603	61.7567	51.3337	85.7048	0.563405	0.426813
GALNT9	70.2912	146.982	88.7391	149.857	57.3608	107.502	57.3027	85.1054	0.563294	0.403119
PRR15	21594.4	18897.7	16048.9	20031.9	14778.8	12095.2	11729.1	13218.9	0.563187	5.69e-05
PDZD2	6250.15	4928.67	4485.99	2785.34	3913.13	3076.4	2612.05	2895.38	0.561717	0.0722137
S1PR1	3022.52	2630.4	3143.23	2911.22	2660.98	1790.18	2042.6	1442	0.561448	0.0186057
TMEM38A	9306.09	10584.6	10005.3	12857.7	7098.05	6735.29	7241.63	7897.42	0.561421	4.55e-05
UPRT	11217.8	15345.3	14057	18678.2	9637.32	10430.8	10133	10018.5	0.560119	0.00154911
FAM110C	2773.62	3176.34	2580.44	3219.93	2002.73	1786.37	1955.45	2224.13	0.559539	7.27e-05
NCKIPSD	23639.7	28846.6	26780.5	28531.8	18062.4	18495.8	18714.1	17939.9	0.558136	5.91e-10
SLN	342.237	164.162	93.4096	217.792	91.6374	248.552	52.5275	162.42	0.557176	0.550743
FITM1	14.9801	169.888	14.0114	78.9246	122.416	19.8231	13.1319	32.364	0.556368	0.758053
PPME1	108092	95051.5	91547.2	98168.3	73221.1	66062.1	64650.6	63285.5	0.555991	1.13e-09
C5orf52	232.767	979.244	353.789	513.51	289.602	202.806	330.684	588.546	0.555959	0.462422
ARL4D	5300.64	5944.18	5215.76	7720.63	3841.08	4304.67	4263.08	4045.5	0.555705	0.00102985
HIST1H2AI	2851.98	2359.35	3265.83	2581.54	2646.29	1438.7	1417.05	2020.35	0.555594	0.0582415
SERTAD1	11374.5	11882.6	10945.3	13841.8	8001.14	8177.81	8342.32	8188.1	0.554837	5.52e-08
SLC6A16	59.9203	99.2605	70.0572	33.9676	41.9713	79.2926	31.039	25.7714	0.554357	0.564942
KIAA2013	21266	26493	24748.9	30272.1	16478.6	17916.3	17059.5	18608.1	0.552819	4.04e-05
VSTM2L	57038.4	43798.7	45216.1	50605.7	42896.1	30351.5	31621.5	29218.7	0.552537	0.0017215
ALPP	155542	59523.9	77658.4	46715.4	103151	38663.5	58732.9	30968.8	0.552047	0.572258
KCNG2	94.4898	122.167	156.461	0	55.9618	71.6683	72.8222	53.9401	0.55156	0.768094
MTUS1	12749.2	11964.7	11240.7	8847.55	7777.99	7746.27	7559.18	7492.87	0.550944	7.7e-05
MAPK10	101.404	74.4454	50.2076	33.9676	43.3704	41.1711	19.1009	72.5194	0.550309	0.581034
ARNTL	6250.15	5604.4	4327.2	4866.35	3772.52	3589.51	2811.41	4195.94	0.550031	0.006102
TLE6	939.136	534.48	907.24	762.272	558.219	426.96	580.19	585.549	0.549697	0.0683447
LOXL1	40488.9	53417.4	46194.5	73471.9	31065.1	35376.7	33670.1	45861	0.54902	0.0263538
MT1M	536.978	465.761	843.021	634.394	561.716	506.253	233.986	393.163	0.548379	0.233312
ESYT2	45461.1	48042.1	46022.9	50284	32238.9	31601.9	32097.9	33873.2	0.548099	1.18e-17
HIST1H2AM	1086.63	1817.23	1824.99	1997.09	1056.28	1137.54	1259.47	1149.52	0.547417	0.0349093
PRSS8	44571.5	33790.6	33271.3	49046.2	34631.9	24034.8	24221.1	27071.9	0.547231	0.00935515
GRB10	45623.6	51668.9	47768.5	55205.3	31207.8	34521.2	31409	39933.6	0.54693	1.21e-05
CEACAM6	10556.3	4483.9	5100.16	4330.87	7021.8	2718.06	3703.19	3315.52	0.546216	0.429164
NRG4	539.283	358.865	446.031	355.66	400.127	277.524	158.776	326.038	0.54595	0.239959
FRMD3	1418.5	1582.44	1667.36	1318.74	1098.95	1048.34	1014.74	936.759	0.545752	0.000197989
HBE1	2833.54	3489.39	3374.42	5847.42	2141.24	2509.15	2181.08	3819.56	0.545375	0.132003
SLC1A1	6580.87	5468.87	5873.13	5420.82	4957.51	3732.09	4144.89	3165.08	0.545251	0.00288633
LOC100128338	68417.5	74997.1	77013.9	81642.1	46523.8	53083.3	53007.4	54444.7	0.544862	9.99e-09
TMEM27	101814	73095.9	80832	67977.1	73084	53269.4	54517.5	41063.4	0.544619	0.020499
SYNC	742.09	624.196	461.21	584.442	523.942	409.424	285.32	432.12	0.544399	0.11123
TUBA4A	87747.6	86032.2	84528.7	108671	65313.7	62573.3	64159.9	59641.5	0.544103	1.17e-06
CECR6	72.5958	101.169	64.2191	93.9103	41.9713	67.0937	63.2717	55.1387	0.543883	0.332079
MLLT3	4095.32	4816.05	4467.31	4286.91	2707.85	2969.66	2850.81	3582.22	0.543782	7.05e-05
SERINC5	8899.32	10389.9	8980.16	10472	6297.1	6593.48	6682.93	7007.41	0.543258	4.41e-08
RFTN2	382.568	229.063	237.027	229.781	273.513	119.701	156.389	190.588	0.542313	0.295818
CSRP2	16800.7	23207.9	21164.3	23502.6	14361.2	15372.8	15379.8	13049.3	0.541846	0.000208423
HIST1H2AC	67698.4	47677.5	47852.6	40231.6	43319.3	31386.1	33237.9	31917.5	0.540749	0.0128158
PALM3	2467.1	2697.21	2210.3	2056.04	935.261	1743.67	1511.36	2293.05	0.540017	0.114389
FADS2	152065	137337	123485	214298	121315	92808.1	95533.1	121866	0.53946	0.017458
HELZ2	34919.7	27031.3	25073.5	15487.2	25000.9	17194.3	14750.7	13594.7	0.539219	0.116502
GPR155	1147.7	1122.41	1130.26	1123.93	852.018	821.898	808.207	634.695	0.538797	0.000851759
PPM1K	9005.33	6637.09	5775.05	4329.87	4991.09	4351.18	3656.63	4725.15	0.538436	0.0529039
FOSL2	32534.4	24173.8	25096.8	23622.4	23979.6	16486	16932.9	15190.7	0.53843	0.00982766
DLX3	1292.9	1032.69	1118.58	1173.88	905.881	580.208	976.533	723.396	0.537531	0.0342181
ANO6	26830.5	20793.2	20959.9	19221.6	17677.6	14538.7	14835.4	13461.6	0.537071	0.000705226
LOC201651	91.0328	397.042	318.76	785.25	138.505	195.182	237.567	526.215	0.536468	0.597718
LOC730183	3642.46	3659.28	3435.14	2766.36	1462	2703.57	2573.85	2574.74	0.535763	0.0458329
SEC61G	213638	209678	197795	215520	168351	134178	147423	127164	0.535737	2.8e-06
TUBGCP2	20831.5	24244.4	22427.6	26910.3	15693.8	16524.9	16573.6	16350.4	0.535424	3.49e-07
LMCD1	5067.88	4226.21	3869.49	4630.58	3661.3	2803.45	2812.61	3009.26	0.534224	0.000813995
ZSCAN12P1	3717.37	2727.76	2541.91	1368.69	2227.28	1659.04	1482.71	1781.22	0.533883	0.164295
IFNL2	221.244	0	130.773	0	122.416	27.4474	34.6204	58.7347	0.533882	0.8512
PGM2L1	10934.3	7438.81	6740.67	6203.08	6397.13	5243.98	4746.57	5241.18	0.533874	0.0263102
TMEM81	2491.3	3227.88	2358.59	3645.52	1626.39	2483.99	1514.94	2469.86	0.533638	0.0718852
RAD51B	1184.58	986.879	871.044	1299.76	798.854	674.749	750.904	777.936	0.533393	0.0112343
FAM210A	31976.7	34955	35341.5	42223.7	25935.5	25482.6	25313.5	23122.3	0.533224	3.62e-06
FRY	239.681	116.44	98.08	53.9485	158.092	54.1324	52.5275	85.7048	0.533051	0.589231
LOC100131691	1737.69	1754.24	1510.9	1249.81	1173.1	1149.74	1063.68	931.964	0.532876	0.00579089
MLL3	6576.26	7165.85	6162.7	3919.26	4127.18	4486.13	3545.6	4302.02	0.5328	0.0241491
DYNC1H1	115306	104934	94036.6	80336.3	75591.8	67898.1	61629	67652.8	0.532708	0.000292786
CD14	162.476	66.81	136.611	76.9266	86.7408	72.4307	70.4346	77.3141	0.532503	0.403006
RGS4	22836.6	20848.5	20113.4	18241.6	17269.8	13881.5	11600.2	13965.7	0.532375	0.000807913
CD101	235.072	267.24	234.692	122.883	156.693	130.375	161.164	145.039	0.531899	0.243201
SCARNA10	44.9402	463.852	539.44	481.54	203.561	182.983	115.799	554.983	0.531335	0.651871
C21orf2	7309.13	7772.86	7073.44	6383.9	5198.15	4797.96	4949.52	4793.47	0.53132	2.59e-08
KRT6C	161.324	97.3517	173.975	390.627	132.21	118.939	83.5664	235.538	0.53071	0.526997
EHF	45809.1	46362.3	39445.7	35834.8	26879.8	29078.3	29285.3	30721.3	0.529975	9.61e-06
SFTPD	759.375	305.417	706.41	217.792	682.734	244.74	349.785	101.287	0.529566	0.580437
ZNF575	352.608	259.605	151.791	475.546	228.744	200.519	261.444	170.211	0.529283	0.35457
PODNL1	399.853	227.154	246.368	401.617	263.72	142.574	191.009	287.081	0.528636	0.293946
AP5B1	19821	19623	18449.6	17521.3	14524.9	12844.6	12453.8	12453.6	0.528474	1.18e-08
EGFR	74451	65134	62972.1	54161.3	47404.5	46382.3	41486	42748.7	0.528098	2.96e-05
VWA1	8818.66	11252.7	10484.1	13089.5	7007.11	7567.87	7861.21	7832.1	0.528073	0.000471152
KLK1	134.821	78.2631	109.756	159.847	102.83	92.2539	116.993	24.5727	0.527607	0.550914
HIST1H1D	964.487	765.452	861.703	817.22	661.049	466.606	558.701	678.446	0.527414	0.0186256
VPS37D	1585.58	1559.54	1551.77	2449.66	1345.18	1123.82	1162.77	1328.72	0.527327	0.0278491
NOMO3	9647.17	4942.03	6767.52	7367.97	5256.91	4846	4960.26	4884.57	0.526447	0.0237493
VAV3	1539.49	1481.27	1215.49	1276.78	875.802	853.158	940.719	1156.71	0.525519	0.00643553
SHB	19499.5	16912.5	16656.1	19220.6	13776.4	12027.3	11648	12777.2	0.525257	5.92e-07
SERPINE2	86856.8	47398.8	49079.7	45242.8	59023.6	31802.4	34746.9	33269	0.525098	0.133466
YEATS2	24493.6	27304.3	26765.3	20642.3	17815.4	17103.6	17121.6	16930	0.524281	6.04e-06
QSOX1	98398.4	85722.9	83347	106401	79548.3	60461.3	61892.9	58091.6	0.524072	0.000725554
FPR1	1115.44	397.042	658.537	521.502	717.71	359.866	521.693	275.094	0.524009	0.388283
KIAA1755	130.211	162.253	126.103	151.855	83.9427	96.066	125.35	92.2974	0.524008	0.185735
PKM	1.44986e+06	1.48512e+06	1.41939e+06	1.71689e+06	1.08853e+06	1.03319e+06	1.09648e+06	1.00539e+06	0.523531	9.95e-09
NPAS3	110.622	87.8074	66.5543	75.9275	59.4594	65.5689	68.0469	44.95	0.521995	0.347313
LOC100996455	1071.65	706.277	521.926	597.43	758.282	431.535	379.63	447.103	0.521859	0.251702
ADAMTS12	131.364	76.3543	85.2362	15.9847	81.1446	60.9943	48.946	23.9734	0.521695	0.662709
SDC2	15500.9	11917	12255.3	12328.2	10766.3	8453.04	9329.59	7678.67	0.521609	0.00148699
PPP2R2A	50130.3	44281.7	42252.7	48105.1	34105.9	31853.5	31171.5	31673.6	0.520569	1.58e-09
ELL2	39376.9	38188.6	35402.2	35064.5	26177.5	25998.8	25594	25457.3	0.51999	8.77e-15
NAT6	4134.5	5715.12	4857.3	7075.24	3452.84	3608.57	3779.59	4350.57	0.519832	0.0173342
STMN3	5145.08	11737.6	10198	15556.1	4219.52	8748.87	7197.46	9601.33	0.518357	0.262089
TRIB3	98496.3	73391.7	64271.6	108680	72855.9	56106.4	47026.4	64812.6	0.518082	0.0361281
MROH8	313.429	166.071	240.53	208.801	202.861	143.337	148.032	155.827	0.517308	0.21643
GPR37L1	202.807	131.711	205.501	136.869	167.885	131.138	72.8222	100.688	0.516778	0.362075
RAI2	14927.1	7977.11	8413.87	6633.67	9788.41	5579.45	5996.49	5163.86	0.516652	0.182037
CCDC70	50.7018	74.4454	117.93	188.82	125.914	113.602	44.1708	18.5794	0.516432	0.665819
ISG15	645750	443582	437058	360882	492370	323578	288147	215743	0.515942	0.127273
LMO1	89.8805	41.9948	25.6876	72.9304	75.5484	18.2983	54.9151	13.1853	0.515862	0.692426
2025-09-03	533.521	463.852	546.446	293.72	278.41	339.281	365.305	302.664	0.515828	0.142933
FAM5B	4528.59	7060.86	6565.53	6544.75	2775	5101.41	4226.07	5175.25	0.51541	0.0737258
FKBP1B	694.845	975.426	770.629	1657.42	483.37	699.147	514.53	1169.9	0.515069	0.350272
PLXNA2	8154.93	6085.44	6048.27	5242	5482.16	4015.71	4340.68	4033.52	0.514508	0.0134263
BACH1	16886	14127.4	13105.4	14999.7	12655.1	9637.86	9556.42	9537.2	0.514431	0.000875871
DOK3	1742.3	2187.55	2446.16	1131.92	1073.77	1327.39	1174.71	1676.94	0.514355	0.143561
C14orf105	104.861	68.7188	92.2419	62.9399	58.0603	60.2319	91.9231	21.576	0.514082	0.556288
PPP2R5B	20768.2	15480.8	14449.3	15076.6	16482.8	9790.34	9408.39	10387.7	0.513677	0.0492697
HIST1H3F	126.755	72.5366	147.12	212.797	95.8345	64.8064	164.745	69.5227	0.512791	0.509298
SNX21	22902.2	26380.4	23963.1	28847.5	17566.4	17577.8	17391.4	19031.3	0.512463	1.01e-06
LCTL	147.496	261.513	356.124	284.728	108.426	238.64	144.451	243.929	0.512019	0.406911
OBSL1	14997.4	21507.1	18551.1	22089.9	11575.7	14133.9	13958	14444.5	0.511583	0.00272325
MAPT	322.648	337.868	230.021	334.68	288.203	182.22	186.234	201.376	0.511133	0.167138
CORO2A	7367.9	6619.92	5877.8	6411.88	4930.23	4271.12	4069.68	5164.46	0.510857	0.000203012
PC	7416.29	9529.01	7909.46	10807.7	4751.85	6318.25	5470.02	8517.73	0.508967	0.0478641
LYPD1	12359.7	13852.6	14895.3	13274.3	8346	10626.7	11344.7	7904.02	0.508963	0.00226884
LOC100506136	139.43	76.3543	121.432	75.9275	99.3322	57.1821	72.8222	61.7314	0.508772	0.414979
BID	35204.3	38583.7	34555.7	40734.1	25903.3	26410.5	25610.7	26893.3	0.508127	6.72e-10
EMP3	48586.2	58636.3	55532	73723.6	38454.8	44470.2	40918.9	42481.4	0.507713	0.00117799
APOD	352.608	347.412	472.886	457.563	356.756	410.949	226.823	152.83	0.507668	0.325829
EFNA4	12897.9	12594.6	11258.2	14855.8	8649.59	8575.03	9070.54	10021.5	0.506981	4.57e-05
BMPR2	12757.3	12310.2	10759.6	11079.4	8511.79	8552.92	7692.89	8252.83	0.506475	1.34e-07
CDKN2B	13907.3	10998.8	9373.65	13097.5	10619.4	6483.69	6372.54	9875.23	0.506359	0.0586507
YPEL2	1425.41	769.269	587.313	993.052	870.905	540.562	558.701	688.635	0.505807	0.242051
NAB2	5615.23	6062.53	5220.43	5655.6	3871.16	3905.16	3809.44	4288.23	0.505758	3.72e-08
GLYATL2	5271.84	902.889	1939.42	563.462	3090.49	805.887	1599.7	618.513	0.505147	0.738696
MMP1	16115.1	10046.3	7248.58	16889.9	11544.9	6842.8	6214.95	10837.8	0.505141	0.219407
SNORA5A	1102.76	2042.48	1641.67	2233.87	1174.5	2191.22	287.707	1292.76	0.504739	0.494879
RRAGD	1930.13	1570.99	1544.76	1683.39	1690.05	958.373	1130.53	965.527	0.504344	0.0730799
SNORD119	0	356.956	143.617	0	0	105.978	133.706	113.274	0.503551	0.92799
GDE1	114373	84989.9	84499.5	94920.4	85829.3	58251.1	65882.6	57244.2	0.503425	0.0100252
STC2	413786	219959	246661	170874	288719	156559	162475	133888	0.503358	0.424904
SLC6A8	44255.8	57952.9	58263.1	65091.9	35397.2	41349.5	43682.6	38749.9	0.502913	0.00123345
EFHD2	62980.9	92518.5	85194.2	107155	52432.7	65745.7	64978.9	62343.3	0.502737	0.0113803
RNU11	218.94	0	0	147.859	83.2431	0	95.5045	80.3108	0.502464	0.9235
CLK3	20625.3	21276.1	19585.7	18700.1	14329	13700.1	13601	14960.6	0.502455	1.18e-10
ST3GAL6	2898.07	3981.88	3665.16	3688.48	2314.72	2657.06	2341.05	2728.77	0.502414	0.00113562
IGSF3	8956.94	9130.06	8475.75	8435.95	6727.31	6200.07	5953.51	5819.53	0.502364	2.63e-09
MGC57346	2788.6	3592.47	3359.24	3848.33	2278.34	2603.69	2338.67	2371.56	0.502234	0.00066495
FAM20C	19701.1	22759.3	21667.5	25120	14633.3	15772.4	15847.8	16760.4	0.502151	3.56e-06
HIST2H2BC	404.462	555.477	446.031	408.61	249.729	346.143	219.66	462.087	0.501513	0.227784
IL31RA	1108.53	1353.38	1233.01	1268.79	712.114	1043	712.702	1035.65	0.500804	0.0371096
AKAP3	297.297	169.888	275.558	223.786	140.604	176.883	219.66	149.833	0.500424	0.233688
LAMA3	91227.5	92722.7	85842.2	76234.2	63937.7	58126	55060.7	67501.2	0.500236	1.21e-05
NEURL3	2624.97	1179.67	897.899	1054.99	1636.18	709.821	863.122	861.842	0.500061	0.390577
BHLHB9	1173.06	1047.96	1152.44	1092.96	568.712	911.865	688.826	987.702	0.499933	0.0609263
HIST1H3J	61.0726	70.6277	315.257	332.682	46.868	316.408	53.7213	134.85	0.499471	0.712196
NPEPPS	157574	165000	150352	162500	112915	115994	106640	113972	0.499292	3.34e-15
LOC100131551	107.165	152.709	149.455	137.868	48.267	36.5966	101.474	200.178	0.499257	0.602869
FOS	1076.26	969.699	830.178	1342.72	885.595	653.401	598.097	848.058	0.498548	0.0835385
NT5C1B	140.582	343.594	266.217	366.65	179.777	213.48	201.753	195.383	0.497834	0.323349
RASL11A	4203.64	5606.31	4282.83	8519.87	3081.4	3291.4	3506.21	6136.58	0.497575	0.213591
SLC27A3	5116.27	5583.41	5497.15	6124.15	4136.97	3818.24	4497.07	3371.25	0.49698	0.000279606
[truncated: 13,640 more rows]

## Sheet: Figure 4B&D source data
Figure 4B - HCT116 RNA-seq
[truncated: 14,012 more rows]

## Sheet: Figure 4E-L source data
Figure 4E-L source data
[truncated: 14,532 more rows]

## Sheet: Figure 5A-D source data
Figure 5A-D - Average ChIP profiles for PC3 cells
[truncated: 102 more rows]

[truncated: 7 more sheets: Figure 5E-H source data, Figure 5I-L source data, Figure 5M-P source data, Figure 6A-F source data, Figure 7C source data, Figure 7D-K source data, Figure 7L-S source data]
